# Supplementary material for: Structure of 2,3,5-tri­phenyl­tetra­zol-3-ium chloride hemi­penta­hydrate
Source: Acta Crystallogr E Crystallogr Commun. 2024 Sep 30;80(Pt 10):1097–100. doi: 10.1107/S205698902400940X (PMC11451482; doi:10.1107/S205698902400940X)
Supplement: Supplementary file 1 [file e-80-01097-sup1.cif]

##############################################################################
#                                                                            #
# This CIF contains the data in a paper accepted for publication in          #
# Acta Crystallographica Section E. It conforms to the requirements of       #
# Notes for Authors for Acta Crystallographica Section E, and has been       #
# peer reviewed under the auspices of the IUCr Commission on Journals.       #
#                                                                            #
# Full details of the Crystallographic Information File format               #
# are given in the paper "The Crystallographic Information File (CIF):       #
# a New Standard Archive File for Crystallography" by S. R. Hall, F. H.      #
# Allen and I. D. Brown [Acta Cryst. (1991), A47, 655-685].                  #
#                                                                            #
# The current version of the core CIF dictionary is obtainable from          #
# ftp://ftp.iucr.org/pub/cif_core.dic.                                       #
#                                                                            #
# Software is freely available for graphical display of the structure(s)     #
# in this CIF. For information consult the CIF software page                 #
# http://www.iucr.org/resources/cif/software.                                #
#                                                                            #
# This file may be used for bona fide research purposes within the           #
# scientific community so long as proper attribution is given to the journal # 
# article from which it was obtained.                                        #
#                                                                            #
##############################################################################
data_I
_audit_creation_method     'SHELXL-2019/1'
_chemical_name_systematic
;
2,3,5-Triphenyltetrazol-3-ium chloride hemipentahydrate
;
_chemical_name_common     ?
_chemical_formula_moiety     'C19 H15 N4 +, Cl -, 2.5(H2 O)'
_chemical_formula_sum     'C19 H20 Cl N4 O2.50'
_chemical_formula_iupac     'C19 H15 N4 +, Cl -, 2.5H2 O'
_chemical_formula_weight     379.84
_chemical_melting_point     ?
_space_group_crystal_system     triclinic
_space_group_name_H-M_alt     'P -1'
_space_group_name_Hall     '-P 1'
loop_
    _space_group_symop_operation_xyz
    'x, y, z'
    '-x, -y, -z'
_cell_length_a     9.5599(4)
_cell_length_b     11.8056(5)
_cell_length_c     17.5322(7)
_cell_angle_alpha     94.808(2)
_cell_angle_beta     104.562(2)
_cell_angle_gamma     95.408(2)
_cell_volume     1894.70(14)
_cell_formula_units_Z     4
_cell_measurement_reflns_used     9994
_cell_measurement_theta_min     2.62
_cell_measurement_theta_max     26.33
_cell_measurement_temperature     100.0(5)
_exptl_crystal_description     'fragment'
_exptl_crystal_colour     'colourless'
_exptl_crystal_size_max     0.320
_exptl_crystal_size_mid     0.280
_exptl_crystal_size_min     0.250
_exptl_crystal_density_diffrn     1.332
_exptl_crystal_density_meas     ?
_exptl_crystal_density_method     ?
_exptl_crystal_F_000     796
_exptl_absorpt_coefficient_mu     0.124
_exptl_absorpt_correction_type     multi-scan
_exptl_absorpt_process_details
;
(SADABS; Krause <i>et al.</i>, 2015)
;
_exptl_absorpt_correction_T_min     0.944
_exptl_absorpt_correction_T_max     0.970
_diffrn_ambient_temperature     100.0(5)
_diffrn_radiation_type     AgK\a
_diffrn_radiation_wavelength     0.56086
_diffrn_radiation_source     'I\mS 3.0 microfocus'
_diffrn_measurement_device_type     'Bruker D8 Venture DUO with Photon III C14'
_diffrn_measurement_method     '\f and \w scans'
_diffrn_detector_area_resol_mean     ?
_diffrn_reflns_number     125520
_diffrn_reflns_av_R_equivalents     0.0835
_diffrn_reflns_av_unetI/netI     0.0427
_diffrn_reflns_theta_min     2.092
_diffrn_reflns_theta_max     26.428
_diffrn_reflns_theta_full     19.665
_diffrn_measured_fraction_theta_max     0.999
_diffrn_measured_fraction_theta_full     0.999
_diffrn_reflns_limit_h_min     -15
_diffrn_reflns_limit_h_max     15
_diffrn_reflns_limit_k_min     -18
_diffrn_reflns_limit_k_max     18
_diffrn_reflns_limit_l_min     -27
_diffrn_reflns_limit_l_max     27
_refine_special_details     ?
_reflns_number_total     15816
_reflns_number_gt     13259
_reflns_threshold_expression     'I > 2\s(I)'
_refine_ls_structure_factor_coef     Fsqd
_refine_ls_matrix_type     full
_refine_ls_R_factor_all     0.0780
_refine_ls_R_factor_gt     0.0632
_refine_ls_wR_factor_gt     0.1340
_refine_ls_wR_factor_ref     0.1413
_refine_ls_goodness_of_fit_ref     1.158
_refine_ls_restrained_S_all     1.157
_refine_ls_number_reflns     15816
_refine_ls_number_parameters     508
_refine_ls_number_restraints     45
_refine_ls_hydrogen_treatment     mixed
_refine_ls_weighting_scheme     calc
_refine_ls_weighting_details
              'w=1/[\s^2^(Fo^2^)+(0.0502P)^2^+1.0730P] where P=(Fo^2^+2Fc^2^)/3'
_atom_sites_solution_hydrogens     mixed
_atom_sites_solution_primary     dual
_atom_sites_solution_secondary     ?
_refine_ls_shift/su_max     0.001
_refine_ls_shift/su_mean     0.000
_refine_diff_density_max     0.628
_refine_diff_density_min     -0.666
_refine_ls_extinction_method     none
_refine_ls_extinction_coef     .
loop_
    _atom_type_symbol
    _atom_type_description
    _atom_type_scat_dispersion_real
    _atom_type_scat_dispersion_imag
    _atom_type_scat_source
    'C' 'C' 0.0015 0.0009
                         'International Tables Vol C Tables 4.2.6.8 and 6.1.1.4'
    'H' 'H' 0.0000 0.0000
                         'International Tables Vol C Tables 4.2.6.8 and 6.1.1.4'
    'Cl' 'Cl' 0.0998 0.0984
                         'International Tables Vol C Tables 4.2.6.8 and 6.1.1.4'
    'N' 'N' 0.0030 0.0019
                         'International Tables Vol C Tables 4.2.6.8 and 6.1.1.4'
    'O' 'O' 0.0056 0.0036
                         'International Tables Vol C Tables 4.2.6.8 and 6.1.1.4'
_computing_data_collection
;
APEX4 (Bruker, 2022)
;
_computing_cell_refinement
;
SAINT (Bruker, 2022)
;
_computing_data_reduction
;
SAINT (Bruker, 2022)
;
_computing_structure_solution
;
<i>SHELXT2018/2</i> (Sheldrick, 2015a)
;
_computing_structure_refinement
;
<i>SHELXL2019/1</i> (Sheldrick, 2015b)
;
_computing_molecular_graphics
;
Mercury (Macrae <i>et al.</i>, 2020)
;
_computing_publication_material
;
publCIF (Westrip, 2010)
;
loop_
    _atom_site_type_symbol
    _atom_site_label
    _atom_site_fract_x
    _atom_site_fract_y
    _atom_site_fract_z
    _atom_site_U_iso_or_equiv
    _atom_site_adp_type
    _atom_site_calc_flag
    _atom_site_occupancy
    _atom_site_disorder_assembly
    _atom_site_disorder_group
    Cl Cl1 0.70828(4) 0.44966(3) 0.10654(2) 0.02287(8) Uani d 1 . .
    Cl Cl2 0.36722(5) 0.81273(4) 0.47669(2) 0.03148(10) Uani d 1 . .
    N N1 1.06087(12) 0.41493(9) 0.30022(7) 0.01281(18) Uani d 1 . .
    N N2 1.01796(12) 0.51703(9) 0.29532(6) 0.01148(18) Uani d 1 . .
    N N3 0.91361(12) 0.52776(9) 0.33271(6) 0.01127(18) Uani d 1 . .
    N N4 0.88812(12) 0.43342(9) 0.36428(7) 0.01265(18) Uani d 1 . .
    C C1 0.98037(13) 0.36431(10) 0.34357(7) 0.0119(2) Uani d 1 . .
    C C2 0.99419(14) 0.24860(10) 0.36518(7) 0.0127(2) Uani d 1 . .
    C C3 1.11278(15) 0.19497(12) 0.35379(8) 0.0168(2) Uani d 1 . .
    H H3 1.184221 0.234181 0.333244 0.020 Uiso calc 1 . .
    C C4 1.12526(17) 0.08350(12) 0.37282(9) 0.0207(3) Uani d 1 . .
    H H4 1.206066 0.046687 0.365849 0.025 Uiso calc 1 . .
    C C5 1.01958(19) 0.02616(12) 0.40200(9) 0.0226(3) Uani d 1 . .
    H H5 1.027171 -0.050537 0.413628 0.027 Uiso calc 1 . .
    C C6 0.90284(18) 0.08019(12) 0.41429(8) 0.0204(3) Uani d 1 . .
    H H6 0.831886 0.040812 0.435081 0.025 Uiso calc 1 . .
    C C7 0.88968(15) 0.19187(11) 0.39619(8) 0.0154(2) Uani d 1 . .
    H H7 0.810327 0.229196 0.404859 0.019 Uiso calc 1 . .
    C C8 1.08402(13) 0.60275(10) 0.25710(7) 0.0118(2) Uani d 1 . .
    C C9 1.10553(15) 0.56581(12) 0.18416(8) 0.0153(2) Uani d 1 . .
    H H9 1.070334 0.490211 0.159463 0.018 Uiso calc 1 . .
    C C10 1.18016(16) 0.64285(13) 0.14837(8) 0.0186(2) Uani d 1 . .
    H H10 1.197734 0.619924 0.098701 0.022 Uiso calc 1 . .
    C C11 1.22917(15) 0.75340(13) 0.18512(9) 0.0195(3) Uani d 1 . .
    H H11 1.279070 0.806102 0.160079 0.023 Uiso calc 1 . .
    C C12 1.20566(15) 0.78746(12) 0.25834(9) 0.0177(2) Uani d 1 . .
    H H12 1.239657 0.863305 0.282850 0.021 Uiso calc 1 . .
    C C13 1.13283(14) 0.71156(11) 0.29605(8) 0.0145(2) Uani d 1 . .
    H H13 1.117314 0.733548 0.346380 0.017 Uiso calc 1 . .
    C C14 0.83772(14) 0.62624(10) 0.33853(7) 0.0122(2) Uani d 1 . .
    C C15 0.77717(15) 0.67406(12) 0.27005(8) 0.0160(2) Uani d 1 . .
    H H15 0.786806 0.643983 0.219891 0.019 Uiso calc 1 . .
    C C16 0.70196(16) 0.76752(13) 0.27755(9) 0.0210(3) Uani d 1 . .
    H H16 0.661365 0.803899 0.232134 0.025 Uiso calc 1 . .
    C C17 0.68564(17) 0.80833(13) 0.35140(10) 0.0233(3) Uani d 1 . .
    H H17 0.632602 0.871611 0.355801 0.028 Uiso calc 1 . .
    C C18 0.74620(18) 0.75730(13) 0.41848(9) 0.0228(3) Uani d 1 . .
    H H18 0.733652 0.785380 0.468421 0.027 Uiso calc 1 . .
    C C19 0.82497(16) 0.66550(12) 0.41304(8) 0.0176(2) Uani d 1 . .
    H H19 0.868633 0.630747 0.458692 0.021 Uiso calc 1 . .
    N N5 0.34121(12) 0.77429(9) 0.78463(6) 0.01196(18) Uani d 1 . .
    N N6 0.45974(12) 0.72436(9) 0.79383(6) 0.01103(17) Uani d 1 . .
    N N7 0.54655(11) 0.75476(9) 0.86647(6) 0.01081(17) Uani d 1 . .
    N N8 0.48642(12) 0.82506(9) 0.90686(6) 0.01171(18) Uani d 1 . .
    C C20 0.35971(13) 0.83685(10) 0.85526(7) 0.01125(19) Uani d 1 . .
    C C21 0.25809(14) 0.91367(11) 0.87263(7) 0.0126(2) Uani d 1 . .
    C C22 0.16689(15) 0.95904(12) 0.81057(8) 0.0167(2) Uani d 1 . .
    H H22 0.168326 0.937903 0.757308 0.020 Uiso calc 1 . .
    C C23 0.07367(18) 1.03559(13) 0.82727(10) 0.0233(3) Uani d 1 . .
    H H23 0.011239 1.067061 0.785300 0.028 Uiso calc 1 . .
    C C24 0.07175(18) 1.06608(14) 0.90525(10) 0.0257(3) Uani d 1 . .
    H H24 0.007532 1.117997 0.916441 0.031 Uiso calc 1 . .
    C C25 0.16344(17) 1.02088(13) 0.96690(9) 0.0214(3) Uani d 1 . .
    H H25 0.161744 1.042165 1.020099 0.026 Uiso calc 1 . .
    C C26 0.25762(15) 0.94473(12) 0.95119(8) 0.0164(2) Uani d 1 . .
    H H26 0.320861 0.914190 0.993332 0.020 Uiso calc 1 . .
    C C27 0.49263(13) 0.64728(11) 0.73433(7) 0.0121(2) Uani d 1 . .
    C C28 0.52080(14) 0.53771(11) 0.75180(8) 0.0153(2) Uani d 1 . .
    H H28 0.517685 0.512997 0.801599 0.018 Uiso calc 1 . .
    C C29 0.55378(15) 0.46552(13) 0.69343(9) 0.0200(3) Uani d 1 . .
    H H29 0.573212 0.389835 0.703092 0.024 Uiso calc 1 . .
    C C30 0.55841(16) 0.50361(15) 0.62116(9) 0.0237(3) Uani d 1 . .
    H H30 0.582347 0.454021 0.582032 0.028 Uiso calc 1 . .
    C C31 0.52840(17) 0.61350(15) 0.60550(8) 0.0224(3) Uani d 1 . .
    H H31 0.530920 0.638198 0.555610 0.027 Uiso calc 1 . .
    C C32 0.49462(15) 0.68766(13) 0.66259(8) 0.0169(2) Uani d 1 . .
    H H32 0.473763 0.762990 0.652720 0.020 Uiso calc 1 . .
    C C33 0.69328(13) 0.72747(11) 0.89345(7) 0.01130(19) Uani d 1 . .
    C C34 0.79458(14) 0.76919(12) 0.85529(8) 0.0147(2) Uani d 1 . .
    H H34 0.767638 0.812168 0.811542 0.018 Uiso calc 1 . .
    C C35 0.93677(14) 0.74586(13) 0.88334(8) 0.0176(2) Uani d 1 . .
    H H35 1.008994 0.772656 0.858364 0.021 Uiso calc 1 . .
    C C36 0.97440(15) 0.68333(13) 0.94797(8) 0.0184(2) Uani d 1 . .
    H H36 1.072249 0.668184 0.966914 0.022 Uiso calc 1 . .
    C C37 0.86978(15) 0.64294(13) 0.98493(8) 0.0181(2) Uani d 1 . .
    H H37 0.896309 0.600303 1.028887 0.022 Uiso calc 1 . .
    C C38 0.72645(14) 0.66494(12) 0.95758(8) 0.0149(2) Uani d 1 . .
    H H38 0.653676 0.637922 0.982119 0.018 Uiso calc 1 . .
    O O1 0.83271(13) 0.41876(10) 0.53365(6) 0.0209(2) Uani d 1 . .
    H H1W 0.780(2) 0.3554(14) 0.5308(14) 0.031 Uiso d 1 . .
    H H2W 0.828(3) 0.430(2) 0.4856(9) 0.031 Uiso d 1 . .
    O O2 0.53149(13) 0.99355(10) 0.61966(6) 0.0212(2) Uani d 1 . .
    H H3W 0.484(2) 0.9458(17) 0.5819(11) 0.032 Uiso d 1 . .
    H H4W 0.558(3) 1.0481(16) 0.5968(13) 0.032 Uiso d 1 . .
    O O3 0.57974(15) 0.96751(10) 0.78259(7) 0.0254(2) Uani d 1 . .
    H H5W 0.564(3) 0.980(2) 0.7343(9) 0.038 Uiso d 1 . .
    H H6W 0.556(3) 1.0222(17) 0.8094(13) 0.038 Uiso d 1 . .
    O O4 0.46846(15) 0.62378(11) 0.07228(8) 0.0277(2) Uani d 1 . .
    H H7W 0.420(3) 0.605(2) 0.0242(9) 0.041 Uiso d 1 . .
    H H8W 0.533(2) 0.5782(19) 0.0806(15) 0.041 Uiso d 1 . .
    O O5 0.49505(13) 1.14221(10) 0.89204(7) 0.0219(2) Uani d 1 . .
    H H9W 0.502(3) 1.2147(12) 0.9044(14) 0.033 Uiso d 1 . .
    H H10W 0.435(2) 1.1154(19) 0.9169(13) 0.033 Uiso d 1 . .
loop_
    _atom_site_aniso_label
    _atom_site_aniso_U_11
    _atom_site_aniso_U_22
    _atom_site_aniso_U_33
    _atom_site_aniso_U_12
    _atom_site_aniso_U_13
    _atom_site_aniso_U_23
    Cl1 0.02495(17) 0.01712(15) 0.02952(18) -0.00068(12) 0.01420(14) 0.00123(12)
    Cl2 0.0403(2) 0.0297(2) 0.01840(16) -0.01646(17) 0.00415(15) 0.00281(13)
    N1 0.0144(5) 0.0092(4) 0.0156(5) 0.0019(3) 0.0053(4) 0.0011(3)
    N2 0.0119(4) 0.0099(4) 0.0132(4) 0.0011(3) 0.0047(3) 0.0006(3)
    N3 0.0112(4) 0.0095(4) 0.0137(4) 0.0012(3) 0.0044(3) 0.0010(3)
    N4 0.0132(5) 0.0093(4) 0.0157(5) 0.0009(3) 0.0041(4) 0.0019(3)
    C1 0.0115(5) 0.0101(5) 0.0136(5) 0.0010(4) 0.0031(4) 0.0003(4)
    C2 0.0143(5) 0.0089(5) 0.0141(5) 0.0014(4) 0.0024(4) 0.0008(4)
    C3 0.0162(6) 0.0147(5) 0.0191(6) 0.0041(4) 0.0034(4) 0.0001(4)
    C4 0.0234(7) 0.0164(6) 0.0212(6) 0.0087(5) 0.0017(5) 0.0005(5)
    C5 0.0344(8) 0.0123(6) 0.0197(6) 0.0065(5) 0.0023(6) 0.0040(5)
    C6 0.0301(7) 0.0132(5) 0.0172(6) -0.0009(5) 0.0055(5) 0.0033(4)
    C7 0.0182(6) 0.0128(5) 0.0148(5) 0.0005(4) 0.0039(4) 0.0014(4)
    C8 0.0110(5) 0.0104(5) 0.0141(5) -0.0001(4) 0.0035(4) 0.0027(4)
    C9 0.0155(6) 0.0155(5) 0.0151(5) 0.0002(4) 0.0051(4) 0.0013(4)
    C10 0.0174(6) 0.0224(6) 0.0176(6) 0.0010(5) 0.0071(5) 0.0057(5)
    C11 0.0141(6) 0.0202(6) 0.0249(6) -0.0008(5) 0.0053(5) 0.0094(5)
    C12 0.0153(6) 0.0126(5) 0.0240(6) -0.0014(4) 0.0036(5) 0.0031(5)
    C13 0.0131(5) 0.0121(5) 0.0171(5) 0.0004(4) 0.0025(4) 0.0008(4)
    C14 0.0113(5) 0.0095(5) 0.0155(5) 0.0017(4) 0.0028(4) 0.0001(4)
    C15 0.0141(5) 0.0162(5) 0.0168(5) 0.0031(4) 0.0017(4) 0.0026(4)
    C16 0.0168(6) 0.0173(6) 0.0272(7) 0.0054(5) 0.0001(5) 0.0053(5)
    C17 0.0188(6) 0.0154(6) 0.0339(8) 0.0072(5) 0.0036(6) -0.0023(5)
    C18 0.0247(7) 0.0195(6) 0.0238(7) 0.0064(5) 0.0067(5) -0.0054(5)
    C19 0.0198(6) 0.0168(6) 0.0162(5) 0.0057(5) 0.0041(5) -0.0012(4)
    N5 0.0105(4) 0.0126(4) 0.0125(4) 0.0020(3) 0.0026(3) 0.0003(3)
    N6 0.0102(4) 0.0119(4) 0.0098(4) 0.0003(3) 0.0012(3) -0.0002(3)
    N7 0.0093(4) 0.0126(4) 0.0097(4) -0.0001(3) 0.0022(3) -0.0008(3)
    N8 0.0100(4) 0.0132(4) 0.0118(4) 0.0004(3) 0.0037(3) -0.0005(3)
    C20 0.0104(5) 0.0112(5) 0.0121(5) -0.0004(4) 0.0037(4) 0.0006(4)
    C21 0.0112(5) 0.0115(5) 0.0146(5) 0.0005(4) 0.0036(4) -0.0014(4)
    C22 0.0182(6) 0.0145(5) 0.0170(5) 0.0042(4) 0.0037(5) 0.0005(4)
    C23 0.0243(7) 0.0189(6) 0.0261(7) 0.0102(5) 0.0037(6) 0.0000(5)
    C24 0.0239(7) 0.0206(7) 0.0320(8) 0.0076(5) 0.0079(6) -0.0086(6)
    C25 0.0191(6) 0.0226(7) 0.0216(6) 0.0007(5) 0.0078(5) -0.0085(5)
    C26 0.0138(5) 0.0192(6) 0.0147(5) -0.0001(4) 0.0034(4) -0.0031(4)
    C27 0.0099(5) 0.0141(5) 0.0115(5) 0.0005(4) 0.0028(4) -0.0028(4)
    C28 0.0120(5) 0.0148(5) 0.0178(5) 0.0012(4) 0.0026(4) -0.0010(4)
    C29 0.0137(6) 0.0188(6) 0.0245(6) 0.0038(5) 0.0020(5) -0.0070(5)
    C30 0.0152(6) 0.0338(8) 0.0194(6) 0.0061(5) 0.0030(5) -0.0111(6)
    C31 0.0188(6) 0.0358(8) 0.0124(5) 0.0046(6) 0.0048(5) -0.0026(5)
    C32 0.0150(6) 0.0224(6) 0.0124(5) 0.0022(5) 0.0029(4) 0.0004(4)
    C33 0.0086(5) 0.0132(5) 0.0114(5) 0.0003(4) 0.0022(4) -0.0005(4)
    C34 0.0129(5) 0.0172(5) 0.0133(5) -0.0023(4) 0.0041(4) 0.0002(4)
    C35 0.0106(5) 0.0225(6) 0.0188(6) -0.0032(4) 0.0057(4) -0.0029(5)
    C36 0.0105(5) 0.0223(6) 0.0201(6) 0.0021(5) 0.0019(4) -0.0032(5)
    C37 0.0146(6) 0.0211(6) 0.0169(6) 0.0031(5) 0.0003(4) 0.0034(5)
    C38 0.0124(5) 0.0176(6) 0.0148(5) 0.0010(4) 0.0037(4) 0.0033(4)
    O1 0.0232(5) 0.0212(5) 0.0167(4) -0.0017(4) 0.0049(4) 0.0001(4)
    O2 0.0286(6) 0.0174(5) 0.0175(5) 0.0028(4) 0.0063(4) 0.0006(4)
    O3 0.0351(6) 0.0179(5) 0.0252(5) 0.0014(4) 0.0106(5) 0.0064(4)
    O4 0.0305(6) 0.0227(5) 0.0326(6) 0.0015(5) 0.0165(5) -0.0037(5)
    O5 0.0256(5) 0.0187(5) 0.0214(5) -0.0009(4) 0.0070(4) 0.0037(4)
_geom_special_details
;
 All esds (except the esd in the dihedral angle between two l.s. planes)
 are estimated using the full covariance matrix.  The cell esds are taken
 into account individually in the estimation of esds in distances, angles
 and torsion angles; correlations between esds in cell parameters are only
 used when they are defined by crystal symmetry.  An approximate (isotropic)
 treatment of cell esds is used for estimating esds involving l.s. planes.
;
loop_
    _geom_bond_atom_site_label_1
    _geom_bond_atom_site_label_2
    _geom_bond_site_symmetry_2
    _geom_bond_distance
    _geom_bond_publ_flag
    N1 N2 . 1.3120(15) ?
    N1 C1 . 1.3455(16) ?
    N2 N3 . 1.3341(14) ?
    N2 C8 . 1.4415(16) ?
    N3 N4 . 1.3137(15) ?
    N3 C14 . 1.4370(16) ?
    N4 C1 . 1.3500(16) ?
    C1 C2 . 1.4569(17) ?
    C2 C7 . 1.3966(18) ?
    C2 C3 . 1.3979(18) ?
    C3 C4 . 1.393(2) ?
    C3 H3 . 0.9500 ?
    C4 C5 . 1.389(2) ?
    C4 H4 . 0.9500 ?
    C5 C6 . 1.390(2) ?
    C5 H5 . 0.9500 ?
    C6 C7 . 1.3914(19) ?
    C6 H6 . 0.9500 ?
    C7 H7 . 0.9500 ?
    C8 C13 . 1.3835(17) ?
    C8 C9 . 1.3870(18) ?
    C9 C10 . 1.3886(19) ?
    C9 H9 . 0.9500 ?
    C10 C11 . 1.389(2) ?
    C10 H10 . 0.9500 ?
    C11 C12 . 1.391(2) ?
    C11 H11 . 0.9500 ?
    C12 C13 . 1.3922(19) ?
    C12 H12 . 0.9500 ?
    C13 H13 . 0.9500 ?
    C14 C15 . 1.3859(18) ?
    C14 C19 . 1.3877(18) ?
    C15 C16 . 1.387(2) ?
    C15 H15 . 0.9500 ?
    C16 C17 . 1.394(2) ?
    C16 H16 . 0.9500 ?
    C17 C18 . 1.387(2) ?
    C17 H17 . 0.9500 ?
    C18 C19 . 1.387(2) ?
    C18 H18 . 0.9500 ?
    C19 H19 . 0.9500 ?
    N5 N6 . 1.3066(15) ?
    N5 C20 . 1.3498(16) ?
    N6 N7 . 1.3324(14) ?
    N6 C27 . 1.4404(16) ?
    N7 N8 . 1.3103(14) ?
    N7 C33 . 1.4395(16) ?
    N8 C20 . 1.3442(16) ?
    C20 C21 . 1.4586(17) ?
    C21 C22 . 1.3927(19) ?
    C21 C26 . 1.3965(18) ?
    C22 C23 . 1.391(2) ?
    C22 H22 . 0.9500 ?
    C23 C24 . 1.389(2) ?
    C23 H23 . 0.9500 ?
    C24 C25 . 1.389(2) ?
    C24 H24 . 0.9500 ?
    C25 C26 . 1.389(2) ?
    C25 H25 . 0.9500 ?
    C26 H26 . 0.9500 ?
    C27 C32 . 1.3858(18) ?
    C27 C28 . 1.3893(19) ?
    C28 C29 . 1.3927(19) ?
    C28 H28 . 0.9500 ?
    C29 C30 . 1.389(2) ?
    C29 H29 . 0.9500 ?
    C30 C31 . 1.390(2) ?
    C30 H30 . 0.9500 ?
    C31 C32 . 1.3934(19) ?
    C31 H31 . 0.9500 ?
    C32 H32 . 0.9500 ?
    C33 C38 . 1.3834(18) ?
    C33 C34 . 1.3854(17) ?
    C34 C35 . 1.3866(19) ?
    C34 H34 . 0.9500 ?
    C35 C36 . 1.394(2) ?
    C35 H35 . 0.9500 ?
    C36 C37 . 1.391(2) ?
    C36 H36 . 0.9500 ?
    C37 C38 . 1.3902(19) ?
    C37 H37 . 0.9500 ?
    C38 H38 . 0.9500 ?
    O1 H1W . 0.851(14) ?
    O1 H2W . 0.853(14) ?
    O2 H3W . 0.836(14) ?
    O2 H4W . 0.838(14) ?
    O3 H5W . 0.849(14) ?
    O3 H6W . 0.849(14) ?
    O4 H7W . 0.852(14) ?
    O4 H8W . 0.849(14) ?
    O5 H9W . 0.857(14) ?
    O5 H10W . 0.854(14) ?
loop_
    _geom_angle_atom_site_label_1
    _geom_angle_atom_site_label_2
    _geom_angle_atom_site_label_3
    _geom_angle_site_symmetry_1
    _geom_angle_site_symmetry_3
    _geom_angle
    _geom_angle_publ_flag
    N2 N1 C1 . . 103.93(10) ?
    N1 N2 N3 . . 110.20(10) ?
    N1 N2 C8 . . 122.11(10) ?
    N3 N2 C8 . . 127.63(10) ?
    N4 N3 N2 . . 109.93(10) ?
    N4 N3 C14 . . 123.73(10) ?
    N2 N3 C14 . . 126.34(10) ?
    N3 N4 C1 . . 103.88(10) ?
    N1 C1 N4 . . 112.03(11) ?
    N1 C1 C2 . . 122.91(11) ?
    N4 C1 C2 . . 125.05(11) ?
    C7 C2 C3 . . 120.57(12) ?
    C7 C2 C1 . . 120.39(11) ?
    C3 C2 C1 . . 119.04(12) ?
    C4 C3 C2 . . 119.40(13) ?
    C4 C3 H3 . . 120.3 ?
    C2 C3 H3 . . 120.3 ?
    C5 C4 C3 . . 120.02(13) ?
    C5 C4 H4 . . 120.0 ?
    C3 C4 H4 . . 120.0 ?
    C4 C5 C6 . . 120.46(13) ?
    C4 C5 H5 . . 119.8 ?
    C6 C5 H5 . . 119.8 ?
    C5 C6 C7 . . 120.12(14) ?
    C5 C6 H6 . . 119.9 ?
    C7 C6 H6 . . 119.9 ?
    C6 C7 C2 . . 119.40(13) ?
    C6 C7 H7 . . 120.3 ?
    C2 C7 H7 . . 120.3 ?
    C13 C8 C9 . . 123.75(12) ?
    C13 C8 N2 . . 120.11(11) ?
    C9 C8 N2 . . 115.91(11) ?
    C8 C9 C10 . . 117.88(12) ?
    C8 C9 H9 . . 121.1 ?
    C10 C9 H9 . . 121.1 ?
    C9 C10 C11 . . 120.09(13) ?
    C9 C10 H10 . . 120.0 ?
    C11 C10 H10 . . 120.0 ?
    C10 C11 C12 . . 120.44(13) ?
    C10 C11 H11 . . 119.8 ?
    C12 C11 H11 . . 119.8 ?
    C11 C12 C13 . . 120.70(13) ?
    C11 C12 H12 . . 119.7 ?
    C13 C12 H12 . . 119.7 ?
    C8 C13 C12 . . 117.14(12) ?
    C8 C13 H13 . . 121.4 ?
    C12 C13 H13 . . 121.4 ?
    C15 C14 C19 . . 123.67(12) ?
    C15 C14 N3 . . 118.95(11) ?
    C19 C14 N3 . . 117.34(11) ?
    C14 C15 C16 . . 117.46(13) ?
    C14 C15 H15 . . 121.3 ?
    C16 C15 H15 . . 121.3 ?
    C15 C16 C17 . . 120.35(14) ?
    C15 C16 H16 . . 119.8 ?
    C17 C16 H16 . . 119.8 ?
    C18 C17 C16 . . 120.54(13) ?
    C18 C17 H17 . . 119.7 ?
    C16 C17 H17 . . 119.7 ?
    C19 C18 C17 . . 120.35(14) ?
    C19 C18 H18 . . 119.8 ?
    C17 C18 H18 . . 119.8 ?
    C18 C19 C14 . . 117.61(13) ?
    C18 C19 H19 . . 121.2 ?
    C14 C19 H19 . . 121.2 ?
    N6 N5 C20 . . 103.54(10) ?
    N5 N6 N7 . . 110.29(10) ?
    N5 N6 C27 . . 125.17(10) ?
    N7 N6 C27 . . 124.54(10) ?
    N8 N7 N6 . . 110.23(10) ?
    N8 N7 C33 . . 124.23(10) ?
    N6 N7 C33 . . 125.03(10) ?
    N7 N8 C20 . . 103.56(10) ?
    N8 C20 N5 . . 112.38(11) ?
    N8 C20 C21 . . 123.45(11) ?
    N5 C20 C21 . . 124.09(11) ?
    C22 C21 C26 . . 120.79(12) ?
    C22 C21 C20 . . 119.33(11) ?
    C26 C21 C20 . . 119.83(12) ?
    C23 C22 C21 . . 119.41(13) ?
    C23 C22 H22 . . 120.3 ?
    C21 C22 H22 . . 120.3 ?
    C24 C23 C22 . . 120.09(15) ?
    C24 C23 H23 . . 120.0 ?
    C22 C23 H23 . . 120.0 ?
    C25 C24 C23 . . 120.21(14) ?
    C25 C24 H24 . . 119.9 ?
    C23 C24 H24 . . 119.9 ?
    C24 C25 C26 . . 120.37(13) ?
    C24 C25 H25 . . 119.8 ?
    C26 C25 H25 . . 119.8 ?
    C25 C26 C21 . . 119.12(13) ?
    C25 C26 H26 . . 120.4 ?
    C21 C26 H26 . . 120.4 ?
    C32 C27 C28 . . 123.81(12) ?
    C32 C27 N6 . . 117.50(12) ?
    C28 C27 N6 . . 118.68(11) ?
    C27 C28 C29 . . 117.38(13) ?
    C27 C28 H28 . . 121.3 ?
    C29 C28 H28 . . 121.3 ?
    C30 C29 C28 . . 120.35(14) ?
    C30 C29 H29 . . 119.8 ?
    C28 C29 H29 . . 119.8 ?
    C29 C30 C31 . . 120.68(13) ?
    C29 C30 H30 . . 119.7 ?
    C31 C30 H30 . . 119.7 ?
    C30 C31 C32 . . 120.33(14) ?
    C30 C31 H31 . . 119.8 ?
    C32 C31 H31 . . 119.8 ?
    C27 C32 C31 . . 117.43(14) ?
    C27 C32 H32 . . 121.3 ?
    C31 C32 H32 . . 121.3 ?
    C38 C33 C34 . . 123.74(12) ?
    C38 C33 N7 . . 118.40(11) ?
    C34 C33 N7 . . 117.82(11) ?
    C33 C34 C35 . . 117.50(12) ?
    C33 C34 H34 . . 121.3 ?
    C35 C34 H34 . . 121.3 ?
    C34 C35 C36 . . 120.40(12) ?
    C34 C35 H35 . . 119.8 ?
    C36 C35 H35 . . 119.8 ?
    C37 C36 C35 . . 120.51(13) ?
    C37 C36 H36 . . 119.7 ?
    C35 C36 H36 . . 119.7 ?
    C38 C37 C36 . . 120.04(13) ?
    C38 C37 H37 . . 120.0 ?
    C36 C37 H37 . . 120.0 ?
    C33 C38 C37 . . 117.80(12) ?
    C33 C38 H38 . . 121.1 ?
    C37 C38 H38 . . 121.1 ?
    H1W O1 H2W . . 105(2) ?
    H3W O2 H4W . . 103(2) ?
    H5W O3 H6W . . 110(2) ?
    H7W O4 H8W . . 105(2) ?
    H9W O5 H10W . . 103(2) ?
loop_
    _geom_torsion_atom_site_label_1
    _geom_torsion_atom_site_label_2
    _geom_torsion_atom_site_label_3
    _geom_torsion_atom_site_label_4
    _geom_torsion_site_symmetry_1
    _geom_torsion_site_symmetry_2
    _geom_torsion_site_symmetry_3
    _geom_torsion_site_symmetry_4
    _geom_torsion
    _geom_torsion_publ_flag
    C1 N1 N2 N3 . . . . -1.18(13) ?
    C1 N1 N2 C8 . . . . 176.26(11) ?
    N1 N2 N3 N4 . . . . 1.26(14) ?
    C8 N2 N3 N4 . . . . -175.99(11) ?
    N1 N2 N3 C14 . . . . -178.51(11) ?
    C8 N2 N3 C14 . . . . 4.2(2) ?
    N2 N3 N4 C1 . . . . -0.74(13) ?
    C14 N3 N4 C1 . . . . 179.04(11) ?
    N2 N1 C1 N4 . . . . 0.73(14) ?
    N2 N1 C1 C2 . . . . -178.88(11) ?
    N3 N4 C1 N1 . . . . 0.00(14) ?
    N3 N4 C1 C2 . . . . 179.60(12) ?
    N1 C1 C2 C7 . . . . -167.19(12) ?
    N4 C1 C2 C7 . . . . 13.25(19) ?
    N1 C1 C2 C3 . . . . 12.26(19) ?
    N4 C1 C2 C3 . . . . -167.30(13) ?
    C7 C2 C3 C4 . . . . 0.7(2) ?
    C1 C2 C3 C4 . . . . -178.73(12) ?
    C2 C3 C4 C5 . . . . 0.7(2) ?
    C3 C4 C5 C6 . . . . -1.6(2) ?
    C4 C5 C6 C7 . . . . 1.0(2) ?
    C5 C6 C7 C2 . . . . 0.4(2) ?
    C3 C2 C7 C6 . . . . -1.3(2) ?
    C1 C2 C7 C6 . . . . 178.16(12) ?
    N1 N2 C8 C13 . . . . -128.71(13) ?
    N3 N2 C8 C13 . . . . 48.25(18) ?
    N1 N2 C8 C9 . . . . 45.93(17) ?
    N3 N2 C8 C9 . . . . -137.11(13) ?
    C13 C8 C9 C10 . . . . -0.1(2) ?
    N2 C8 C9 C10 . . . . -174.54(12) ?
    C8 C9 C10 C11 . . . . -0.8(2) ?
    C9 C10 C11 C12 . . . . 0.8(2) ?
    C10 C11 C12 C13 . . . . 0.0(2) ?
    C9 C8 C13 C12 . . . . 0.9(2) ?
    N2 C8 C13 C12 . . . . 175.12(12) ?
    C11 C12 C13 C8 . . . . -0.9(2) ?
    N4 N3 C14 C15 . . . . -129.44(13) ?
    N2 N3 C14 C15 . . . . 50.30(18) ?
    N4 N3 C14 C19 . . . . 48.26(17) ?
    N2 N3 C14 C19 . . . . -132.00(13) ?
    C19 C14 C15 C16 . . . . 1.1(2) ?
    N3 C14 C15 C16 . . . . 178.63(12) ?
    C14 C15 C16 C17 . . . . -1.8(2) ?
    C15 C16 C17 C18 . . . . 1.0(2) ?
    C16 C17 C18 C19 . . . . 0.6(2) ?
    C17 C18 C19 C14 . . . . -1.3(2) ?
    C15 C14 C19 C18 . . . . 0.4(2) ?
    N3 C14 C19 C18 . . . . -177.15(13) ?
    C20 N5 N6 N7 . . . . 0.02(13) ?
    C20 N5 N6 C27 . . . . 179.94(11) ?
    N5 N6 N7 N8 . . . . 0.34(14) ?
    C27 N6 N7 N8 . . . . -179.58(11) ?
    N5 N6 N7 C33 . . . . -171.74(11) ?
    C27 N6 N7 C33 . . . . 8.34(18) ?
    N6 N7 N8 C20 . . . . -0.53(13) ?
    C33 N7 N8 C20 . . . . 171.62(11) ?
    N7 N8 C20 N5 . . . . 0.56(14) ?
    N7 N8 C20 C21 . . . . -176.25(11) ?
    N6 N5 C20 N8 . . . . -0.37(14) ?
    N6 N5 C20 C21 . . . . 176.42(11) ?
    N8 C20 C21 C22 . . . . 152.30(13) ?
    N5 C20 C21 C22 . . . . -24.14(19) ?
    N8 C20 C21 C26 . . . . -24.95(19) ?
    N5 C20 C21 C26 . . . . 158.61(12) ?
    C26 C21 C22 C23 . . . . -0.4(2) ?
    C20 C21 C22 C23 . . . . -177.66(13) ?
    C21 C22 C23 C24 . . . . -0.1(2) ?
    C22 C23 C24 C25 . . . . 0.4(3) ?
    C23 C24 C25 C26 . . . . -0.1(2) ?
    C24 C25 C26 C21 . . . . -0.4(2) ?
    C22 C21 C26 C25 . . . . 0.7(2) ?
    C20 C21 C26 C25 . . . . 177.93(12) ?
    N5 N6 C27 C32 . . . . 57.53(17) ?
    N7 N6 C27 C32 . . . . -122.57(13) ?
    N5 N6 C27 C28 . . . . -122.66(14) ?
    N7 N6 C27 C28 . . . . 57.24(17) ?
    C32 C27 C28 C29 . . . . 0.5(2) ?
    N6 C27 C28 C29 . . . . -179.33(12) ?
    C27 C28 C29 C30 . . . . 0.3(2) ?
    C28 C29 C30 C31 . . . . -0.9(2) ?
    C29 C30 C31 C32 . . . . 0.7(2) ?
    C28 C27 C32 C31 . . . . -0.6(2) ?
    N6 C27 C32 C31 . . . . 179.15(12) ?
    C30 C31 C32 C27 . . . . 0.1(2) ?
    N8 N7 C33 C38 . . . . 68.04(16) ?
    N6 N7 C33 C38 . . . . -120.96(13) ?
    N8 N7 C33 C34 . . . . -109.63(14) ?
    N6 N7 C33 C34 . . . . 61.37(17) ?
    C38 C33 C34 C35 . . . . 0.3(2) ?
    N7 C33 C34 C35 . . . . 177.85(11) ?
    C33 C34 C35 C36 . . . . -0.5(2) ?
    C34 C35 C36 C37 . . . . 0.4(2) ?
    C35 C36 C37 C38 . . . . -0.1(2) ?
    C34 C33 C38 C37 . . . . -0.1(2) ?
    N7 C33 C38 C37 . . . . -177.58(12) ?
    C36 C37 C38 C33 . . . . -0.1(2) ?
loop_
    _geom_hbond_atom_site_label_D
    _geom_hbond_atom_site_label_H
    _geom_hbond_atom_site_label_A
    _geom_hbond_site_symmetry_A
    _geom_hbond_distance_DH
    _geom_hbond_distance_HA
    _geom_hbond_distance_DA
    _geom_hbond_angle_DHA
    _geom_hbond_publ_flag
    O1 H1W Cl2 2_666 0.851(14) 2.298(14) 3.1483(12) 178(2) yes
    O1 H2W N4 . 0.853(14) 2.344(15) 3.1605(15) 160(2) yes
    O2 H3W Cl2 . 0.836(14) 2.295(14) 3.1302(12) 176(2) yes
    O2 H4W Cl2 2_676 0.838(14) 2.339(14) 3.1740(12) 175(2) yes
    O3 H5W O2 . 0.849(14) 1.978(14) 2.8246(16) 175(2) yes
    O3 H6W O5 . 0.849(14) 2.164(15) 3.0040(17) 171(2) yes
    O4 H7W Cl1 2_665 0.852(14) 2.317(15) 3.1687(14) 179(3) yes
    O4 H8W Cl1 . 0.849(14) 2.352(15) 3.2008(14) 178(2) yes
    O5 H9W O4 2_676 0.857(14) 1.896(14) 2.7503(17) 175(2) yes
    O5 H10W Cg6 . 0.854(14) 2.76(2) 3.4646(14) 140.8(18) yes
    C4 H4 O2 2_766 0.95 2.55 3.461(2) 160 yes
    C11 H11 O5 2_776 0.95 2.59 3.429(2) 147 yes
    C15 H15 Cl1 . 0.95 2.82 3.6219(14) 143 yes
    C16 H16 O5 2_676 0.95 2.48 3.4084(19) 165 yes
    C17 H17 O2 2_676 0.95 2.42 3.359(2) 168 yes
    C26 H26 O5 2_677 0.95 2.50 3.4440(19) 173 yes
_shelx_space_group_comment
;
The symmetry employed for this shelxl refinement is uniquely defined
by the following loop, which should always be used as a source of
symmetry information in preference to the above space-group names.
They are only intended as comments.
;
_shelx_estimated_absorpt_T_min     0.961
_shelx_estimated_absorpt_T_max     0.970
_shelx_hkl_file
;
  -2   0   0 1738.03  106.89
   2   0   0 1736.73  106.69
  -3   0   0 2614.34  159.68
   3   0   0 2498.15  158.28
  -4   0   0  596.24   21.60
  -4   0   0  581.94   22.90
  -4   0   0  569.94   20.10
  -4   0   0  607.14   23.40
   4   0   0  553.24   20.00
   4   0   0  540.45   22.80
   4   0   0  569.44   22.90
  -5   0   0 1228.58   41.00
  -5   0   0 1270.07   43.40
  -5   0   0 1288.17   43.90
  -5   0   0 1296.37   39.80
   5   0   0 1247.38   43.80
   5   0   0 1245.68   39.40
   5   0   0 1248.48   43.30
  -6   0   0  219.08   15.10
  -6   0   0  268.07   13.40
  -6   0   0  238.08   14.00
  -6   0   0  244.28   15.40
   6   0   0  234.28   12.50
   6   0   0  287.77   20.20
   6   0   0  252.17   15.80
  -7   0   0   13.50    5.20
  -7   0   0    6.30    3.10
  -7   0   0    9.60    3.80
  -7   0   0   14.30    5.00
   7   0   0   10.10    5.10
   7   0   0    9.60    4.00
   7   0   0    9.10    4.80
  -8   0   0   38.10    7.80
  -8   0   0   23.90    7.30
  -8   0   0   28.60    5.80
  -8   0   0   24.90    7.10
   8   0   0   28.40    7.50
   8   0   0   25.60    6.10
   8   0   0   30.40    5.70
   8   0   0   23.60    7.50
  -9   0   0    4.90    4.80
  -9   0   0    6.00    3.90
  -9   0   0    3.30    6.00
  -9   0   0    1.80    3.10
   9   0   0    4.00    3.90
   9   0   0    6.20    4.70
   9   0   0    4.40    5.60
   9   0   0   -1.20    3.80
 -10   0   0   21.70    8.40
 -10   0   0   15.90    7.70
 -10   0   0   40.20    8.50
 -10   0   0   25.20    6.20
  10   0   0   38.90   10.50
  10   0   0   19.70    5.30
  10   0   0   21.90    7.30
  10   0   0   43.20    9.20
 -11   0   0  117.29   12.70
 -11   0   0  113.39   17.60
 -11   0   0  109.39   15.00
 -11   0   0   85.19   14.80
  11   0   0  112.09    8.60
  11   0   0   86.09   11.70
  11   0   0  116.39   17.60
  11   0   0  126.39   15.80
  11   0   0  126.99   17.30
 -12   0   0    4.80    7.80
 -12   0   0   12.90    5.80
 -12   0   0    6.70    6.40
 -12   0   0    1.80    3.10
  12   0   0    5.40    3.10
  12   0   0   11.30    5.80
  12   0   0   16.00    7.10
  12   0   0   23.30    6.60
 -13   0   0   46.70   13.60
 -13   0   0   12.80    6.20
 -13   0   0    2.10    7.00
  13   0   0   18.20    8.00
  13   0   0    9.40    3.40
  13   0   0   10.90    6.70
  13   0   0   14.90    7.20
  13   0   0   14.60    6.60
 -14   0   0    2.10    8.20
 -14   0   0   13.30    7.70
  14   0   0    8.70    6.70
  14  -1   0    2.70    5.00
  14  -1   0    1.40    4.60
  14  -1   0   11.90    8.10
 -14   1   0   -2.80    7.00
 -14   1   0    3.10    8.40
  13  -1   0   32.90    9.50
  13  -1   0   40.80    5.80
  13  -1   0   22.30    6.80
  13  -1   0   31.60    9.90
  13  -1   0   18.60    8.30
 -13   1   0   45.30   12.60
 -13   1   0   42.20   10.80
 -13   1   0   48.00   12.20
  12  -1   0    3.50    4.60
  12  -1   0   -0.40    5.00
  12  -1   0    6.20    3.50
  12  -1   0    3.60    5.20
 -12   1   0   15.20    6.50
 -12   1   0   -0.10    5.80
 -12   1   0   21.90    9.30
  11  -1   0   27.10    6.80
  11  -1   0   31.10   10.70
  11  -1   0   27.80    9.70
  11  -1   0   46.60    9.60
 -11   1   0   42.10    9.90
 -11   1   0   39.00   10.30
 -11   1   0   33.80    9.00
  10  -1   0    7.70    2.70
  10  -1   0   23.20    8.10
  10  -1   0   10.20    5.90
  10  -1   0   13.60    5.90
  10  -1   0   10.40    4.10
 -10   1   0   11.70    5.30
 -10   1   0    1.40    4.00
 -10   1   0    2.30    6.30
 -10   1   0   12.80    6.00
   9  -1   0  100.49    9.70
   9  -1   0  113.79   12.80
   9  -1   0  129.59   16.90
   9  -1   0  107.49    7.50
   9  -1   0  104.09   11.80
  -9   1   0  112.79   10.20
  -9   1   0  118.79   16.20
  -9   1   0  118.49   11.40
  -9   1   0  113.79   12.60
   8  -1   0  327.97   21.30
   8  -1   0  330.27   19.10
   8  -1   0  340.57   13.70
   8  -1   0  342.97   16.90
   8  -1   0  312.27   19.90
  -8   1   0  331.07   18.60
  -8   1   0  311.67   16.60
  -8   1   0  308.77   20.40
  -8   1   0  282.97   20.40
   7  -1   0   33.90    7.60
   7  -1   0   27.10    6.00
   7  -1   0   20.20    4.30
   7  -1   0   25.20    6.90
  -7   1   0   22.20    6.20
  -7   1   0   31.40    7.10
  -7   1   0   28.30    6.60
  -7   1   0   32.70    5.70
   6  -1   0   82.69    8.70
   6  -1   0  139.29   22.60
   6  -1   0   99.69    8.60
   6  -1   0   96.09    8.70
   6  -1   0  100.59    7.70
  -6   1   0  107.29    9.90
  -6   1   0   88.79    8.10
  -6   1   0  107.59   12.70
  -6   1   0  103.59    7.80
   5  -1   0  792.62   26.90
   5  -1   0  734.13   28.40
   5  -1   0  839.02   29.50
   5  -1   0  800.22   31.00
   5  -1   0  784.82   30.30
  -5   1   0  857.91   29.20
  -5   1   0  808.92   27.10
  -5   1   0  779.52   30.30
  -5   1   0  772.62   30.70
   4  -1   0   -1.00    1.30
   4  -1   0    0.00    1.70
   4  -1   0   -1.50    1.70
   4  -1   0    2.00    1.60
   4  -1   0    1.70    1.70
  -4   1   0    1.40    1.50
  -4   1   0   -0.80    1.40
  -4   1   0   -1.20    2.00
  -4   1   0    1.90    1.80
   3  -1   0   25.80    3.20
   3  -1   0   26.80    4.10
   3  -1   0   20.80    3.10
   3  -1   0   20.40    1.70
   3  -1   0   24.90    4.20
   3  -1   0   24.40    3.50
  -3   1   0   14.40    2.90
  -3   1   0   24.70    4.20
  -3   1   0   28.90    4.50
  -3   1   0   22.90    3.40
   2  -1   0   41.10    2.90
   2  -1   0   45.50    3.80
   2  -1   0   35.80    3.20
   2  -1   0   40.90    3.20
   2  -1   0   40.00    3.70
  -2   1   0   48.30    4.10
  -2   1   0   44.60    3.70
  -2   1   0   43.20    3.50
   1  -1   0  279.17   10.40
  -1   1   0  317.87   11.10
  -1   1   0  323.47   10.10
  -1  -1   0   25.60    1.40
  -1  -1   0   22.50    2.10
  -1  -1   0   23.10    2.50
   1   1   0   31.20    3.40
  -2  -1   0  911.21   26.80
  -2  -1   0  916.41   28.40
  -2  -1   0  898.81   28.20
   2   1   0  875.71   28.10
   2   1   0  865.51   26.60
  -3  -1   0  637.14   22.90
  -3  -1   0  577.24   21.00
  -3  -1   0  615.64   22.90
  -3  -1   0  604.74   20.60
   3   1   0  660.73   23.20
   3   1   0  591.24   22.40
   3   1   0  637.74   20.80
  -4  -1   0  357.36   17.20
  -4  -1   0  388.46   15.20
  -4  -1   0  349.07   15.50
  -4  -1   0  369.36   17.10
   4   1   0  351.36   14.80
   4   1   0  352.86   17.00
   4   1   0  368.96   17.20
  -5  -1   0    0.50    2.10
  -5  -1   0    3.20    2.70
  -5  -1   0    0.00    1.30
   5   1   0   -1.10    2.80
   5   1   0    2.00    2.90
   5   1   0    0.20    2.00
  -6  -1   0   12.90    4.00
  -6  -1   0   15.40    5.60
  -6  -1   0   18.10    4.50
  -6  -1   0   20.10    5.50
   6   1   0   18.90    4.40
   6   1   0   11.20    5.40
   6   1   0   16.90    5.40
  -7  -1   0  199.48   12.60
  -7  -1   0  214.38   16.00
  -7  -1   0  205.98   15.70
  -7  -1   0  222.38   14.20
   7   1   0  228.58   13.50
   7   1   0  243.18   16.50
   7   1   0  215.18   16.60
  -8  -1   0    5.90    3.30
  -8  -1   0    6.80    5.90
  -8  -1   0    3.20    4.10
  -8  -1   0   -3.20    2.90
   8   1   0    4.00    3.80
   8   1   0    6.40    4.30
   8   1   0   10.50    5.60
  -9  -1   0  124.89   26.10
  -9  -1   0  109.89   15.10
  -9  -1   0  104.69   10.40
  -9  -1   0   94.19   12.30
   9   1   0   94.09   10.00
   9   1   0  105.29   14.60
   9   1   0  103.89   10.50
   9   1   0   87.99   14.70
 -10  -1   0  127.49   17.20
 -10  -1   0   97.69   11.30
 -10  -1   0  106.99   11.40
 -10  -1   0  127.19   16.90
  10   1   0  123.49   18.10
  10   1   0  104.49   11.20
  10   1   0  120.89   16.50
  10   1   0  115.29   17.40
 -11  -1   0   16.10    6.50
 -11  -1   0    5.40    4.70
 -11  -1   0    2.50    4.70
 -11  -1   0   -3.90    3.30
  11   1   0    5.00    4.80
  11   1   0    1.00    6.60
  11   1   0   10.90    4.80
  11   1   0    4.60    6.50
 -12  -1   0  184.88   23.00
 -12  -1   0  138.79   13.40
 -12  -1   0  112.89   19.00
 -12  -1   0  102.09   17.60
  12   1   0  115.89   12.50
  12   1   0  105.89   18.00
  12   1   0   99.09   14.50
  12   1   0  145.89   20.00
 -13  -1   0    5.50    8.50
 -13  -1   0   12.10    8.30
 -13  -1   0    0.60    3.80
 -13  -1   0    0.90    4.60
  13   1   0   -1.00    4.00
  13   1   0   22.60    7.90
  13   1   0    7.60    3.90
  13   1   0   18.60    8.90
  13   1   0    0.20    4.00
 -14  -1   0    7.30    6.60
 -14  -1   0    7.10    6.80
 -14  -1   0    8.40   10.00
  14   1   0    6.20    6.30
  14   1   0   -0.50    6.10
  14   1   0   -4.10    4.50
  14  -2   0   18.30    9.30
  14  -2   0   11.70    8.40
  14  -2   0    2.30    5.10
 -14   2   0    8.10    9.50
 -14   2   0   10.40    8.30
  13  -2   0    7.60    6.20
  13  -2   0   -3.40    3.00
  13  -2   0   -5.10    3.30
  13  -2   0    5.70    2.40
  13  -2   0   -6.60    4.90
 -13   2   0  -13.50    6.30
 -13   2   0    4.40    4.80
 -13   2   0    4.80    7.40
  12  -2   0   68.79   12.00
  12  -2   0   39.80    4.90
  12  -2   0   42.50    8.60
  12  -2   0   47.40   11.80
 -12   2   0   57.19   11.50
 -12   2   0   53.49   12.10
 -12   2   0   58.29   13.10
  11  -2   0  146.09   19.50
  11  -2   0  149.59    8.60
  11  -2   0  168.68   17.70
  11  -2   0  137.99   15.00
  11  -2   0  142.99   12.50
 -11   2   0  147.79   20.10
 -11   2   0  156.48   15.60
 -11   2   0  167.88   16.60
  10  -2   0    9.20    6.20
  10  -2   0   11.60    4.50
  10  -2   0   22.40    7.20
  10  -2   0   17.30    3.30
  10  -2   0   18.60    7.30
 -10   2   0    4.40    5.70
 -10   2   0   20.10    7.00
 -10   2   0   28.30    8.70
   9  -2   0  306.77   20.90
   9  -2   0  302.77   12.50
   9  -2   0  293.37   16.50
   9  -2   0  317.47   22.60
   9  -2   0  294.47   19.40
  -9   2   0  304.17   18.60
  -9   2   0  270.47   20.40
  -9   2   0  301.87   21.50
   8  -2   0   52.39    9.30
   8  -2   0   58.99    9.20
   8  -2   0   52.99   10.00
   8  -2   0   50.09    4.40
   8  -2   0   66.19    8.10
   8  -2   0   42.80    8.20
  -8   2   0   43.80    8.20
  -8   2   0   57.69   10.90
  -8   2   0   52.79    9.40
   7  -2   0  483.05   23.10
   7  -2   0  466.15   22.50
   7  -2   0  461.35   19.70
   7  -2   0  476.15   16.10
   7  -2   0  462.15   24.50
   7  -2   0  458.35   23.50
  -7   2   0  470.15   24.80
  -7   2   0  441.86   21.50
  -7   2   0  452.45   23.40
   6  -2   0 1012.50   38.70
   6  -2   0 1043.50   30.70
   6  -2   0 1044.70   37.50
   6  -2   0 1099.79   41.50
   6  -2   0 1053.49   34.80
   6  -2   0 1074.39   38.20
  -6   2   0 1106.09   39.50
  -6   2   0 1009.20   36.50
  -6   2   0 1040.00   39.70
   5  -2   0    0.90    2.30
   5  -2   0    1.60    0.90
   5  -2   0    1.50    1.50
   5  -2   0    2.40    2.20
   5  -2   0    2.70    1.70
   5  -2   0    0.30    2.00
  -5   2   0    3.00    2.80
  -5   2   0    3.60    3.20
  -5   2   0   -2.80    1.40
   4  -2   0   65.99    5.80
   4  -2   0   62.89    5.90
   4  -2   0   77.99    3.70
   4  -2   0   71.79    6.70
   4  -2   0   66.69    6.50
   4  -2   0   75.19    5.40
  -4   2   0   70.69    5.90
  -4   2   0   76.39    7.00
  -4   2   0   66.99    6.70
   3  -2   0    1.30    1.40
   3  -2   0    2.60    1.40
   3  -2   0    2.10    2.40
   3  -2   0    3.10    1.80
   3  -2   0    4.10    0.90
  -3   2   0    4.10    2.10
  -3   2   0    2.60    0.80
  -3   2   0    3.70    1.80
  -3   2   0    1.60    1.60
  -3   2   0    2.00    2.00
   2  -2   0 2602.44  136.29
  -2   2   0 2319.47  130.99
   1  -2   0  202.58    7.70
   1  -2   0  196.08    8.30
   1  -2   0  190.88    8.10
  -1   2   0  196.18    8.30
  -1   2   0  210.98    8.60
  -1   2   0  199.68    8.30
   0  -2   0   51.59    3.40
   0  -2   0   56.39    3.30
   0  -2   0   45.00    3.60
   0  -2   0   51.59    4.50
   0   2   0   51.29    3.70
   0   2   0   54.49    2.50
  -1  -2   0 1029.00   31.00
  -1  -2   0 1084.99   32.00
  -1  -2   0 1076.69   32.10
   1   2   0 1045.50   32.00
   1   2   0 1076.29   31.30
  -2  -2   0  382.36   15.40
  -2  -2   0  378.96   15.80
  -2  -2   0  380.86   14.30
  -2  -2   0  396.06   11.90
   2   2   0  405.56   15.70
   2   2   0  384.36   15.40
  -3  -2   0  636.04   23.60
  -3  -2   0  630.04   21.50
  -3  -2   0  607.64   23.10
   3   2   0  580.24   22.90
   3   2   0  637.14   23.40
   3   2   0  585.64   21.30
  -4  -2   0   17.10    4.70
  -4  -2   0    7.90    3.60
  -4  -2   0    9.00    2.80
   4   2   0   13.10    3.70
   4   2   0   16.00    4.10
   4   2   0   13.10    3.20
  -5  -2   0  217.58   11.80
  -5  -2   0  188.78   11.80
  -5  -2   0  186.28   13.10
  -5  -2   0  206.58   16.20
   5   2   0  202.18   13.80
   5   2   0  206.28   11.50
   5   2   0  204.08   13.40
  -6  -2   0   -0.30    2.50
  -6  -2   0   -3.10    3.10
  -6  -2   0   -2.20    1.60
  -6  -2   0    2.00    2.40
   6   2   0   -2.50    3.00
   6   2   0    5.60    3.50
  -7  -2   0  108.09    9.30
  -7  -2   0  105.19   11.90
  -7  -2   0  118.09   10.20
  -7  -2   0   90.19   12.40
   7   2   0  111.29   14.00
   7   2   0  100.59    9.30
   7   2   0  109.89   11.70
  -8  -2   0  142.09   14.00
  -8  -2   0  163.18   12.30
  -8  -2   0  136.39   14.20
   8   2   0  140.09   11.70
   8   2   0  139.49   14.80
   8   2   0  141.89   14.20
  -9  -2   0   13.80    5.10
  -9  -2   0    9.90    4.60
  -9  -2   0    4.30    4.00
  -9  -2   0   14.00    6.80
   9   2   0   10.90    6.60
   9   2   0   12.00    4.90
   9   2   0   26.90    7.60
 -10  -2   0   39.40   10.40
 -10  -2   0   29.30    9.90
 -10  -2   0   29.10    8.10
  10   2   0   31.80    9.20
  10   2   0   21.60    6.70
  10   2   0   33.00    9.50
 -11  -2   0   -1.10    4.30
 -11  -2   0    2.40    3.60
 -11  -2   0    6.00    4.20
  11   2   0    8.40    4.40
  11   2   0   -0.10    5.10
  11   2   0   -4.20    3.60
  11   2   0    4.50    4.60
 -12  -2   0   33.90   10.60
 -12  -2   0   27.20   11.50
 -12  -2   0   65.49   14.50
 -12  -2   0   40.90    9.30
  12   2   0   39.20    8.80
  12   2   0   49.20    9.90
  12   2   0   46.00   11.20
 -13  -2   0    3.60    5.40
 -13  -2   0   -4.20    3.50
 -13  -2   0    5.60    5.40
 -13  -2   0    8.20    7.00
  13   2   0   -1.70    6.80
  13   2   0    7.10    8.40
  13   2   0   -2.50    4.20
  13   2   0    3.20    4.50
 -14  -2   0   21.00    7.40
 -14  -2   0   12.70    9.40
 -14  -2   0   20.70    7.00
  14   2   0   11.70    6.50
  14   2   0   25.00   10.20
  14   2   0   16.20    6.50
  14  -3   0   68.59   10.20
  14  -3   0   28.60   11.20
  14  -3   0   69.59   14.50
 -14   3   0   48.80   12.30
 -14   3   0   49.50   13.30
  13  -3   0    2.40    4.40
  13  -3   0    1.30    4.90
  13  -3   0    0.20    6.60
  13  -3   0   10.10    6.80
 -13   3   0    2.30    7.10
 -13   3   0   10.70    7.70
 -13   3   0    4.00    7.10
  12  -3   0    4.60    4.60
  12  -3   0    1.70    1.40
  12  -3   0    3.90    5.40
  12  -3   0    8.40    4.80
 -12   3   0   10.70    6.20
 -12   3   0   -0.80    6.30
 -12   3   0   -4.40    2.20
  11  -3   0   60.09   12.00
  11  -3   0   51.99    9.10
  11  -3   0   69.59    4.80
  11  -3   0   65.99   11.50
  11  -3   0   64.99   14.20
 -11   3   0   63.89   12.90
 -11   3   0   72.49   13.80
 -11   3   0   69.39   12.00
  10  -3   0   10.00    4.60
  10  -3   0    3.40    6.00
  10  -3   0   15.70    2.60
  10  -3   0   17.30    7.90
  10  -3   0   22.30    6.80
 -10   3   0   -1.70    5.30
 -10   3   0   13.70    5.40
 -10   3   0    6.70    6.70
   9  -3   0   -1.20    1.10
   9  -3   0   -2.00    5.20
   9  -3   0    6.30    4.40
   9  -3   0    2.20    3.10
   9  -3   0    6.30    4.70
   9  -3   0   -2.80    4.30
  -9   3   0    3.40    5.50
  -9   3   0   -2.30    4.90
  -9   3   0   -0.30    4.50
   8  -3   0  217.88   13.00
   8  -3   0  223.28   16.40
   8  -3   0  188.98   16.20
   8  -3   0  203.18   15.40
   8  -3   0  199.28    8.50
   8  -3   0  178.98   14.30
  -8   3   0  211.08   14.70
  -8   3   0  177.98   15.60
  -8   3   0  197.78   16.10
   7  -3   0   71.99   10.40
   7  -3   0   82.79    9.40
   7  -3   0   73.89    6.90
   7  -3   0   79.89    4.70
   7  -3   0   81.19    9.20
   7  -3   0   96.29   10.50
  -7   3   0   75.29   11.00
  -7   3   0   94.69   11.90
  -7   3   0   73.89    8.40
   6  -3   0  461.05   22.20
   6  -3   0  449.76   21.80
   6  -3   0  472.45   19.20
   6  -3   0  454.55   21.00
   6  -3   0  467.75   23.40
   6  -3   0  493.55   15.10
  -6   3   0  434.76   22.50
  -6   3   0  475.35   22.70
  -6   3   0  444.16   20.30
   5  -3   0   28.70    5.80
   5  -3   0   27.90    6.00
   5  -3   0   23.50    3.90
   5  -3   0   28.50    5.40
   5  -3   0   22.00    2.10
   5  -3   0   21.30    4.90
  -5   3   0   25.80    6.10
  -5   3   0   28.00    5.50
  -5   3   0   32.80    5.30
   4  -3   0   29.10    4.50
   4  -3   0   15.90    4.40
   4  -3   0   24.20    4.70
   4  -3   0   27.20    5.30
  -4   3   0   16.50    4.40
  -4   3   0   13.80    3.60
  -4   3   0   22.10    4.90
  -4   3   0   16.90    2.10
  -4   3   0   24.50    4.40
   3  -3   0   79.89    6.30
   3  -3   0   82.79    6.50
   3  -3   0   77.69    5.60
   3  -3   0   65.29    5.80
  -3   3   0   76.79    4.00
  -3   3   0   83.79    5.70
  -3   3   0   69.59    6.20
  -3   3   0   88.89    6.90
  -3   3   0   82.59    6.80
   2  -3   0   64.39    5.20
   2  -3   0   66.89    5.20
   2  -3   0   64.49    4.50
  -2   3   0   56.49    5.00
  -2   3   0   72.59    5.70
  -2   3   0   72.79    4.90
  -2   3   0   69.29    5.30
   1  -3   0   31.00    3.20
   1  -3   0   32.60    3.80
   1  -3   0   28.70    4.10
   1  -3   0   30.90    4.10
  -1   3   0   26.60    2.80
  -1   3   0   28.80    4.20
  -1   3   0   38.20    4.60
  -1   3   0   28.30    3.60
   0  -3   0   67.49    4.80
   0  -3   0   71.19    3.50
   0  -3   0   87.09    9.60
   0  -3   0   73.19    4.70
   0   3   0   70.59    4.60
   0   3   0   79.39    6.10
   0   3   0   76.99    3.60
   0   3   0   69.79    5.40
   0   3   0   75.09    3.40
  -1  -3   0 3759.22  199.98
   1   3   0 4232.28  206.58
  -2  -3   0  111.09    7.80
  -2  -3   0   99.19    7.20
  -2  -3   0   96.89    6.60
   2   3   0  103.99    7.00
   2   3   0   89.49    5.80
   2   3   0   94.59    4.20
   2   3   0   87.59    7.40
   2   3   0  102.19    7.60
  -3  -3   0 4027.50  245.38
   3   3   0 4791.72  267.37
  -4  -3   0  660.73   27.00
  -4  -3   0  659.93   24.80
  -4  -3   0  657.63   21.40
  -4  -3   0  686.73   27.70
   4   3   0  691.33   25.40
   4   3   0  681.23   27.30
   4   3   0  668.13   27.30
  -5  -3   0  469.35   22.80
  -5  -3   0  520.85   21.20
  -5  -3   0  489.65   23.60
  -5  -3   0  468.05   17.20
   5   3   0  477.25   23.00
   5   3   0  466.95   23.10
   5   3   0  493.85   21.00
  -6  -3   0  138.69   10.20
  -6  -3   0  139.49   12.60
  -6  -3   0  138.79   10.80
  -6  -3   0  107.29   11.10
   6   3   0  128.99   12.00
   6   3   0  142.19   10.80
   6   3   0  143.89   12.30
  -7  -3   0  100.09   13.60
  -7  -3   0   92.49    9.50
  -7  -3   0   83.59    9.70
  -7  -3   0  110.99   14.20
   7   3   0  104.29   11.90
   7   3   0  102.79    9.80
   7   3   0  118.39   14.90
  -8  -3   0   17.00    5.70
  -8  -3   0    9.20    5.50
  -8  -3   0   16.00    6.00
  -8  -3   0   11.20    6.30
   8   3   0    4.80    4.30
   8   3   0   17.30    5.90
   8   3   0   28.60    8.50
  -9  -3   0  285.17   18.10
  -9  -3   0  265.77   20.90
  -9  -3   0  274.97   21.40
  -9  -3   0  260.27   18.30
   9   3   0  249.48   20.80
   9   3   0  271.27   20.50
   9   3   0  274.07   17.90
 -10  -3   0   48.90    9.10
 -10  -3   0   69.59   14.40
 -10  -3   0   68.09   11.10
 -10  -3   0   59.99   12.50
  10   3   0   56.99   11.90
  10   3   0   48.50   10.60
  10   3   0   53.29    9.50
 -11  -3   0    1.10    4.20
 -11  -3   0    3.70    5.60
 -11  -3   0   -2.40    7.90
 -11  -3   0    7.10    6.60
 -11  -3   0   -3.90    4.10
  11   3   0    0.60    4.40
  11   3   0    2.30    7.00
  11   3   0    5.90    7.80
  11   3   0    4.30    4.30
 -12  -3   0  147.09   15.20
 -12  -3   0  177.28   19.70
 -12  -3   0  185.18   15.80
 -12  -3   0  161.58   13.50
 -12  -3   0  125.39   20.40
  12   3   0  140.29   14.80
  12   3   0  106.89   14.30
  12   3   0  131.09   19.50
  12   3   0  128.89   24.40
 -13  -3   0   16.00    6.70
 -13  -3   0   48.10   13.60
 -13  -3   0   12.40    6.80
 -13  -3   0   10.30    5.20
  13   3   0   10.60    6.20
  13   3   0   17.50    8.30
  13   3   0    7.10    6.60
 -14  -3   0    6.60    8.70
 -14  -3   0    8.70    9.10
 -14  -3   0   -3.30    3.60
  14   3   0   13.40    7.80
  14   3   0    5.60    6.00
  14   3   0   10.90    9.10
  14  -4   0   26.40    7.90
  14  -4   0   18.20    7.00
  14  -4   0   31.50   10.50
 -14   4   0   17.30    9.70
 -14   4   0   32.00    9.70
  13  -4   0    8.10    7.80
  13  -4   0   11.00    8.40
  13  -4   0   -0.20    6.60
  13  -4   0    2.30    3.70
 -13   4   0   -2.10    5.50
 -13   4   0    5.10    6.60
 -13   4   0    8.40    7.20
  12  -4   0   18.50    7.80
  12  -4   0    6.60    5.80
  12  -4   0    4.80    5.90
  12  -4   0    0.40    4.20
 -12   4   0    2.10    4.80
 -12   4   0    3.10    6.70
 -12   4   0    1.60    6.30
  11  -4   0   87.39   13.70
  11  -4   0   84.69   15.30
  11  -4   0   91.59   15.40
  11  -4   0   64.69    9.40
 -11   4   0   62.79   13.30
 -11   4   0   72.09   11.60
 -11   4   0   73.69   13.20
  10  -4   0    2.00    3.10
  10  -4   0    4.70    5.50
  10  -4   0   -3.30    2.20
  10  -4   0   -3.10    4.40
  10  -4   0   -2.20    4.00
 -10   4   0    1.90    3.40
 -10   4   0   -0.30    3.50
 -10   4   0   -5.40    5.00
   9  -4   0   86.79    9.20
   9  -4   0   91.29   13.50
   9  -4   0   92.69   12.40
   9  -4   0  123.69   16.30
   9  -4   0  101.69   14.20
  -9   4   0   94.99   13.90
  -9   4   0  102.99   14.60
  -9   4   0   95.39   10.20
   8  -4   0   64.19    8.40
   8  -4   0   53.29    9.30
   8  -4   0   57.39   11.20
   8  -4   0   59.39    9.80
   8  -4   0   68.69   10.50
  -8   4   0   72.69   10.30
  -8   4   0   68.39   11.00
  -8   4   0   70.89   11.60
   7  -4   0   65.79    9.30
   7  -4   0   55.19    6.20
   7  -4   0   81.09    9.10
   7  -4   0   79.39    9.90
   7  -4   0   78.39   11.30
  -7   4   0   76.49   11.20
  -7   4   0   93.89    9.30
  -7   4   0   97.49   12.70
   6  -4   0   14.30    3.90
   6  -4   0   11.00    4.10
   6  -4   0   15.80    4.80
   6  -4   0   12.00    4.50
   6  -4   0   17.40    5.60
  -6   4   0   20.60    5.00
  -6   4   0   10.80    4.90
  -6   4   0   20.60    5.80
   5  -4   0   14.10    4.60
   5  -4   0   15.10    4.30
   5  -4   0   10.40    3.80
   5  -4   0   23.80    5.90
  -5   4   0   19.30    4.30
  -5   4   0   19.30    6.30
  -5   4   0   16.20    2.30
  -5   4   0   10.00    4.20
  -5   4   0   14.50    4.20
   4  -4   0  329.67   16.70
   4  -4   0  353.26   15.70
   4  -4   0  350.06   17.00
   4  -4   0  370.86   17.70
  -4   4   0  357.26   17.20
  -4   4   0  371.16   12.60
  -4   4   0  369.36   17.50
  -4   4   0  376.06   15.90
  -4   4   0  385.46   18.00
   3  -4   0 1287.37   40.80
   3  -4   0 1311.57   38.80
   3  -4   0 1263.47   41.00
   3  -4   0 1250.77   40.70
  -3   4   0 1241.98   40.80
  -3   4   0 1278.77   38.70
  -3   4   0 1220.18   40.80
  -3   4   0 1219.58   40.60
   2  -4   0   56.89    5.70
   2  -4   0   48.80    5.10
   2  -4   0   54.59    4.60
   2  -4   0   61.59    5.50
  -2   4   0   47.70    4.30
  -2   4   0   50.19    5.70
  -2   4   0   60.19    5.40
  -2   4   0   48.80    5.50
   1  -4   0 1334.77   40.70
   1  -4   0 1275.97   39.60
   1  -4   0 1308.37   40.50
  -1   4   0 1320.17   40.60
  -1   4   0 1314.17   40.60
  -1   4   0 1314.47   39.90
  -1   4   0 1327.27   38.80
   0  -4   0 1027.80   29.30
   0  -4   0 1034.80   32.60
   0  -4   0 1069.29   32.20
   0  -4   0 1027.00   33.30
   0  -4   0 1007.30   31.40
   0   4   0 1041.10   31.90
   0   4   0 1047.60   28.90
   0   4   0 1071.09   29.30
   0   4   0 1008.60   33.20
   0   4   0 1028.10   33.60
  -1  -4   0 1924.01   57.59
  -1  -4   0 1990.80   58.89
   1   4   0 2030.00   59.39
  -2  -4   0   59.89    6.50
  -2  -4   0   72.79    6.70
  -2  -4   0   58.49    5.50
   2   4   0   63.89    3.70
   2   4   0   70.99    5.50
   2   4   0   72.59    7.00
   2   4   0   65.99    5.90
   2   4   0   69.19    6.70
  -3  -4   0   25.40    5.30
  -3  -4   0   27.50    2.30
  -3  -4   0   34.40    5.20
  -3  -4   0   22.60    5.00
   3   4   0   24.10    4.30
   3   4   0   22.80    4.90
   3   4   0   28.70    5.60
   3   4   0   21.20    4.00
  -4  -4   0    9.60    4.90
  -4  -4   0    9.90    3.30
  -4  -4   0   13.30    4.70
  -4  -4   0   10.20    2.00
   4   4   0    8.40    3.10
   4   4   0   12.20    5.10
   4   4   0    9.40    3.70
  -5  -4   0  284.97   18.00
  -5  -4   0  310.27   16.00
  -5  -4   0  293.47   11.80
  -5  -4   0  275.37   17.40
   5   4   0  298.27   17.80
   5   4   0  323.87   18.70
   5   4   0  301.17   16.20
  -6  -4   0  160.08   11.60
  -6  -4   0  150.18    8.40
  -6  -4   0  142.89   11.50
  -6  -4   0  162.28   13.60
  -6  -4   0  155.08   14.30
   6   4   0  155.08   13.80
   6   4   0  153.68   13.30
   6   4   0  181.88   12.80
  -7  -4   0   81.99    9.00
  -7  -4   0   96.69    9.40
  -7  -4   0  114.29   15.20
  -7  -4   0   84.89    7.10
  -7  -4   0  108.59   14.70
   7   4   0   88.99   12.40
   7   4   0  114.99   14.80
   7   4   0   90.69    9.80
  -8  -4   0  195.78   16.80
  -8  -4   0  189.38   11.30
  -8  -4   0  192.48   17.30
  -8  -4   0  182.28   14.30
  -8  -4   0  152.38   13.40
   8   4   0  201.58   18.10
   8   4   0  194.88   16.90
   8   4   0  184.88   14.50
  -9  -4   0  127.49   12.50
  -9  -4   0  134.79   12.70
  -9  -4   0  128.79   17.50
  -9  -4   0  115.89    9.60
  -9  -4   0  148.39   18.60
   9   4   0  116.09   12.40
   9   4   0  137.09   14.40
   9   4   0  154.08   19.30
 -10  -4   0    5.10    3.10
 -10  -4   0    0.80    3.80
 -10  -4   0   -3.20    4.40
 -10  -4   0    6.60    5.60
 -10  -4   0    3.80    4.30
  10   4   0   -6.10    5.10
  10   4   0    9.10    4.90
  10   4   0   10.00    6.40
 -11  -4   0   19.70    6.20
 -11  -4   0   32.10    9.30
 -11  -4   0   10.60    8.20
 -11  -4   0   10.20    4.70
 -11  -4   0   26.70   10.80
  11   4   0    3.60    4.30
  11   4   0   24.20    9.60
  11   4   0   17.40    8.90
 -12  -4   0   89.99   13.70
 -12  -4   0  132.59   16.10
 -12  -4   0   92.89   10.20
 -12  -4   0  126.29   19.50
 -12  -4   0  131.29   21.10
  12   4   0   89.69   16.10
  12   4   0  123.89   13.60
  12   4   0  156.78   21.80
 -13  -4   0  124.89   16.10
 -13  -4   0  118.29   12.00
 -13  -4   0  156.18   21.60
 -13  -4   0  126.99   19.80
  13   4   0   94.29   14.30
  13   4   0  112.79   18.70
  13   4   0  118.49   13.50
  14  -5   0   24.50   12.10
  14  -5   0   15.10    5.60
  14  -5   0   12.20    8.80
 -14   5   0   29.40   12.70
 -14   5   0   -2.80    7.60
  13  -5   0    5.30    8.00
  13  -5   0    5.10    6.60
  13  -5   0    5.20    4.00
  13  -5   0   15.70    7.50
 -13   5   0    4.70    6.00
 -13   5   0   -3.10    6.00
 -13   5   0    4.70    5.00
  12  -5   0   28.10    7.80
  12  -5   0   53.99   12.60
  12  -5   0   30.10    7.30
  12  -5   0   21.90   10.20
 -12   5   0   41.60   12.10
 -12   5   0   58.79   14.70
 -12   5   0   23.50    9.10
  11  -5   0    3.20    4.40
  11  -5   0    0.10    6.60
  11  -5   0   -5.80    3.30
  11  -5   0   12.20    5.50
  11  -5   0    3.20    4.00
 -11   5   0    0.90    5.40
 -11   5   0    2.20    5.90
  10  -5   0   22.70    7.00
  10  -5   0   32.70    8.50
  10  -5   0   18.10    7.30
  10  -5   0   27.20    6.30
  10  -5   0   22.70    8.10
 -10   5   0   16.80    6.90
 -10   5   0   16.60    6.40
 -10   5   0    7.80    5.80
   9  -5   0   14.50    7.30
   9  -5   0   16.00    5.80
   9  -5   0   36.60    8.70
   9  -5   0    6.70    4.60
   9  -5   0   18.30    5.20
  -9   5   0   19.30    7.00
  -9   5   0   10.40    5.50
  -9   5   0   18.00    6.90
   8  -5   0  147.69   16.70
   8  -5   0  130.99   13.60
   8  -5   0  127.89    9.90
   8  -5   0  118.49   11.90
  -8   5   0  142.69   13.30
  -8   5   0  137.29   14.20
   7  -5   0   30.10    7.30
   7  -5   0   35.60    7.90
   7  -5   0   25.20    6.00
   7  -5   0   27.60    7.10
   7  -5   0   32.50    7.10
  -7   5   0   33.30    7.30
  -7   5   0   26.30    6.70
  -7   5   0   30.10    7.70
   6  -5   0  481.05   24.70
   6  -5   0  533.15   24.70
   6  -5   0  491.05   22.40
   6  -5   0  484.45   23.70
  -6   5   0  497.65   24.50
  -6   5   0  493.55   24.10
  -6   5   0  519.55   25.10
  -6   5   0  508.65   22.20
   5  -5   0  131.09    9.90
   5  -5   0  131.19   11.00
   5  -5   0  151.88   12.00
   5  -5   0  132.69   10.80
  -5   5   0  141.39    9.70
  -5   5   0  134.29   11.00
  -5   5   0  132.69   10.80
  -5   5   0  141.69   11.10
  -5   5   0  138.19    6.90
   4  -5   0  228.18   12.00
   4  -5   0  202.48   12.80
   4  -5   0  211.68   13.10
   4  -5   0  214.38   13.50
  -4   5   0  251.47   16.90
  -4   5   0  210.08    9.40
  -4   5   0  205.48   11.30
  -4   5   0  206.58   13.00
  -4   5   0  210.78   13.30
   3  -5   0  437.66   16.80
   3  -5   0  375.66   18.40
   3  -5   0  414.46   18.80
   3  -5   0  402.16   18.10
  -3   5   0  423.66   16.80
  -3   5   0  392.16   18.40
  -3   5   0  402.86   18.60
  -3   5   0  399.26   18.50
   2  -5   0  241.58   12.60
   2  -5   0  215.38   11.70
   2  -5   0  230.88   10.80
  -2   5   0  216.28   10.90
  -2   5   0  227.38   12.50
  -2   5   0  209.68   11.90
  -2   5   0  228.88   12.40
   1  -5   0  734.33   24.30
   1  -5   0  757.32   25.60
   1  -5   0  695.13   26.20
   1  -5   0  682.03   26.10
  -1   5   0  716.83   26.40
  -1   5   0  727.53   26.40
  -1   5   0  752.42   25.70
  -1   5   0  711.53   24.40
   0  -5   0 1764.52   53.99
   0  -5   0 1793.12   51.59
   0  -5   0 1780.72   52.89
   0  -5   0 1733.33   53.69
   0   5   0 1752.02   54.29
   0   5   0 1749.72   53.79
  -1  -5   0  112.99    5.50
  -1  -5   0   99.69    7.50
  -1  -5   0  115.69    8.90
  -1  -5   0   93.09    8.10
  -1  -5   0  113.29    7.30
   1   5   0  120.39    9.30
   1   5   0  105.79    7.80
   1   5   0  118.59    9.10
   1   5   0  128.59    7.70
   1   5   0  109.29    8.30
  -2  -5   0   67.79    8.60
  -2  -5   0   63.29    7.10
  -2  -5   0   67.69    6.30
  -2  -5   0   69.69    6.00
   2   5   0   73.29    7.50
   2   5   0   75.59    7.40
   2   5   0   63.29    5.70
   2   5   0   72.59    5.40
   2   5   0   68.09    4.30
   2   5   0   73.79    6.70
  -3  -5   0  764.32   31.10
  -3  -5   0  812.32   32.50
  -3  -5   0  814.32   30.10
   3   5   0  861.51   32.60
   3   5   0  780.32   30.50
   3   5   0  846.42   32.10
   3   5   0  844.22   28.50
   3   5   0  815.92   24.10
  -4  -5   0  402.86   19.10
  -4  -5   0  385.86   21.10
  -4  -5   0  393.46   20.60
   4   5   0  422.36   19.90
   4   5   0  396.36   31.50
   4   5   0  418.76   21.30
   4   5   0  413.46   18.00
  -5  -5   0   46.90    7.50
  -5  -5   0   29.60    7.30
  -5  -5   0   32.50    9.00
  -5  -5   0   32.30    4.10
   5   5   0   30.30    6.50
   5   5   0   33.10    7.40
   5   5   0   43.00    8.50
  -6  -5   0   31.90    4.00
  -6  -5   0   37.00    8.80
  -6  -5   0   21.30    7.40
  -6  -5   0   25.80    6.00
   6   5   0   36.60    7.50
   6   5   0   18.20    6.20
   6   5   0   36.00    9.00
  -7  -5   0  252.77   16.20
  -7  -5   0  211.48   18.00
  -7  -5   0  251.87   11.40
  -7  -5   0  207.38   17.90
  -7  -5   0  232.78   15.80
   7   5   0  221.68   20.80
   7   5   0  223.58   15.60
   7   5   0  247.38   19.40
  -8  -5   0   73.79    6.70
  -8  -5   0   84.19   13.30
  -8  -5   0   86.69   14.20
  -8  -5   0   75.59   11.60
   8   5   0   71.19   10.80
   8   5   0  107.29   15.20
   8   5   0  111.59   16.50
  -9  -5   0    4.50    5.00
  -9  -5   0    1.90    2.70
  -9  -5   0    0.80    4.50
  -9  -5   0    6.60    5.10
  -9  -5   0   -7.20    4.60
   9   5   0   -2.60    4.20
   9   5   0    2.30    4.20
   9   5   0    2.10    3.60
 -10  -5   0   44.40    9.90
 -10  -5   0   62.19   10.50
 -10  -5   0   47.80    6.80
 -10  -5   0   43.80   14.00
 -10  -5   0   65.49   14.30
  10   5   0   45.00   11.10
  10   5   0   47.00    9.80
  10   5   0   63.79   13.00
 -11  -5   0   32.00    8.50
 -11  -5   0   27.60   11.30
 -11  -5   0   29.20    5.50
 -11  -5   0   39.70   10.10
 -11  -5   0   25.80   10.00
  11   5   0   35.20    7.50
  11   5   0   35.70   10.60
  11   5   0   23.90    8.50
 -12  -5   0   27.80   16.80
 -12  -5   0   21.00    7.80
 -12  -5   0    8.70    6.70
 -12  -5   0   16.50    4.60
  12   5   0   25.40    8.30
  12   5   0   33.50    9.40
  12   5   0   19.40    8.80
 -13  -5   0   -3.60    8.70
 -13  -5   0    0.20    7.90
 -13  -5   0    7.60    3.40
  13   5   0    7.10    6.70
  13   5   0   10.20    7.70
  13   5   0    5.60    4.90
  14  -6   0   12.40    5.50
  14  -6   0   16.90    7.40
 -14   6   0    8.50    8.30
  13  -6   0  142.29   19.10
  13  -6   0  121.09   19.60
  13  -6   0  121.29   12.30
  13  -6   0  123.79   19.90
 -13   6   0  162.58   16.50
 -13   6   0  118.49   18.30
 -13   6   0  143.69   20.80
  12  -6   0    7.20    5.10
  12  -6   0    0.40    3.40
  12  -6   0   12.80    7.50
  12  -6   0   -0.30    4.20
  12  -6   0   -4.50    6.00
 -12   6   0    0.40    6.60
 -12   6   0   10.50    6.30
 -12   6   0   10.80   14.90
  11  -6   0    0.50    3.80
  11  -6   0   -2.50    4.20
  11  -6   0    0.60    6.70
  11  -6   0    2.60    6.80
  11  -6   0    0.50    3.40
 -11   6   0   -4.90    5.10
 -11   6   0    5.50    6.00
 -11   6   0    5.60    4.90
  10  -6   0   28.00    7.80
  10  -6   0   41.60    9.70
  10  -6   0   33.80    6.80
  10  -6   0   33.60   10.30
  10  -6   0   36.50    9.00
 -10   6   0   52.79   10.90
 -10   6   0   36.80   10.10
 -10   6   0   33.60    9.70
   9  -6   0   75.19   12.80
   9  -6   0   64.09   11.90
   9  -6   0   53.69   10.00
   9  -6   0   69.59   11.70
   9  -6   0   61.89    9.00
  -9   6   0   65.69   12.70
  -9   6   0   62.39    9.90
  -9   6   0   48.00   10.00
   8  -6   0  316.17   17.20
   8  -6   0  318.87   20.40
   8  -6   0  309.77   18.90
   8  -6   0  286.47   21.30
   8  -6   0  328.27   21.30
  -8   6   0  306.87   21.10
  -8   6   0  316.47   20.80
  -8   6   0  345.87   19.40
   7  -6   0   30.00    7.20
   7  -6   0   31.90    7.70
   7  -6   0   33.20    6.30
   7  -6   0   35.40    8.20
   7  -6   0   32.70    7.60
  -7   6   0   31.00    8.20
  -7   6   0   26.50    7.30
  -7   6   0   29.10    6.90
  -7   6   0   27.60    3.40
   6  -6   0    6.10    4.30
   6  -6   0    7.80    4.00
   6  -6   0    1.30    2.80
   6  -6   0    5.80    4.20
  -6   6   0    7.90    4.40
  -6   6   0    5.20    1.90
  -6   6   0   13.30    5.50
  -6   6   0    3.70    3.10
  -6   6   0    7.00    4.10
   5  -6   0  168.58   12.50
   5  -6   0  177.68   13.60
   5  -6   0  154.28   10.90
   5  -6   0  176.48   13.30
  -5   6   0  182.28   11.70
  -5   6   0  184.58    8.90
  -5   6   0  179.28   13.00
  -5   6   0  156.18   12.10
  -5   6   0  166.98   13.00
   4  -6   0   43.60    7.30
   4  -6   0   48.40    6.40
   4  -6   0   44.00    6.80
   4  -6   0   48.10   13.20
  -4   6   0   41.70    7.60
  -4   6   0   41.40    7.30
  -4   6   0   47.30    7.50
  -4   6   0   30.00    5.70
   3  -6   0   14.80    4.10
   3  -6   0   12.50    3.20
   3  -6   0   11.50    4.30
   3  -6   0   11.70    4.30
  -3   6   0   12.50    4.00
  -3   6   0   12.30    4.00
  -3   6   0   16.00    4.20
   2  -6   0  671.83   23.70
   2  -6   0  667.03   25.50
   2  -6   0  675.03   26.60
   2  -6   0  661.83   26.30
  -2   6   0  646.34   26.30
  -2   6   0  655.03   25.80
  -2   6   0  691.93   24.40
  -2   6   0  646.94   26.00
   1  -6   0  268.77   14.50
   1  -6   0  282.67   13.80
   1  -6   0  267.87   14.40
   1  -6   0  256.77   13.10
   1  -6   0  265.47   12.30
   1  -6   0  259.47   10.40
  -1   6   0  264.87   14.30
  -1   6   0  240.68   12.40
  -1   6   0  261.47   13.40
   0  -6   0    3.60    2.80
   0  -6   0    6.40    1.90
   0  -6   0    0.90    2.30
   0  -6   0    2.50    2.50
   0  -6   0    0.70    1.60
   0  -6   0    2.30    2.30
   0   6   0    5.70    3.10
   0   6   0    7.00    2.60
   0   6   0    3.90    1.40
   0   6   0    3.20    3.10
  -1  -6   0 1366.46   46.20
  -1  -6   0 1394.16   45.20
  -1  -6   0 1337.47   39.00
  -1  -6   0 1422.36   43.90
  -1  -6   0 1428.36   46.90
   1   6   0 1358.66   46.10
   1   6   0 1382.96   40.30
   1   6   0 1357.66   45.10
   1   6   0 1389.46   47.00
   1   6   0 1443.66   43.60
  -2  -6   0  177.68   12.90
  -2  -6   0  149.19   10.40
  -2  -6   0  159.98    7.90
  -2  -6   0  152.78   11.70
  -2  -6   0  152.78    9.80
   2   6   0  175.48   12.10
   2   6   0  162.68   12.30
   2   6   0  155.78    8.40
   2   6   0  143.49   10.70
   2   6   0  148.29    7.50
   2   6   0  143.09    9.20
  -3  -6   0   31.80    6.60
  -3  -6   0   18.70    5.40
  -3  -6   0   17.80    4.70
   3   6   0   20.50    2.80
   3   6   0   22.70    5.30
   3   6   0   24.60    5.00
   3   6   0   21.80    5.80
  -4  -6   0    2.90    4.00
  -4  -6   0    4.50    2.90
  -4  -6   0    0.80    4.70
   4   6   0    0.20    3.10
   4   6   0   -2.30    2.80
   4   6   0   -2.00    2.30
   4   6   0   -0.20    1.90
  -5  -6   0   38.20    7.30
  -5  -6   0   30.90    8.00
  -5  -6   0   36.30    7.90
   5   6   0   33.90    7.00
   5   6   0   36.40    9.00
   5   6   0   40.30    8.10
   5   6   0   36.50    6.60
  -6  -6   0 1202.08   49.80
  -6  -6   0 1262.87   49.90
  -6  -6   0 1318.17   46.80
   6   6   0 1377.76   51.29
   6   6   0 1290.67   50.19
   6   6   0 1283.27   44.40
   6   6   0 1171.78   45.80
  -7  -6   0   46.60    4.10
  -7  -6   0   58.69   16.50
  -7  -6   0   52.49   10.90
  -7  -6   0   49.50   10.70
   7   6   0   34.80    8.40
   7   6   0   54.39   11.70
   7   6   0   31.40    7.70
  -8  -6   0    7.30    4.90
  -8  -6   0    6.30    4.60
  -8  -6   0   -2.30    4.50
  -8  -6   0    9.60    6.00
  -8  -6   0    0.70    2.00
   8   6   0    5.20    3.80
   8   6   0    3.60    6.10
   8   6   0   16.20    7.30
  -9  -6   0    1.40    4.60
  -9  -6   0    6.20    6.10
  -9  -6   0    0.30    2.40
  -9  -6   0   12.90    7.80
  -9  -6   0    4.30    5.80
   9   6   0    1.10    3.80
   9   6   0   12.20    5.00
   9   6   0    7.80    5.20
 -10  -6   0   10.70    3.20
 -10  -6   0   15.10    6.50
 -10  -6   0    2.40    4.70
  10   6   0    1.40    5.10
  10   6   0   17.00    9.20
  10   6   0   10.20    8.50
 -11  -6   0   11.60    7.10
 -11  -6   0    9.30    3.20
 -11  -6   0    3.80    6.80
 -11  -6   0    3.60    6.70
 -11  -6   0   14.90    7.60
  11   6   0   17.20    8.50
  11   6   0    8.40    7.70
 -12  -6   0    0.00    4.50
 -12  -6   0    1.90    5.10
 -12  -6   0   19.00    8.80
 -12  -6   0    7.80    3.40
 -12  -6   0    6.50    5.40
  12   6   0   -0.30    5.90
  12   6   0   30.00   10.00
  12   6   0   26.40   10.50
 -13  -6   0   -8.50    3.80
 -13  -6   0    2.50    3.10
 -13  -6   0   -0.40    8.00
  13   6   0    0.90    4.80
  13   6   0   -6.80    5.30
  13   6   0    0.70    5.70
  14  -7   0   12.30   10.70
  14  -7   0    2.80    4.90
 -14   7   0    3.50    6.10
  13  -7   0  109.69   13.60
  13  -7   0  131.39   19.00
  13  -7   0  116.69   18.60
  13  -7   0  135.29   21.70
 -13   7   0  112.59   17.90
 -13   7   0   89.59   16.20
 -13   7   0  133.49   20.50
  12  -7   0   14.10    5.40
  12  -7   0   19.90    8.00
  12  -7   0   20.40    9.30
  12  -7   0    3.80    5.30
  12  -7   0    5.70    7.50
 -12   7   0    9.60    8.50
 -12   7   0    2.20    5.80
 -12   7   0   25.00    8.20
  11  -7   0   43.00   11.40
  11  -7   0   17.30    6.60
  11  -7   0   26.20    8.60
  11  -7   0   31.40    7.30
  11  -7   0   59.19   11.30
 -11   7   0   33.80   12.40
 -11   7   0   46.40   11.60
 -11   7   0   45.10   10.20
  10  -7   0   59.79   12.40
  10  -7   0   34.40    7.20
  10  -7   0   40.40   11.10
  10  -7   0   45.10   10.80
  10  -7   0   52.59   10.50
 -10   7   0   41.90    9.90
 -10   7   0   24.40    9.80
 -10   7   0   40.50    8.30
   9  -7   0   89.69   13.00
   9  -7   0  103.69   13.90
   9  -7   0   67.09   12.50
   9  -7   0   83.89    9.30
   9  -7   0   96.89   14.70
  -9   7   0   60.69   12.50
  -9   7   0   81.09   12.70
  -9   7   0   79.29   11.60
   8  -7   0   39.90    8.80
   8  -7   0   58.49   10.90
   8  -7   0   35.60    8.10
   8  -7   0   54.09    8.40
   8  -7   0   33.00    9.30
  -8   7   0   52.19   10.20
  -8   7   0   41.40    8.90
  -8   7   0   36.40    9.20
   7  -7   0    0.30    3.00
   7  -7   0    6.40    4.20
   7  -7   0    4.10    3.90
   7  -7   0   11.20    4.70
  -7   7   0    5.10    4.60
  -7   7   0    1.70    4.70
  -7   7   0    5.70    1.90
  -7   7   0    5.60    4.20
  -7   7   0    6.00    5.20
   6  -7   0   70.59   10.80
   6  -7   0   65.29    9.60
   6  -7   0   80.99    9.90
   6  -7   0   57.69    9.40
  -6   7   0   65.49   10.00
  -6   7   0   60.39    9.50
  -6   7   0   49.40    8.30
  -6   7   0   76.29   11.10
  -6   7   0   57.09    4.90
   5  -7   0   20.00    5.90
   5  -7   0   23.50    6.20
   5  -7   0   10.70    4.20
   5  -7   0   23.60    5.60
  -5   7   0   19.40    5.30
  -5   7   0   12.30    3.00
  -5   7   0   13.50    6.00
  -5   7   0   16.40    5.80
  -5   7   0   15.60    5.10
   4  -7   0   27.70    7.00
   4  -7   0   30.10    5.60
   4  -7   0   20.00    5.40
   4  -7   0   32.00    6.60
  -4   7   0   32.30    7.00
  -4   7   0   30.50    5.60
  -4   7   0   29.30    6.40
  -4   7   0   37.20    7.30
   3  -7   0    4.20    3.20
   3  -7   0    8.40    3.90
   3  -7   0    9.50    4.60
   3  -7   0   10.20    4.40
  -3   7   0    3.70    3.50
  -3   7   0   -1.00    3.40
  -3   7   0    0.70    4.20
  -3   7   0    5.50    3.10
   2  -7   0  696.23   31.40
   2  -7   0  627.74   25.80
   2  -7   0  684.53   24.40
   2  -7   0  661.13   27.10
  -2   7   0  605.94   36.60
  -2   7   0  636.14   24.60
  -2   7   0  649.34   27.30
  -2   7   0  605.04   29.20
   1  -7   0  300.97   11.70
   1  -7   0  298.47   15.20
   1  -7   0  282.67   16.00
   1  -7   0  295.77   15.30
   1  -7   0  265.17   15.90
   1  -7   0  296.57   14.20
  -1   7   0  298.87   11.40
  -1   7   0  262.67   16.10
  -1   7   0  319.37   15.70
  -1   7   0  274.77   15.90
   0  -7   0  329.07   12.50
   0  -7   0  328.67   18.40
   0  -7   0  320.17   17.80
   0  -7   0  333.17   16.20
   0  -7   0  337.07   15.60
   0  -7   0  328.57   16.50
   0   7   0  354.76   18.20
   0   7   0  322.97   17.80
   0   7   0  340.67   16.10
   0   7   0  332.57   11.80
  -1  -7   0    1.20    2.30
  -1  -7   0    6.00    3.30
  -1  -7   0    2.40    1.50
  -1  -7   0    3.30    3.10
  -1  -7   0    5.00    2.80
   1   7   0    0.70    3.00
   1   7   0    3.60    1.90
   1   7   0    4.50    3.10
   1   7   0    5.70    2.60
  -2  -7   0   43.50    8.30
  -2  -7   0   42.20    8.00
  -2  -7   0   42.20    4.30
  -2  -7   0   43.20    6.90
  -2  -7   0   48.30    6.70
   2   7   0   52.09    7.00
   2   7   0   50.09    8.10
   2   7   0   40.80    7.10
   2   7   0   44.60    8.50
   2   7   0   46.20    5.10
  -3  -7   0   15.70    5.90
  -3  -7   0   24.30    6.20
  -3  -7   0   24.90    6.10
  -3  -7   0   16.60    3.60
   3   7   0   24.70    5.10
   3   7   0   26.30    3.40
   3   7   0   23.40    4.40
   3   7   0   12.20    4.60
   3   7   0   10.20    4.70
   3   7   0   19.40    6.00
  -4  -7   0   19.10    7.20
  -4  -7   0   22.60    6.40
  -4  -7   0   14.90    4.90
   4   7   0   17.00    5.70
   4   7   0   15.50    2.40
   4   7   0   18.50    6.30
   4   7   0   20.30    5.00
   4   7   0   21.90    6.30
  -5  -7   0  367.16   22.80
  -5  -7   0  332.17   19.30
  -5  -7   0  332.77   21.10
   5   7   0  347.77   22.20
   5   7   0  374.86   22.50
   5   7   0  319.37   19.30
  -6  -7   0    5.10    7.10
  -6  -7   0   -1.20    4.60
  -6  -7   0    8.60    5.60
   6   7   0    8.30    4.40
   6   7   0    5.30    5.80
   6   7   0    1.80    3.60
   6   7   0   -1.60    4.80
  -7  -7   0   37.10    8.90
  -7  -7   0   21.60    9.00
  -7  -7   0   16.80    5.80
   7   7   0   27.90    8.70
   7   7   0   21.50    6.50
   7   7   0   32.20    8.00
   7   7   0   32.00    8.20
  -8  -7   0    2.50    5.00
  -8  -7   0    0.00    5.30
  -8  -7   0    1.70    4.40
  -8  -7   0    9.30    6.60
   8   7   0   -0.70    3.40
   8   7   0   -0.60    4.20
   8   7   0    2.90    3.00
   8   7   0    0.60    2.40
  -9  -7   0    3.00    3.70
  -9  -7   0    1.50    4.60
  -9  -7   0    2.50    1.80
  -9  -7   0    8.20    7.00
  -9  -7   0    5.30    5.40
   9   7   0   12.30    7.70
   9   7   0   -6.40    5.50
   9   7   0    6.70    4.80
   9   7   0    5.10    4.50
 -10  -7   0   33.00   12.80
 -10  -7   0   26.70    8.70
 -10  -7   0   22.10    3.30
 -10  -7   0   37.00    9.90
 -10  -7   0   42.60   11.60
  10   7   0   25.40    9.40
 -11  -7   0    6.20    7.50
 -11  -7   0    0.30    1.80
 -11  -7   0   13.70   10.60
 -11  -7   0    5.10    5.90
 -11  -7   0    0.40    3.90
  11   7   0    3.80    6.20
  11   7   0   13.10    6.60
  11   7   0    5.30    6.50
 -12  -7   0    7.60    6.50
 -12  -7   0   13.30   11.50
 -12  -7   0    0.60    9.30
 -12  -7   0   11.90    2.70
  12   7   0   32.70   11.00
  12   7   0    6.00    4.20
  13  -8   0   45.40    9.60
  13  -8   0   61.79   13.20
  13  -8   0   72.39   15.40
 -13   8   0   74.89   15.60
 -13   8   0   83.29   17.80
  12  -8   0   14.70    8.40
  12  -8   0   15.20    5.70
  12  -8   0   18.70    9.60
  12  -8   0   22.20    9.60
  12  -8   0    7.60    5.50
 -12   8   0   13.20    7.90
 -12   8   0   12.40    8.30
 -12   8   0   24.70   12.20
  11  -8   0   13.00    8.70
  11  -8   0    6.10    7.90
  11  -8   0    1.80    3.20
  11  -8   0   -1.60    5.80
  11  -8   0    0.50    4.60
 -11   8   0    1.00    4.40
 -11   8   0    1.20    5.70
 -11   8   0   10.00    5.00
  10  -8   0    7.30    4.40
  10  -8   0   31.70    9.00
  10  -8   0    9.20    6.80
  10  -8   0    8.30    6.30
  10  -8   0   20.30    7.70
 -10   8   0   18.70    8.10
 -10   8   0   25.20    9.80
 -10   8   0    5.80    6.00
   9  -8   0   -4.40    4.70
   9  -8   0    2.40    3.70
   9  -8   0    3.20    4.10
   9  -8   0   -0.40    4.20
   9  -8   0   -5.40    3.00
  -9   8   0   -7.80    4.30
  -9   8   0   -2.30    4.20
  -9   8   0    4.10    4.20
   8  -8   0   -0.50    3.20
   8  -8   0    1.60    4.70
   8  -8   0    4.10    4.10
   8  -8   0   -4.90    5.00
  -8   8   0   11.40    5.80
  -8   8   0    6.70    3.90
  -8   8   0    4.70    4.30
  -8   8   0    8.10    2.60
   7  -8   0   88.19   13.20
   7  -8   0   90.09   11.40
   7  -8   0   81.19   11.50
   7  -8   0   94.09   13.20
  -7   8   0   79.99   15.10
  -7   8   0   83.79    6.50
  -7   8   0  103.59   15.00
  -7   8   0   84.29   12.90
  -7   8   0   92.89   10.40
   6  -8   0  161.48   14.40
   6  -8   0  178.48   16.90
   6  -8   0  196.28   13.70
   6  -8   0  189.68   15.10
  -6   8   0  188.78   10.30
  -6   8   0  169.58   14.60
  -6   8   0  176.98   14.80
  -6   8   0  199.48   14.00
  -6   8   0  189.88   15.20
   5  -8   0  524.15   25.80
   5  -8   0  543.75   26.70
   5  -8   0  569.64   23.90
   5  -8   0  562.94   27.40
  -5   8   0  562.84   24.50
  -5   8   0  528.35   26.70
  -5   8   0  550.24   27.00
  -5   8   0  526.65   27.00
   4  -8   0  745.73   32.20
   4  -8   0  794.02   33.30
   4  -8   0  800.12   29.20
   4  -8   0  734.03   31.20
  -4   8   0  753.42   32.00
  -4   8   0  730.43   31.80
  -4   8   0  742.43   29.40
  -4   8   0  711.63   32.00
   3  -8   0  125.29   11.70
   3  -8   0  121.99   10.30
   3  -8   0  120.19   10.70
   3  -8   0  133.99   12.20
  -3   8   0  126.39   10.20
  -3   8   0  130.39   11.20
  -3   8   0  115.69   10.90
  -3   8   0  125.79   12.00
   2  -8   0   45.90    8.50
   2  -8   0   41.70    6.60
   2  -8   0   26.90    6.10
   2  -8   0   39.70    6.60
   2  -8   0   38.70    4.30
   2  -8   0   44.80    7.40
  -2   8   0   38.30    7.10
  -2   8   0   38.70    7.40
  -2   8   0   32.00    6.40
  -2   8   0   40.90    7.50
   1  -8   0  123.49    9.90
   1  -8   0  132.79   11.30
   1  -8   0  146.89    7.70
   1  -8   0  135.89    9.80
   1  -8   0  128.79   10.10
   1  -8   0  129.49   11.30
  -1   8   0  136.89   11.40
  -1   8   0  129.29   11.80
  -1   8   0  126.19    7.10
  -1   8   0  138.19   10.60
   0  -8   0  102.19    9.30
   0  -8   0   91.99   11.40
   0  -8   0   99.39   12.10
   0  -8   0   84.89    7.90
   0  -8   0   92.49    5.70
   0  -8   0   86.19    8.40
   0   8   0   86.79    9.80
   0   8   0   93.79   10.80
   0   8   0   84.29    5.20
  -1  -8   0   11.30    4.30
  -1  -8   0   13.60    4.30
  -1  -8   0    5.40    3.40
  -1  -8   0   18.20    6.50
   1   8   0   19.60    4.90
   1   8   0   19.10    3.40
   1   8   0   14.00    5.10
   1   8   0   20.30    7.10
  -2  -8   0  857.11   27.00
  -2  -8   0  833.12   33.50
  -2  -8   0  834.22   35.20
  -2  -8   0  819.82   31.80
  -2  -8   0  884.71   36.10
   2   8   0  849.32   36.10
   2   8   0  889.91   31.80
   2   8   0  818.42   33.80
   2   8   0  861.21   35.30
   2   8   0  874.51   28.50
  -3  -8   0   72.59    6.40
  -3  -8   0   81.29   12.00
  -3  -8   0   75.39   11.30
  -3  -8   0   75.19    9.90
   3   8   0   74.09   11.60
   3   8   0   72.79   11.10
   3   8   0   70.69    7.60
   3   8   0   81.29    7.20
   3   8   0   85.99   10.70
   3   8   0   82.09    5.70
  -4  -8   0  105.99   10.50
  -4  -8   0  105.69   13.80
  -4  -8   0  117.79   14.60
   4   8   0   90.09    8.70
   4   8   0   97.79   12.40
   4   8   0   93.99    9.60
   4   8   0  108.39    6.00
   4   8   0  110.69   14.50
   4   8   0  115.19   13.00
  -5  -8   0    7.00    7.00
  -5  -8   0   10.40    5.90
  -5  -8   0    9.30    6.00
   5   8   0   23.30    7.50
   5   8   0   25.00    6.10
   5   8   0   13.50    6.80
   5   8   0    3.10    3.80
   5   8   0   13.60    4.80
  -6  -8   0    7.80    4.70
  -6  -8   0   -2.00    4.80
  -6  -8   0   11.60    6.50
   6   8   0   -4.40    3.30
   6   8   0   -1.80    2.80
   6   8   0   -1.40    2.70
   6   8   0   -3.40    3.90
  -7  -8   0   -2.70    4.40
  -7  -8   0   -7.50    5.40
  -7  -8   0   -2.20    4.80
   7   8   0    6.90    5.10
   7   8   0   -2.10    5.90
   7   8   0    1.40    4.80
   7   8   0    2.70    3.70
  -8  -8   0  184.98   18.40
  -8  -8   0  167.28   16.10
  -8  -8   0  150.48   20.10
   8   8   0  168.18   18.60
   8   8   0  179.58   15.90
   8   8   0  167.48   14.00
   8   8   0  215.18   20.10
  -9  -8   0   65.29   11.40
  -9  -8   0   76.79   14.90
  -9  -8   0   97.69   14.20
   9   8   0   83.89   16.40
   9   8   0   67.79   10.70
   9   8   0   63.69   14.00
   9   8   0  112.19   18.00
 -10  -8   0   70.49   14.30
 -10  -8   0   71.09   12.90
 -10  -8   0   79.89   12.80
 -10  -8   0   39.20   13.40
  10   8   0  103.29   27.50
  10   8   0   70.69   12.20
  10   8   0   67.29   11.60
  10   8   0   58.99   13.20
 -11  -8   0    9.80    8.80
 -11  -8   0   -4.90    5.80
 -11  -8   0   -6.90    4.50
 -11  -8   0    1.10    6.50
  11   8   0    3.40    5.50
  11   8   0    3.10    5.60
  11   8   0   -1.60    4.70
  11   8   0   -2.70    3.60
 -12  -8   0   11.90   11.30
 -12  -8   0    3.50    4.60
 -12  -8   0   16.70   12.70
  12   8   0   19.80    7.40
  12   8   0    2.10    5.70
  12   8   0    7.90    5.90
  13  -9   0   11.50    4.90
  13  -9   0   18.70    9.90
  13  -9   0   25.60    8.70
 -13   9   0   21.30   11.30
 -13   9   0    0.30    5.10
  12  -9   0   27.60    7.30
  12  -9   0   21.50    7.80
  12  -9   0   27.70   10.20
  12  -9   0   26.60    7.70
  12  -9   0   25.80   11.20
 -12   9   0   18.00    8.30
 -12   9   0   54.89   12.30
 -12   9   0   23.70    9.90
  11  -9   0    9.60    4.70
  11  -9   0   21.10   10.00
  11  -9   0   10.10    5.00
  11  -9   0   29.70    9.30
  11  -9   0   19.30    9.30
 -11   9   0    9.70    8.30
 -11   9   0    6.80    7.60
 -11   9   0   17.50    6.30
  10  -9   0   -4.40    5.80
  10  -9   0   11.10    4.80
  10  -9   0    6.80    4.40
  10  -9   0    6.40    6.50
 -10   9   0    5.70    4.90
 -10   9   0   -0.90    5.60
 -10   9   0   -3.00    4.20
   9  -9   0    7.70    6.00
   9  -9   0   10.40    6.50
   9  -9   0    6.40    6.10
   9  -9   0    2.80    6.70
   9  -9   0   -2.40    3.50
  -9   9   0    3.60    5.00
  -9   9   0    5.30    6.20
  -9   9   0   -6.10    3.80
   8  -9   0   45.20   10.50
   8  -9   0   40.60    8.90
   8  -9   0   56.99   12.60
   8  -9   0   46.80    9.60
  -8   9   0   35.90    4.80
  -8   9   0   28.00    7.50
  -8   9   0   34.00    9.70
  -8   9   0   34.90    8.50
  -8   9   0   28.10    8.20
   7  -9   0   14.00    6.10
   7  -9   0   33.60    7.80
   7  -9   0   23.70    6.70
   7  -9   0    7.50    5.40
  -7   9   0   20.90    6.20
  -7   9   0   24.10    7.50
  -7   9   0   14.10    6.30
  -7   9   0   15.70    5.90
  -7   9   0   22.10    4.00
   6  -9   0   14.90    6.20
   6  -9   0   20.80    7.80
   6  -9   0   21.10    8.30
   6  -9   0   26.60    6.30
  -6   9   0    6.80    4.60
  -6   9   0   19.30    4.50
  -6   9   0   17.70    7.30
  -6   9   0   23.20    6.40
   5  -9   0   40.30    7.50
   5  -9   0   22.10    7.40
   5  -9   0   35.40    8.90
   5  -9   0   24.40    6.60
  -5   9   0   29.70    7.90
  -5   9   0   34.50    8.00
  -5   9   0   34.30    7.10
  -5   9   0   38.80    9.50
   4  -9   0   11.10    4.90
   4  -9   0   11.10    4.80
   4  -9   0   21.10    7.60
   4  -9   0   16.70    5.30
  -4   9   0    5.50    5.80
  -4   9   0    8.90    5.20
  -4   9   0   13.50    5.10
  -4   9   0    7.20    4.60
   3  -9   0  151.58   13.30
   3  -9   0  162.88   12.60
   3  -9   0  203.08   15.20
   3  -9   0  193.88   11.90
  -3   9   0  212.38   15.60
  -3   9   0  176.88   12.50
  -3   9   0  166.28   13.50
  -3   9   0  186.38   15.00
   2  -9   0  240.08   11.40
   2  -9   0  233.38   16.00
   2  -9   0  210.78   14.00
   2  -9   0  253.87   16.70
   2  -9   0  231.08   15.00
   2  -9   0  248.48   13.90
  -2   9   0  221.38   13.90
  -2   9   0  217.98   14.80
  -2   9   0  229.48   16.10
   1  -9   0  291.87   17.20
   1  -9   0  237.58   16.60
   1  -9   0  232.88   10.90
   1  -9   0  250.67   15.40
   1  -9   0  198.58   14.30
   1  -9   0  225.88   15.90
  -1   9   0  238.68   10.60
  -1   9   0  272.57   15.90
  -1   9   0  259.87   17.60
  -1   9   0  234.78   16.20
   0  -9   0   24.80    6.70
   0  -9   0    9.30    5.40
   0  -9   0   13.30    4.80
   0  -9   0   14.30    4.90
   0  -9   0   21.90    3.50
   0  -9   0   22.30    6.60
   0   9   0   18.10    6.70
   0   9   0   17.50    2.90
   0   9   0   12.30    4.80
   0   9   0   12.70    6.00
  -1  -9   0  146.99   11.40
  -1  -9   0  159.08   11.50
  -1  -9   0  135.39   12.60
  -1  -9   0  130.09   11.20
   1   9   0  143.09   12.70
   1   9   0  139.19   11.00
   1   9   0  136.89   13.70
   1   9   0  145.19    8.10
  -2  -9   0  416.76   21.90
  -2  -9   0  375.46   22.50
  -2  -9   0  388.46   22.60
  -2  -9   0  406.76   15.10
  -2  -9   0  404.46   20.20
   2   9   0  435.36   17.00
   2   9   0  416.06   23.90
   2   9   0  397.66   19.60
   2   9   0  449.46   23.90
  -3  -9   0  150.48   12.50
  -3  -9   0  145.79   14.80
  -3  -9   0  129.69   13.20
  -3  -9   0  136.49    8.40
   3   9   0  137.59   12.40
   3   9   0  132.29   10.70
   3   9   0  120.89   13.40
   3   9   0  142.39    8.30
   3   9   0  140.99    9.90
   3   9   0  138.79   16.50
  -4  -9   0  148.99   14.30
  -4  -9   0  147.89   12.90
  -4  -9   0  137.99   17.20
  -4  -9   0  135.59    9.30
   4   9   0  133.69   12.60
   4   9   0  134.29   14.80
   4   9   0  138.19   11.30
   4   9   0  143.69    7.40
   4   9   0  129.89   10.20
   4   9   0  204.38   34.40
  -5  -9   0    4.00    4.60
  -5  -9   0    8.10    5.40
  -5  -9   0    6.00    5.00
   5   9   0    8.20    4.40
   5   9   0   10.00    4.80
   5   9   0    3.60    4.90
   5   9   0   14.00    7.20
   5   9   0    5.00    2.80
  -6  -9   0   11.00    5.60
  -6  -9   0    8.90    6.10
  -6  -9   0   15.40    6.30
   6   9   0   27.90    9.00
   6   9   0    8.40    5.10
   6   9   0    1.90    5.20
   6   9   0    9.80    4.80
   6   9   0    7.60    4.00
  -7  -9   0  163.78   21.20
  -7  -9   0  145.79   14.40
  -7  -9   0  153.68   16.90
   7   9   0  161.28   20.70
   7   9   0  139.99   16.10
   7   9   0  166.48   15.80
   7   9   0  146.59   12.80
  -8  -9   0   15.60    7.10
  -8  -9   0   17.40    7.10
  -8  -9   0    8.90   14.10
   8   9   0   27.00    9.70
   8   9   0    3.40    7.70
   8   9   0    3.70    4.40
   8   9   0    5.30    5.30
  -9  -9   0    6.40    8.40
  -9  -9   0   -2.60    6.60
  -9  -9   0    5.90    4.00
  -9  -9   0    4.60    4.40
   9   9   0    3.00    5.40
   9   9   0    3.10    5.20
   9   9   0    1.40    4.60
   9   9   0    4.80    6.10
 -10  -9   0  264.97   24.60
 -10  -9   0  347.57   44.80
 -10  -9   0  212.68   22.20
  10   9   0  259.07   24.00
  10   9   0  219.18   20.40
  10   9   0  251.07   18.10
  10   9   0  238.68   23.60
 -11  -9   0    3.60    7.40
 -11  -9   0    8.30    7.60
 -11  -9   0   -2.50    6.20
 -11  -9   0   14.20   10.50
  11   9   0    1.10    6.30
  11   9   0   -0.60    4.50
  11   9   0    1.10    5.30
  13 -10   0    7.50    5.90
  13 -10   0   15.30    6.30
  13 -10   0    0.20    4.60
 -13  10   0   10.90   10.90
  12 -10   0    8.00    5.30
  12 -10   0   18.50    8.50
  12 -10   0   15.90    9.50
  12 -10   0    8.60    5.00
 -12  10   0   22.70   10.60
 -12  10   0    9.20    6.60
 -12  10   0   -0.10    6.20
  11 -10   0    1.00    3.60
  11 -10   0   -2.50    6.10
  11 -10   0    9.90    9.40
  11 -10   0    7.10    6.50
  11 -10   0   -0.10    4.00
 -11  10   0    5.50    5.40
 -11  10   0    2.20    8.10
  10 -10   0   35.80   10.10
  10 -10   0   16.60    6.30
  10 -10   0    5.90    6.50
 -10  10   0   23.00    9.40
 -10  10   0   27.20   10.80
 -10  10   0   23.70    7.20
   9 -10   0  225.28   19.00
   9 -10   0  189.78   18.70
   9 -10   0  208.48   17.10
   9 -10   0  187.38   18.30
  -9  10   0  203.58   10.30
  -9  10   0  208.68   16.40
  -9  10   0  185.68   20.10
  -9  10   0  244.98   21.20
   8 -10   0   27.80   10.10
   8 -10   0   30.10    8.00
   8 -10   0   21.30    7.50
   8 -10   0   29.00    7.60
  -8  10   0   23.60    8.20
  -8  10   0   28.60    8.10
  -8  10   0   24.80    7.00
  -8  10   0   21.10    8.00
  -8  10   0   24.70    4.40
   7 -10   0    3.30    5.80
   7 -10   0   -0.30    6.20
   7 -10   0    4.50    4.10
   7 -10   0    3.90    4.70
  -7  10   0   -0.30    4.20
  -7  10   0    0.60    4.80
  -7  10   0    1.80    2.20
  -7  10   0   -6.50    2.90
  -7  10   0   -2.30    2.00
   6 -10   0   22.30    6.20
   6 -10   0   21.70    6.50
   6 -10   0   20.10    6.90
   6 -10   0   12.70    6.90
  -6  10   0   18.50    6.70
  -6  10   0   18.30    8.50
  -6  10   0   21.60    5.00
  -6  10   0   13.50    6.30
  -6  10   0   17.60    6.50
   5 -10   0  343.97   22.40
   5 -10   0  324.37   20.30
   5 -10   0  335.87   18.30
   5 -10   0  316.27   21.60
  -5  10   0  306.47   20.40
  -5  10   0  285.77   20.30
  -5  10   0  291.07   17.80
  -5  10   0  355.86   31.70
   4 -10   0  307.27   20.60
   4 -10   0  321.07   21.30
   4 -10   0  304.57   16.90
   4 -10   0  287.47   21.70
  -4  10   0  300.17   20.00
  -4  10   0  288.27   17.50
  -4  10   0  318.27   20.20
  -4  10   0  306.47   19.80
   3 -10   0   14.40    3.80
   3 -10   0    7.80    5.00
   3 -10   0   12.30    4.70
   3 -10   0   11.30    4.50
   3 -10   0    4.70    2.80
  -3  10   0   18.50    7.40
  -3  10   0   11.90    4.50
  -3  10   0   11.00    5.30
  -3  10   0   11.20    4.70
   2 -10   0    9.90    4.70
   2 -10   0   19.20    3.70
   2 -10   0   12.80    4.70
   2 -10   0   16.00    6.20
   2 -10   0   11.10    4.80
   2 -10   0   12.30    6.40
  -2  10   0   14.10    6.50
  -2  10   0   13.00    3.60
  -2  10   0    8.10    4.10
  -2  10   0   14.40    5.90
   1 -10   0   75.39   10.00
   1 -10   0   73.09   11.30
   1 -10   0   91.09   12.90
   1 -10   0   85.29   10.20
   1 -10   0   81.89   10.90
   1 -10   0   67.79    5.60
  -1  10   0   93.29   13.80
  -1  10   0   80.49   10.80
  -1  10   0   68.59   10.90
  -1  10   0   72.89    5.50
   0 -10   0  189.08   15.40
   0 -10   0  201.58   14.40
   0 -10   0  185.88   15.20
   0 -10   0  196.98    9.40
   0 -10   0  225.08   15.60
   0 -10   0  196.68   13.50
   0  10   0  172.58   13.30
   0  10   0  172.78   14.90
   0  10   0  196.78   17.10
  -1 -10   0   50.19    9.70
  -1 -10   0   41.30    7.80
  -1 -10   0   21.40    8.00
  -1 -10   0   47.30    9.10
  -1 -10   0   28.60    7.00
   1  10   0   38.20    8.70
   1  10   0   43.80   10.00
   1  10   0   39.70    7.20
  -2 -10   0  268.47   19.80
  -2 -10   0  289.07   20.80
  -2 -10   0  268.97   16.50
  -2 -10   0  270.97   18.40
   2  10   0  284.87   13.30
   2  10   0  313.07   20.80
   2  10   0  285.47   16.60
   2  10   0  253.27   19.20
  -3 -10   0   17.80    5.90
  -3 -10   0   13.40    6.10
  -3 -10   0   17.90    3.70
  -3 -10   0    7.20    5.70
   3  10   0   11.30    5.70
   3  10   0    6.80    2.80
   3  10   0    7.80    3.30
   3  10   0   10.30    4.90
   3  10   0    4.10    6.00
  -4 -10   0   88.89    7.80
  -4 -10   0  104.59   14.00
  -4 -10   0  102.89   15.10
  -4 -10   0  110.69   16.20
   4  10   0   91.49    6.30
   4  10   0  105.89   10.10
   4  10   0   95.69   14.10
   4  10   0   77.99    8.30
   4  10   0  109.19   15.10
   4  10   0   91.19   12.90
  -5 -10   0   43.10    8.90
  -5 -10   0   44.40    9.70
  -5 -10   0   49.30   11.40
  -5 -10   0   53.99    7.50
   5  10   0   50.49    8.50
   5  10   0   45.80   11.30
   5  10   0   50.19    8.50
   5  10   0   51.79   11.50
   5  10   0   40.80    9.70
  -6 -10   0   65.79   13.10
  -6 -10   0   57.69   13.00
  -6 -10   0   75.19   12.00
  -6 -10   0   59.39    9.80
   6  10   0   54.39    9.00
   6  10   0   49.00   12.00
   6  10   0   37.20   10.80
   6  10   0   78.19   12.70
   6  10   0   47.80    8.50
  -7 -10   0   73.39   14.30
  -7 -10   0   61.99   13.70
  -7 -10   0   99.69   14.70
   7  10   0   77.09   10.90
   7  10   0   82.99   14.60
   7  10   0   80.99   15.40
   7  10   0   82.69   11.70
  -8 -10   0    8.20    4.90
  -8 -10   0   -3.70    8.10
  -8 -10   0    4.40    5.00
   8  10   0    1.20    5.90
   8  10   0   18.80    8.30
   8  10   0    5.00    5.50
   8  10   0   17.90    6.50
   8  10   0    0.10    4.40
  -9 -10   0   22.10    8.20
  -9 -10   0   40.80   12.90
  -9 -10   0   23.80    7.70
   9  10   0   17.20    6.20
   9  10   0   13.90    6.30
   9  10   0   22.30    9.10
   9  10   0   16.80    6.90
   9  10   0   26.00    9.50
 -10 -10   0    9.40    7.80
 -10 -10   0    1.30    5.30
 -10 -10   0    6.50    7.80
 -10 -10   0    2.70    5.60
  10  10   0   12.50    8.90
  10  10   0    4.70    6.70
  10  10   0   -0.70    4.80
  10  10   0    5.10    8.30
 -11 -10   0   20.70   10.70
  11  10   0   23.50   10.00
  11  10   0   19.90    6.80
  11  10   0   12.50    7.00
  12 -11   0   48.80   12.70
  12 -11   0   17.90    5.90
  12 -11   0   31.70    9.60
 -12  11   0   33.30   13.40
 -12  11   0   14.20    8.80
 -12  11   0   32.90   10.50
  11 -11   0    2.30    4.40
  11 -11   0   15.00    7.00
  11 -11   0   10.00    6.00
  11 -11   0   15.40    9.40
  11 -11   0   18.40    6.20
 -11  11   0    8.00    7.50
 -11  11   0   18.60    9.10
 -11  11   0   10.10    7.00
  10 -11   0    5.70    4.10
  10 -11   0   17.30    7.30
  10 -11   0    9.90    5.40
  10 -11   0   11.50    6.50
  10 -11   0   18.50    8.30
 -10  11   0    8.40    6.90
 -10  11   0    5.80    4.80
 -10  11   0   30.70    9.80
   9 -11   0    1.90    4.60
   9 -11   0   -2.10    7.20
   9 -11   0    6.80    4.90
  -9  11   0   15.10    6.50
  -9  11   0    3.60    2.60
  -9  11   0   -4.80    5.30
   8 -11   0   52.49   11.00
   8 -11   0   21.70    9.40
   8 -11   0   42.50    9.30
   8 -11   0   37.10    9.70
  -8  11   0   12.10    7.70
  -8  11   0   28.50   10.80
  -8  11   0   35.70    8.20
  -8  11   0   23.10    8.20
  -8  11   0   40.40    6.20
   7 -11   0   31.40   10.00
   7 -11   0   39.80    8.20
   7 -11   0   39.40    9.90
   7 -11   0   53.09   10.80
  -7  11   0   41.90    8.90
  -7  11   0   52.69   11.00
  -7  11   0   30.80    6.10
  -7  11   0   42.30   10.80
  -7  11   0   49.00   11.10
   6 -11   0    2.40    4.10
   6 -11   0    9.50    5.50
   6 -11   0    7.80    5.70
   6 -11   0    8.70    5.70
  -6  11   0   -3.40    3.60
  -6  11   0    3.60    6.90
  -6  11   0   -0.10    3.10
  -6  11   0    2.80    4.60
   5 -11   0  274.87   21.30
   5 -11   0  326.07   18.20
   5 -11   0  317.47   21.20
   5 -11   0  318.57   22.50
  -5  11   0  299.67   19.00
  -5  11   0  311.67   22.30
  -5  11   0  300.67   21.30
  -5  11   0  317.47   21.50
   4 -11   0   10.60    4.70
   4 -11   0   12.50    5.30
   4 -11   0    8.20    5.30
   4 -11   0    6.10    7.00
  -4  11   0    2.30    2.70
  -4  11   0    9.30    5.80
  -4  11   0    5.80    5.40
  -4  11   0    3.20    5.70
   3 -11   0   -3.50    3.30
   3 -11   0    5.80    4.90
   3 -11   0    3.30    4.30
   3 -11   0   -0.20    4.00
  -3  11   0    1.80    3.30
  -3  11   0   10.30    5.50
  -3  11   0   -1.60    5.20
   2 -11   0    1.90    3.10
   2 -11   0    1.50    5.60
   2 -11   0   -1.20    3.60
   2 -11   0    1.20    3.70
   2 -11   0    2.20    2.00
   2 -11   0   -0.10    3.90
  -2  11   0   10.00    7.30
  -2  11   0    2.70    2.00
  -2  11   0    3.30    3.90
  -2  11   0    2.60    4.20
   1 -11   0   40.40    7.90
   1 -11   0   43.60    4.60
   1 -11   0   46.50    9.30
   1 -11   0   37.30    8.60
   1 -11   0   49.50    8.10
  -1  11   0   38.30    8.20
  -1  11   0   35.70    4.40
  -1  11   0   37.30    8.80
  -1  11   0   54.49   10.00
   0 -11   0  112.09   11.50
   0 -11   0  102.29    9.90
   0 -11   0  114.99   14.60
   0 -11   0  108.69   12.60
   0 -11   0   96.19   10.80
   0  11   0  114.19   14.70
   0  11   0  113.19   11.00
  -1 -11   0  141.29   12.50
  -1 -11   0  166.68   18.30
  -1 -11   0  162.58   16.00
  -1 -11   0  123.29   12.20
  -1 -11   0  131.39   11.30
   1  11   0  117.49   11.30
   1  11   0  157.08   15.30
   1  11   0  160.08   15.30
  -2 -11   0   -2.30    3.50
  -2 -11   0    4.80    4.70
  -2 -11   0    7.20    4.60
  -2 -11   0   10.20    5.40
   2  11   0    2.00    2.60
   2  11   0    2.60    4.50
   2  11   0    3.40    4.30
   2  11   0    2.40    3.30
  -3 -11   0    4.40    4.20
  -3 -11   0   12.40    6.80
  -3 -11   0   -3.10    4.10
  -3 -11   0    6.40    2.70
   3  11   0   -3.70    4.00
   3  11   0    6.70    4.20
   3  11   0    4.60    2.60
   3  11   0   14.40    7.80
   3  11   0    5.90    2.70
  -4 -11   0  107.29   16.20
  -4 -11   0   86.19   13.90
  -4 -11   0   63.19    6.70
  -4 -11   0   88.69   12.90
   4  11   0   70.89    8.50
   4  11   0   59.49    9.30
   4  11   0   66.49   13.00
   4  11   0   61.49    5.30
   4  11   0   79.79   13.80
  -5 -11   0   80.59    7.90
  -5 -11   0  119.19   15.30
  -5 -11   0  136.39   18.30
  -5 -11   0   61.49   12.50
   5  11   0   94.29   15.40
   5  11   0  106.39   16.70
   5  11   0   79.19    8.70
   5  11   0   92.89   10.00
   5  11   0   83.39   13.00
  -6 -11   0   70.19   13.00
  -6 -11   0   82.69   15.30
  -6 -11   0   59.49   11.50
   6  11   0   63.99   14.20
   6  11   0   54.59   12.20
   6  11   0   69.69    9.90
   6  11   0   61.29    9.70
   6  11   0   59.39   11.30
  -7 -11   0   61.69    9.00
  -7 -11   0   65.99   12.40
  -7 -11   0   70.59   14.70
  -7 -11   0   44.10   11.80
   7  11   0   64.29   11.90
   7  11   0   46.40    8.90
   7  11   0   57.89   10.00
   7  11   0   51.79   12.70
   7  11   0   76.59   14.50
  -8 -11   0   48.20   13.00
  -8 -11   0   26.20   11.80
  -8 -11   0   70.89   20.40
   8  11   0   60.29   11.70
   8  11   0   23.00    9.40
   8  11   0   40.80   16.60
   8  11   0   37.10    8.20
  -9 -11   0   11.00    7.30
  -9 -11   0   10.60    9.50
  -9 -11   0   12.70    6.30
  -9 -11   0    3.30    4.30
   9  11   0    9.50    5.90
   9  11   0    4.10    4.30
   9  11   0   17.80    8.90
   9  11   0    0.70    5.30
 -10 -11   0    9.40    6.50
 -10 -11   0    3.40    9.40
 -10 -11   0    3.10    5.70
  10  11   0   -2.30    6.50
  10  11   0    7.50    4.90
  10  11   0   13.30    6.10
  10  11   0   23.40    9.80
  12 -12   0   -1.80    4.40
  12 -12   0    0.30    6.10
  12 -12   0   23.10   10.20
 -12  12   0    8.70    5.80
  11 -12   0   23.00    8.70
  11 -12   0   19.00    7.00
  11 -12   0   36.40   10.10
  11 -12   0   47.60   12.80
 -11  12   0   28.80    9.40
 -11  12   0   34.70    9.70
 -11  12   0   54.19   13.50
  10 -12   0    6.00    6.10
  10 -12   0    6.90    9.20
  10 -12   0   15.40    9.40
  10 -12   0    3.30    5.00
 -10  12   0    9.20    2.90
 -10  12   0    8.80    7.00
 -10  12   0    4.40    5.50
   9 -12   0    6.70    8.40
   9 -12   0   13.00    7.60
   9 -12   0    7.40    7.30
   9 -12   0   -2.50    4.80
  -9  12   0   14.90    7.50
  -9  12   0   20.20   10.20
  -9  12   0    6.00    5.70
  -9  12   0    5.30    3.10
  -9  12   0    2.10    4.60
   8 -12   0   41.00    9.40
   8 -12   0   88.99   14.30
   8 -12   0   66.49   15.40
   8 -12   0   41.60   10.00
  -8  12   0   67.19   12.10
  -8  12   0   51.59    7.30
  -8  12   0   69.39   16.60
  -8  12   0   63.49   12.60
  -8  12   0   52.59   11.50
   7 -12   0   13.60    6.20
   7 -12   0   20.50    8.00
   7 -12   0    8.10    6.50
   7 -12   0   14.40    7.60
  -7  12   0   15.30    4.90
  -7  12   0   12.20    6.70
  -7  12   0    6.30    6.10
  -7  12   0   13.40    7.90
  -7  12   0   16.50    6.40
   6 -12   0   15.00    8.10
   6 -12   0    3.00    3.70
   6 -12   0    7.40    6.40
   6 -12   0    9.80    5.10
  -6  12   0    7.30    5.40
  -6  12   0    3.90    5.00
  -6  12   0   15.10    6.60
  -6  12   0    5.50    6.40
   5 -12   0    1.50    4.40
   5 -12   0   -2.90    6.50
   5 -12   0   -4.30    4.00
   5 -12   0    3.50    4.50
  -5  12   0    0.20    4.60
  -5  12   0    9.80    6.90
  -5  12   0    3.10    5.40
  -5  12   0   -4.50    4.40
   4 -12   0    5.60    3.30
   4 -12   0   18.80    7.10
   4 -12   0   10.80    4.90
   4 -12   0    3.60    4.00
   4 -12   0   19.30    6.40
   4 -12   0   11.10    7.10
  -4  12   0   10.80    5.30
  -4  12   0   11.50    5.70
  -4  12   0   12.40    6.40
  -4  12   0    8.70    5.60
   3 -12   0   -1.50    3.20
   3 -12   0   -6.20    4.80
   3 -12   0    0.10    4.30
   3 -12   0    6.60    3.60
   3 -12   0    3.20    4.90
  -3  12   0    4.90    5.80
  -3  12   0    6.80    2.60
  -3  12   0   11.20    6.90
  -3  12   0    9.50    5.70
   2 -12   0   -3.50    3.80
   2 -12   0    8.80    7.00
   2 -12   0    4.00    2.30
   2 -12   0    4.90    4.00
   2 -12   0    3.20    3.80
   2 -12   0    2.80    5.00
  -2  12   0    0.10    3.90
  -2  12   0   -0.40    2.30
  -2  12   0   -4.40    3.90
  -2  12   0    1.60    2.00
   1 -12   0    2.70    3.20
   1 -12   0    7.00    5.10
   1 -12   0    6.90    6.60
   1 -12   0    7.80    2.70
   1 -12   0    2.40    4.50
  -1  12   0    5.20    2.50
  -1  12   0    2.90    6.50
  -1  12   0    9.50    6.50
  -1  12   0   -1.20    3.30
   0 -12   0    1.10    4.30
   0 -12   0    6.10    5.30
   0 -12   0    1.00    4.40
   0 -12   0    0.80    2.70
   0 -12   0   -0.40    3.70
   0  12   0   12.10    5.40
   0  12   0   -3.30    3.50
   0  12   0    1.60    4.70
  -1 -12   0  100.59   10.90
  -1 -12   0  104.79   15.60
  -1 -12   0  113.09   13.40
  -1 -12   0  131.59   15.70
  -1 -12   0  127.29   16.90
   1  12   0  111.09   11.50
   1  12   0   77.89   13.30
   1  12   0  140.29   18.20
  -2 -12   0    0.10    3.30
  -2 -12   0    1.50    4.00
  -2 -12   0   -2.40    4.90
  -2 -12   0    2.60    4.00
  -2 -12   0   14.60    7.20
   2  12   0    3.80    6.10
   2  12   0    6.00    6.90
   2  12   0    2.80    4.10
   2  12   0    0.60    2.30
  -3 -12   0   28.10    8.30
  -3 -12   0    3.50    6.40
  -3 -12   0    8.60    8.10
   3  12   0    9.20    5.80
   3  12   0   20.00    6.20
   3  12   0    9.70    3.40
   3  12   0   20.90    8.00
  -4 -12   0   13.80    6.70
  -4 -12   0   12.50    5.80
  -4 -12   0   10.00    4.90
  -4 -12   0    9.40    3.20
   4  12   0   16.60    3.70
   4  12   0   -4.20    6.50
   4  12   0   11.20    4.10
   4  12   0    2.10    7.20
   4  12   0   13.90    5.80
  -5 -12   0   28.00   10.10
  -5 -12   0   26.30    8.70
  -5 -12   0   15.60    6.40
  -5 -12   0   19.70    4.50
   5  12   0   16.30    9.30
   5  12   0    8.50    4.40
   5  12   0   23.60    9.50
   5  12   0   14.20    5.60
  -6 -12   0   17.30    7.90
  -6 -12   0   25.80    9.00
  -6 -12   0   10.80    9.80
   6  12   0   23.40    6.40
   6  12   0   18.50    5.70
   6  12   0   17.90   11.20
   6  12   0   22.80    9.50
  -7 -12   0   62.89   13.30
  -7 -12   0   45.10    8.80
  -7 -12   0   44.50   12.20
  -7 -12   0   62.09   15.20
   7  12   0   56.59   13.70
   7  12   0   45.50    9.00
   7  12   0   60.99   16.70
   7  12   0   52.99    9.70
   7  12   0   49.40   10.90
  -8 -12   0   10.80    6.10
  -8 -12   0   -8.20    4.30
  -8 -12   0    8.40    5.30
  -8 -12   0   -4.00    5.50
   8  12   0    4.10    6.40
   8  12   0    4.30    6.60
   8  12   0   -0.70    4.40
   8  12   0   -2.00    5.50
   8  12   0   -5.00    5.60
  -9 -12   0   26.10    8.10
  -9 -12   0   38.00   11.30
  -9 -12   0   -5.80    8.80
  -9 -12   0   11.40    6.10
   9  12   0   14.30    8.20
   9  12   0   10.70    5.30
   9  12   0   19.20    8.30
   9  12   0   21.70    6.70
 -10 -12   0   76.69   11.90
 -10 -12   0   81.59   17.60
  10  12   0   79.39   13.20
  10  12   0   92.79   12.80
  10  12   0   74.39   14.90
  10  12   0   87.39   17.60
  11 -13   0   17.80    8.30
  11 -13   0    4.60    6.00
  11 -13   0   15.40    6.30
 -11  13   0   33.20   15.90
 -11  13   0   34.80   11.60
 -11  13   0   32.60   10.40
  10 -13   0    4.00    6.50
  10 -13   0    8.10    5.50
  10 -13   0    0.20    7.00
 -10  13   0    1.40    5.80
 -10  13   0   -0.20    5.70
 -10  13   0    1.40    5.30
 -10  13   0    1.50    2.60
   9 -13   0    7.30    5.10
   9 -13   0    1.60    6.90
   9 -13   0   10.10    8.50
   9 -13   0    4.10    6.40
  -9  13   0    3.10    2.70
  -9  13   0   -4.80    3.80
  -9  13   0   -2.10    5.80
  -9  13   0   14.10   10.80
  -9  13   0    6.90    7.90
   8 -13   0   16.60   10.30
   8 -13   0   19.90    7.30
   8 -13   0   13.40    9.70
   8 -13   0   23.80    8.30
  -8  13   0   16.80    5.90
  -8  13   0   17.60    8.30
  -8  13   0    7.40    6.70
  -8  13   0   17.90    7.00
  -8  13   0   34.30   10.70
   7 -13   0    9.60    5.50
   7 -13   0   -4.40    2.80
   7 -13   0    6.30    5.90
  -7  13   0   -8.00    3.90
  -7  13   0    1.90    7.70
  -7  13   0    5.10    6.30
  -7  13   0   -1.50    5.10
  -7  13   0    2.00    3.60
   6 -13   0   33.60    8.90
   6 -13   0   37.90    8.30
   6 -13   0   23.20    8.90
   6 -13   0   27.10    9.60
  -6  13   0   34.80   10.00
  -6  13   0   35.40   10.00
  -6  13   0   35.40    9.90
  -6  13   0   30.40    7.40
   5 -13   0   11.10    4.50
   5 -13   0    0.70    5.20
   5 -13   0    4.80    7.40
   5 -13   0    3.10    3.70
   5 -13   0    4.40    4.80
   5 -13   0    9.60    7.30
  -5  13   0   11.80    8.10
  -5  13   0    6.50    4.70
  -5  13   0   12.80    7.00
  -5  13   0    7.10    5.80
   4 -13   0  100.19   11.00
   4 -13   0  101.19   15.10
   4 -13   0  126.89   10.00
   4 -13   0  111.89   15.40
   4 -13   0  106.09   15.70
   4 -13   0  124.09   14.90
  -4  13   0  121.49   17.10
  -4  13   0   99.39   11.50
  -4  13   0  127.99   16.30
   3 -13   0    2.00    2.80
   3 -13   0   -1.90    3.90
   3 -13   0    2.30    4.40
   3 -13   0   -1.80    3.40
   3 -13   0    2.20    3.70
   3 -13   0    0.80    6.20
  -3  13   0    2.20    6.10
  -3  13   0    4.20    2.30
  -3  13   0   -3.60    4.00
  -3  13   0    4.50    4.00
   2 -13   0    8.70    5.30
   2 -13   0   20.10    6.30
   2 -13   0    8.00    4.80
   2 -13   0   17.80    7.90
   2 -13   0   15.40    7.10
   2 -13   0   17.00    3.30
  -2  13   0   19.70    7.10
  -2  13   0    9.30    6.70
  -2  13   0    2.00    5.40
  -2  13   0   13.30    3.50
   1 -13   0   27.00    7.10
   1 -13   0   34.60    8.90
   1 -13   0   20.50    7.40
   1 -13   0   34.20   10.30
   1 -13   0   31.20    4.40
   1 -13   0   33.30    7.90
  -1  13   0   22.90    7.50
  -1  13   0   30.20    9.70
  -1  13   0   24.70    7.10
   0 -13   0    3.70    4.70
   0 -13   0   -0.80    3.70
   0 -13   0   -2.40    3.00
   0 -13   0   -3.50    4.80
   0 -13   0   -6.20    5.90
   0  13   0   -5.70    3.30
   0  13   0    5.60    4.00
   0  13   0    1.50    4.40
  -1 -13   0  231.78   19.70
  -1 -13   0  244.28   19.40
  -1 -13   0  255.07   18.60
  -1 -13   0  254.47   17.70
  -1 -13   0  293.97   23.00
   1  13   0  230.58   17.20
   1  13   0  247.68   21.90
   1  13   0  267.17   21.70
  -2 -13   0   40.30   10.80
  -2 -13   0    7.90    5.40
  -2 -13   0   27.70    8.60
  -2 -13   0   10.20    6.30
  -2 -13   0   17.80    7.60
   2  13   0    7.90    5.50
   2  13   0   12.10    8.10
   2  13   0    5.90    4.90
   2  13   0   26.00    5.40
  -3 -13   0    5.90    5.30
  -3 -13   0    6.00    6.80
  -3 -13   0   -6.70    3.50
   3  13   0    4.30    7.20
   3  13   0    0.10    3.00
   3  13   0    1.40    4.50
   3  13   0    3.40    2.50
   3  13   0    3.80    4.20
  -4 -13   0   96.19   18.60
  -4 -13   0  107.79    7.60
  -4 -13   0  131.59   16.90
  -4 -13   0  113.39   17.30
   4  13   0  129.19   18.50
   4  13   0  120.19    9.60
   4  13   0  117.99   17.90
   4  13   0  113.39   13.80
   4  13   0  116.99    8.10
  -5 -13   0  110.79    8.80
  -5 -13   0  137.69   18.60
  -5 -13   0  111.99   17.70
  -5 -13   0  127.29   17.10
   5  13   0  110.49   21.50
   5  13   0  125.09   18.50
   5  13   0  129.59   10.90
   5  13   0  117.89   12.50
  -6 -13   0   25.10    9.10
  -6 -13   0   26.50    5.90
  -6 -13   0   37.80   11.30
  -6 -13   0   39.10   10.30
   6  13   0   45.10   18.20
   6  13   0   37.60    7.80
   6  13   0   36.90   11.20
   6  13   0   30.80    7.40
  -7 -13   0   14.90    5.70
  -7 -13   0   47.80   12.20
  -7 -13   0    3.30    8.50
   7  13   0   14.10    7.40
   7  13   0   22.80    6.70
   7  13   0   45.70    8.70
   7  13   0   19.70    9.00
  -8 -13   0    7.50    7.70
  -8 -13   0    3.80    4.90
  -8 -13   0    4.90    8.90
   8  13   0    9.60    6.80
   8  13   0   20.80    7.30
   8  13   0   11.80    5.50
  -9 -13   0   29.00    7.90
  -9 -13   0   15.70    6.40
  -9 -13   0  -11.60    8.90
   9  13   0   25.30    7.40
   9  13   0   15.60    7.50
  10 -14   0   13.40    8.00
  10 -14   0    4.60    5.50
 -10  14   0    4.10    3.30
 -10  14   0    1.50    6.90
 -10  14   0    9.20    8.10
 -10  14   0   -5.00    6.00
   9 -14   0   60.49   15.30
   9 -14   0   37.10   10.30
   9 -14   0   54.59   10.20
  -9  14   0   37.70   12.20
  -9  14   0   66.49   13.20
  -9  14   0   44.20    7.60
  -9  14   0   82.69   17.30
  -9  14   0   50.89   13.00
   8 -14   0   20.70    8.70
   8 -14   0   27.50    9.50
   8 -14   0   26.90   10.40
   8 -14   0   60.79   17.30
  -8  14   0   18.80    7.90
  -8  14   0   19.30   12.70
  -8  14   0   25.80    9.90
  -8  14   0   21.70    5.80
  -8  14   0   26.10    9.20
   7 -14   0    5.60    6.10
   7 -14   0    8.90    8.90
   7 -14   0    8.90    7.00
   7 -14   0   11.40    5.90
   7 -14   0   17.00    6.70
  -7  14   0   10.80    6.70
  -7  14   0   20.70    5.90
  -7  14   0    4.90    6.00
  -7  14   0   11.20    7.20
  -7  14   0   19.80    8.30
   6 -14   0   35.20   10.60
   6 -14   0   50.59   21.50
   6 -14   0   29.80   10.00
   6 -14   0   45.00    9.20
   6 -14   0   46.20    8.80
  -6  14   0   34.10    9.30
  -6  14   0   34.90   10.20
  -6  14   0   34.80   11.00
  -6  14   0   29.30    8.50
   5 -14   0   36.50    9.20
   5 -14   0   42.80    8.60
   5 -14   0   46.70   10.30
   5 -14   0   30.70    6.10
   5 -14   0   26.10    9.80
   5 -14   0   48.40   12.10
  -5  14   0   25.00    8.30
   4 -14   0  310.47   24.10
   4 -14   0  288.47   22.90
   4 -14   0  328.27   22.20
   4 -14   0  349.77   23.10
   4 -14   0  318.07   16.50
   4 -14   0  328.87   19.70
  -4  14   0  376.26   26.00
  -4  14   0  323.27   24.30
  -4  14   0  307.57   23.80
  -4  14   0  311.37   16.10
   3 -14   0   17.00    8.30
   3 -14   0   11.80    6.20
   3 -14   0   14.90    5.40
   3 -14   0   14.60    4.00
   3 -14   0    9.00    6.10
   3 -14   0   24.90    8.10
  -3  14   0    5.20    5.30
  -3  14   0   14.90    3.80
  -3  14   0   27.20    8.80
  -3  14   0   29.20   10.70
   2 -14   0   -2.40    3.00
   2 -14   0    6.10    6.60
   2 -14   0    0.20    4.60
   2 -14   0   -0.70    6.20
   2 -14   0   -2.00    1.70
   2 -14   0   -0.80    4.30
  -2  14   0   -2.40    1.60
  -2  14   0   -4.30    5.60
  -2  14   0   -1.10    6.10
  -2  14   0    0.60    3.70
   1 -14   0    3.40    4.20
   1 -14   0    4.70    4.80
   1 -14   0    2.30    5.10
   1 -14   0   -2.30    6.80
   1 -14   0   -3.90    5.80
  -1  14   0   10.80    6.90
  -1  14   0   -0.60    2.70
  -1  14   0   -0.20    6.80
   0 -14   0   46.30    9.60
   0 -14   0   46.50    9.90
   0 -14   0   31.00   10.20
   0 -14   0   50.29   12.00
   0 -14   0   39.10    8.80
   0  14   0   22.20    7.60
   0  14   0   34.80   10.20
   0  14   0   42.70   11.00
  -1 -14   0   48.50   12.40
  -1 -14   0   73.39   11.60
  -1 -14   0   59.09   11.30
  -1 -14   0   76.89   12.90
   1  14   0   76.29   11.70
   1  14   0   63.99   13.50
   1  14   0   37.70   10.10
  -2 -14   0   27.00   17.40
  -2 -14   0   15.40    6.70
  -2 -14   0   20.00    7.60
  -2 -14   0   13.20    7.10
   2  14   0    4.40    6.30
   2  14   0   14.00    6.60
   2  14   0   20.70    7.10
   2  14   0   24.40    5.50
  -3 -14   0  114.49   16.00
  -3 -14   0   95.19   19.60
  -3 -14   0  104.79   14.60
  -3 -14   0  113.89   17.20
   3  14   0  178.08   35.00
   3  14   0  124.49   19.30
   3  14   0  102.59    9.10
   3  14   0  111.89   12.30
  -4 -14   0   65.89   15.10
  -4 -14   0   55.49   19.80
  -4 -14   0   56.99   11.30
  -4 -14   0   85.89   14.60
   4  14   0   58.29    6.40
   4  14   0   61.09   14.10
   4  14   0   77.59   12.10
   4  14   0   61.89    6.90
  -5 -14   0    2.50    8.20
  -5 -14   0   -2.00    4.60
  -5 -14   0  -10.40    5.90
  -5 -14   0   -0.60    2.70
   5  14   0    1.70    3.20
   5  14   0    4.70    6.30
   5  14   0   -0.70    5.40
   5  14   0    1.70    3.90
  -6 -14   0   -2.40    5.20
  -6 -14   0   -0.40    3.00
  -6 -14   0   13.50    8.60
  -6 -14   0    9.30    9.60
   6  14   0    5.30    5.60
   6  14   0   15.80    8.80
   6  14   0   18.90    9.70
   6  14   0    2.80    4.10
  -7 -14   0   -0.70    3.50
  -7 -14   0    5.80   10.10
  -7 -14   0    6.70    7.50
   7  14   0    2.20    4.20
   7  14   0    0.70    5.10
   7  14   0    6.70    4.70
  -8 -14   0    0.50    3.30
  -8 -14   0    0.70   10.90
   8  14   0    1.30    4.90
   8  14   0   14.00   11.30
   8  14   0    3.50    5.00
  10 -15   0    1.40    6.00
  10 -15   0    4.20    4.80
 -10  15   0    3.10    7.80
 -10  15   0   13.30   10.20
   9 -15   0   22.00   10.20
   9 -15   0   22.10    7.70
   9 -15   0   12.90    7.50
  -9  15   0    0.40   10.20
  -9  15   0    0.10    5.70
  -9  15   0   12.20    7.80
  -9  15   0   14.30    4.80
  -9  15   0    9.40    7.60
   8 -15   0    3.00    5.60
   8 -15   0    2.50    4.10
   8 -15   0    5.10    7.30
   8 -15   0    0.40    6.10
  -8  15   0    1.60    4.70
  -8  15   0    9.50    8.10
  -8  15   0    0.30    4.80
  -8  15   0   -1.20    6.80
  -8  15   0   -7.80    4.20
   7 -15   0   63.19   11.80
   7 -15   0   37.80   11.60
   7 -15   0   46.30   10.90
   7 -15   0   45.80   11.40
   7 -15   0   41.20   10.30
  -7  15   0   33.90   10.20
  -7  15   0   32.90   11.60
  -7  15   0   45.20   13.20
  -7  15   0   45.60   12.20
  -7  15   0   76.99   11.20
   6 -15   0   57.29   12.20
   6 -15   0   91.39    9.80
   6 -15   0  103.89   16.40
   6 -15   0   67.19   15.40
   6 -15   0   75.59   12.80
   6 -15   0   76.79   11.60
  -6  15   0  100.19   14.60
  -6  15   0   89.29   15.90
  -6  15   0   77.39   14.70
  -6  15   0  105.89   17.50
   5 -15   0   49.90   11.20
   5 -15   0   50.09    9.50
   5 -15   0   41.70    7.70
   5 -15   0   58.59   13.10
   5 -15   0   24.60    9.20
   5 -15   0   64.89   12.60
  -5  15   0   18.50    8.30
  -5  15   0   36.10    6.80
  -5  15   0   40.00   11.40
  -5  15   0   52.99   12.20
   4 -15   0   31.80    9.00
   4 -15   0   31.30   10.30
   4 -15   0   65.89   14.60
   4 -15   0   55.09   11.40
   4 -15   0   38.00    8.00
   4 -15   0   38.70    6.60
  -4  15   0   21.50    8.70
  -4  15   0   49.10   10.40
  -4  15   0   18.00    9.50
  -4  15   0   35.20    6.10
   3 -15   0   -3.00    4.00
   3 -15   0    3.40    5.80
   3 -15   0    9.40    5.90
   3 -15   0    0.40    2.40
   3 -15   0   -5.30    4.60
  -3  15   0   -5.30    2.60
  -3  15   0   -3.90    2.80
  -3  15   0   -3.00    5.40
  -3  15   0   -4.50    4.30
   2 -15   0   -5.80    4.20
   2 -15   0   11.90    5.10
   2 -15   0    3.20    8.30
   2 -15   0    2.60    4.40
   2 -15   0    4.60    6.50
   2 -15   0    4.70    2.40
  -2  15   0    7.20    6.00
  -2  15   0   -3.90    4.50
  -2  15   0    5.10    5.70
  -2  15   0    7.90    2.60
   1 -15   0    9.20    7.20
   1 -15   0    2.90    4.50
   1 -15   0   -0.60    4.80
   1 -15   0    3.30    5.10
  -1  15   0    3.90    7.50
  -1  15   0    9.40    6.00
  -1  15   0   -2.60    5.10
   0 -15   0   15.30    7.10
   0 -15   0   15.70    7.60
   0 -15   0   11.60    5.70
   0 -15   0    8.30    7.00
   0  15   0   14.90    9.40
   0  15   0    2.40    4.50
   0  15   0   -1.40    6.50
  -1 -15   0   39.00    9.20
  -1 -15   0   23.40    8.80
  -1 -15   0   18.60    8.40
  -1 -15   0   35.10    8.30
  -1 -15   0   31.00   10.40
   1  15   0   32.90   10.40
   1  15   0   46.10   11.70
   1  15   0   20.00    7.50
  -2 -15   0   26.30    9.90
  -2 -15   0   10.40    8.40
  -2 -15   0   26.50    7.90
  -2 -15   0   24.90    8.20
   2  15   0   25.50    9.60
   2  15   0   27.90   11.70
   2  15   0   26.10    5.90
   2  15   0   23.70    6.90
  -3 -15   0   -4.20    7.60
  -3 -15   0    9.30    6.20
  -3 -15   0    8.60    6.60
  -3 -15   0   -6.90    4.30
   3  15   0   -8.30    5.50
   3  15   0    5.40    3.20
   3  15   0   -0.20    4.20
  -4 -15   0   46.30   16.70
  -4 -15   0   16.40    8.30
  -4 -15   0   19.30    8.20
   4  15   0   34.70    8.80
   4  15   0   22.50    4.90
   4  15   0   15.80   10.50
   4  15   0   23.30    9.70
  -5 -15   0    3.70    6.30
  -5 -15   0    3.40    5.00
   5  15   0    9.00    5.30
   5  15   0   20.90   10.40
   5  15   0   14.20    8.90
   5  15   0   12.10    4.90
  -6 -15   0   -1.60    9.00
  -6 -15   0   20.00    9.80
  -6 -15   0   13.20    3.70
   6  15   0   19.80    6.70
   6  15   0    3.10    3.80
   6  15   0    4.80    6.40
  -7 -15   0    8.10   10.40
   7  15   0   -0.60    4.30
   7  15   0   -7.90    7.70
   7  15   0    4.00    4.10
   9 -16   0  110.09   14.90
   9 -16   0   52.89   19.40
  -9  16   0   87.19   17.00
  -9  16   0  113.89   17.80
   8 -16   0   21.60    8.60
   8 -16   0   17.60    6.90
   8 -16   0   29.90   11.00
  -8  16   0   41.40   10.30
  -8  16   0   22.20   11.20
  -8  16   0   14.10    7.40
   7 -16   0   48.30   10.80
   7 -16   0   44.10   14.20
   7 -16   0   65.09   11.40
   7 -16   0   31.40   10.20
   7 -16   0   75.49   15.30
  -7  16   0   67.49   15.80
  -7  16   0   63.49   16.20
  -7  16   0   47.50   10.70
  -7  16   0   69.39   11.00
  -7  16   0   51.19   11.30
   6 -16   0    5.50    7.40
   6 -16   0   23.30    8.20
   6 -16   0    7.60    6.20
   6 -16   0    8.50    5.40
   6 -16   0   -0.60    5.50
   6 -16   0   22.00   10.60
  -6  16   0    8.10    9.00
  -6  16   0    9.50    9.20
  -6  16   0   16.70    7.40
  -6  16   0   12.20    6.30
  -6  16   0   13.10    7.10
   5 -16   0   30.50    9.20
   5 -16   0   57.19   11.80
   5 -16   0   53.59   10.10
   5 -16   0   31.00   11.30
   5 -16   0   36.70    9.50
   5 -16   0   50.69    7.80
  -5  16   0   28.40    9.50
  -5  16   0   36.70   10.50
  -5  16   0   40.70    6.70
  -5  16   0   28.70   11.20
   4 -16   0   24.00   18.20
   4 -16   0    3.60    3.80
   4 -16   0   15.20    4.70
   4 -16   0    9.50    5.70
   4 -16   0    7.20    5.50
   4 -16   0   13.90    8.80
  -4  16   0    7.00    3.70
  -4  16   0   19.60    8.10
  -4  16   0    5.50    5.60
   3 -16   0   21.20    7.30
   3 -16   0   21.10   10.40
   3 -16   0   34.60    9.70
   3 -16   0   25.70   11.60
   3 -16   0   26.70    8.30
  -3  16   0   10.20    8.10
  -3  16   0   19.80    7.20
  -3  16   0   12.10    3.40
  -3  16   0    0.50    7.70
   2 -16   0   23.50    8.40
   2 -16   0   30.10    9.40
   2 -16   0   23.00    7.40
   2 -16   0   23.40   10.50
   2 -16   0   27.20    8.70
  -2  16   0   13.50    7.40
  -2  16   0    9.80    5.50
  -2  16   0    3.50    7.80
   1 -16   0   18.90    7.80
   1 -16   0    5.90    5.60
   1 -16   0   -2.70    4.10
   1 -16   0   -0.60    5.80
   1 -16   0   -9.90    4.30
  -1  16   0   -5.90    5.00
  -1  16   0   12.80    9.50
  -1  16   0    1.80    5.30
   0 -16   0   14.70    9.70
   0 -16   0    7.60    8.20
   0 -16   0   11.00    5.70
   0 -16   0   14.80    7.20
   0 -16   0    6.00    5.50
   0  16   0   25.60   11.60
  -1 -16   0    6.40    7.10
  -1 -16   0    7.20    6.10
  -1 -16   0   -5.00    5.90
  -1 -16   0   -0.90    6.50
  -1 -16   0   -3.20    5.90
   1  16   0   -8.30    3.20
   1  16   0    8.90    7.40
   1  16   0   -2.70    4.80
  -2 -16   0   11.70    5.90
  -2 -16   0   11.70    6.90
  -2 -16   0    1.50    6.70
  -2 -16   0   13.40    9.50
  -2 -16   0    6.20    8.80
   2  16   0   10.30    7.50
   2  16   0    5.00    4.50
   2  16   0    2.10    5.10
   2  16   0   -2.30    7.60
  -3 -16   0   -4.60    7.60
  -3 -16   0   14.90    9.20
  -3 -16   0    5.90    5.90
   3  16   0   -5.70    4.40
   3  16   0    7.80    3.70
   3  16   0    9.00    5.00
   3  16   0    5.00    7.40
  -4 -16   0   21.40    9.90
  -4 -16   0    7.90    8.90
   4  16   0   19.50    6.60
   4  16   0   28.40   10.30
   4  16   0   12.30    8.60
  -5 -16   0    3.40    5.40
  -5 -16   0   20.00    9.00
   5  16   0   28.80    8.20
   5  16   0   21.20    8.60
   5  16   0   16.80    4.60
  -6 -16   0    1.70    7.00
   7 -17   0    4.80    7.00
   7 -17   0    5.30    8.50
   7 -17   0    6.00    6.00
  -7  17   0    8.20    8.60
  -7  17   0    8.20   12.00
  -7  17   0   -1.00    4.80
  -7  17   0    9.50    6.10
   6 -17   0    4.40    5.10
   6 -17   0   -0.70    4.60
   6 -17   0    6.80    5.10
   6 -17   0    3.30    5.30
  -6  17   0    7.50    8.60
  -6  17   0   12.90    7.50
   5 -17   0    9.80    4.50
   5 -17   0   19.60    8.90
   5 -17   0   -0.10    4.80
   5 -17   0   10.60    7.60
   5 -17   0    5.40    7.00
  -5  17   0   15.80    9.90
  -5  17   0   -2.00    5.60
  -5  17   0    4.00    3.90
  -5  17   0   13.00    8.00
   4 -17   0   10.20    7.40
   4 -17   0   10.00    3.80
   4 -17   0   -9.20    5.00
   4 -17   0    1.30    8.30
   4 -17   0    8.50    8.60
   4 -17   0    6.10    5.70
  -4  17   0   20.20   11.20
  -4  17   0   15.70    9.50
  -4  17   0    5.10    3.10
  -4  17   0    5.80    5.90
   3 -17   0    3.70    2.40
   3 -17   0   10.70    6.20
   3 -17   0    3.50    5.90
   3 -17   0   16.90    8.50
   3 -17   0    9.10    6.00
   3 -17   0  -15.60    7.30
  -3  17   0   12.90    6.30
  -3  17   0   23.20   10.60
  -3  17   0   -9.30    6.60
   2 -17   0   12.10   10.00
   2 -17   0   -6.20    4.50
   2 -17   0    1.70    5.00
   2 -17   0    3.50    7.00
   2 -17   0   -3.70    5.00
  -2  17   0    6.70    6.80
  -2  17   0    2.10    5.70
  -2  17   0    9.90    6.50
   1 -17   0    5.00    5.30
   1 -17   0    7.70    8.70
   1 -17   0   -4.40    3.90
   1 -17   0    3.20    5.40
   1 -17   0    4.20    8.80
  -1  17   0    5.60    6.40
  -1  17   0   -2.50    7.70
  -1  17   0    3.00    7.20
   0 -17   0    9.40    5.50
   0 -17   0   11.00    7.90
   0 -17   0   34.00   10.10
   0 -17   0   -2.00    5.80
   0  17   0   17.70   10.50
   0  17   0   20.70    9.80
   0  17   0    3.30    3.60
  -1 -17   0   38.40    9.60
  -1 -17   0    5.70    6.70
  -1 -17   0    2.10    5.80
  -1 -17   0   17.90   10.10
   1  17   0   23.90    9.70
   1  17   0   17.70    7.30
   1  17   0   26.00    8.00
   1  17   0    7.30    7.20
  -2 -17   0   11.50    9.30
  -2 -17   0   12.30    7.80
  -2 -17   0    9.00    7.00
  -2 -17   0   -2.10    7.30
   2  17   0   -3.00    5.80
   2  17   0   12.80    6.10
   2  17   0   38.30   11.30
  -3 -17   0   -2.60    5.70
  -3 -17   0   -0.60    6.70
  -3 -17   0    9.30   11.20
   3  17   0    3.10    6.60
   3  17   0   -4.20    4.90
  -4 -17   0   -7.00    6.50
  -4 -17   0   -1.50    6.00
   4  17   0    7.90    6.70
   5 -18   0   -1.50    4.30
   5 -18   0    9.40    7.70
  -5  18   0    9.00    7.40
  -5  18   0    4.60    4.90
   4 -18   0    5.40    5.20
   4 -18   0    3.10    8.60
  -4  18   0    6.00    8.70
  -4  18   0    3.90    5.50
   3 -18   0    3.70    8.30
   3 -18   0   -4.90    7.90
   3 -18   0    9.90    8.40
  -3  18   0    1.10    5.90
  -3  18   0   -3.90    3.60
   2 -18   0   59.59   12.90
   2 -18   0   49.10   12.10
   2 -18   0   61.69   13.30
  -2  18   0   68.49   16.80
  -2  18   0   53.69   11.80
   1 -18   0   95.79   15.50
   1 -18   0   50.19   10.70
   1 -18   0   57.79   14.50
  -1  18   0   69.29   15.10
  -1  18   0   74.59   13.10
   0 -18   0   44.00   11.50
   0 -18   0   42.80   11.20
   0  18   0   27.60    9.10
   0  18   0   35.00    9.90
  -1 -18   0   54.19   22.60
  -1 -18   0   49.00   12.40
  -1 -18   0   38.50   10.00
   1  18   0   23.20    8.90
   1  18   0   45.60   10.50
   1  18   0   60.29   10.00
  -2 -18   0  105.99   15.40
  -2 -18   0   84.29   17.10
   2  18   0   81.29   13.00
   2  18   0  106.49   17.80
   2  18  -1    3.40    6.20
   2  18  -1    1.10    9.70
  -2 -18   1    4.80    7.80
  -2 -18   1   18.30    8.10
  -2 -18   1   12.50    8.30
   1  18  -1    4.40    5.00
   1  18  -1   16.00   11.20
   1  18  -1   12.70    7.40
  -1 -18   1   11.50    6.70
  -1 -18   1    4.40    8.10
  -1 -18   1   11.10    7.80
   0  18  -1   75.49   13.10
   0  18  -1  103.49   18.70
   0 -18   1  100.49   14.60
   0 -18   1   69.19   17.10
   0 -18   1  103.49   19.30
   0 -18   1   99.89   23.20
  -1  18  -1   15.80    7.50
  -1  18  -1   13.90    6.20
   1 -18   1   32.00   11.70
   1 -18   1    0.10    7.30
   1 -18   1   18.60    7.50
   1 -18   1   10.00    7.60
  -2  18  -1   -3.30    5.30
  -2  18  -1   12.60    9.00
   2 -18   1    2.50    6.80
   2 -18   1    7.80    6.00
   2 -18   1    7.80    7.40
   2 -18   1    5.40   11.20
  -3  18  -1   57.09   15.40
  -3  18  -1   55.39   12.40
   3 -18   1   35.90   12.90
   3 -18   1   62.99   11.00
   3 -18   1   41.40   10.50
  -4  18  -1    8.00    8.30
  -4  18  -1   -4.40    3.40
   4 -18   1    4.40    5.70
   4 -18   1   -3.30    4.80
  -5  18  -1   38.20   11.60
  -5  18  -1   12.00    8.50
   5 -18   1    5.10    8.80
   5 -18   1   35.60    8.40
   4  17  -1   54.39   13.50
   4  17  -1   32.90    8.90
  -4 -17   1   49.30   12.60
  -4 -17   1   34.00   10.60
   3  17  -1   61.49   14.70
  -3 -17   1  110.99   17.40
  -3 -17   1  106.49   15.40
  -3 -17   1  128.89   20.30
   2  17  -1   75.99   15.50
   2  17  -1   89.09   16.80
   2  17  -1   76.59   10.50
  -2 -17   1  109.69   19.20
  -2 -17   1  120.79   18.80
  -2 -17   1   66.99   12.60
  -2 -17   1   72.09   20.40
   1  17  -1   38.00   16.10
   1  17  -1   66.59   14.10
   1  17  -1   49.20   13.70
  -1 -17   1   27.00   11.80
  -1 -17   1   20.60   11.40
  -1 -17   1   30.40   10.00
   0  17  -1   10.10    6.20
   0  17  -1   32.80   10.90
   0  17  -1   10.80    9.50
   0 -17   1   13.00    8.40
   0 -17   1   17.70    6.60
   0 -17   1   38.90   12.30
   0 -17   1   16.40    7.80
   0 -17   1   20.90   11.00
  -1  17  -1   99.09   16.80
  -1  17  -1   90.39   14.50
  -1  17  -1   97.09   17.70
   1 -17   1  111.29   17.10
   1 -17   1   85.29   16.30
   1 -17   1  110.79   15.10
   1 -17   1   68.79   14.50
   1 -17   1   95.19   15.00
  -2  17  -1   10.80    7.60
  -2  17  -1   32.00   11.10
  -2  17  -1   18.80    7.40
   2 -17   1   24.70    8.40
   2 -17   1   22.70   10.20
   2 -17   1   21.10    7.30
   2 -17   1   19.50    7.90
   2 -17   1   31.80   11.30
  -3  17  -1   12.90    6.80
  -3  17  -1    5.20    6.10
  -3  17  -1    2.00    7.50
   3 -17   1    3.90    7.00
   3 -17   1    2.50    2.80
   3 -17   1    0.20    6.90
   3 -17   1   -7.40    6.30
   3 -17   1   -1.30    6.30
  -4  17  -1    4.50    5.60
  -4  17  -1   -2.70    5.40
  -4  17  -1    1.20    5.60
  -4  17  -1    5.90    4.10
   4 -17   1    5.10    9.10
   4 -17   1    1.90    7.10
   4 -17   1    3.50    3.40
   4 -17   1    8.90    5.50
   4 -17   1   -4.80    6.80
   4 -17   1    7.20    5.70
  -5  17  -1    6.50    7.10
  -5  17  -1    1.90    4.80
  -5  17  -1    4.10    8.60
  -5  17  -1    7.90    4.30
   5 -17   1   -0.60    8.40
   5 -17   1    1.60    4.40
   5 -17   1    6.00    8.00
   5 -17   1    8.20    4.50
   5 -17   1    2.60    7.60
   5 -17   1    6.00    8.80
  -6  17  -1   18.30    8.40
  -6  17  -1    8.60    7.70
  -6  17  -1    4.20    5.50
  -6  17  -1   10.30    5.50
   6 -17   1   27.70    8.60
   6 -17   1    4.20   14.20
   6 -17   1    6.10    6.20
   6 -17   1    6.10    3.80
   6 -17   1   16.30    8.60
  -7  17  -1   -4.00    6.00
  -7  17  -1  -10.30    4.70
  -7  17  -1    1.60    4.90
  -7  17  -1    3.20    5.50
   7 -17   1    6.00    4.80
   7 -17   1    1.00    5.10
   7 -17   1    3.70    6.10
   7 -17   1    2.90    6.20
   6  16  -1   22.90    6.90
   6  16  -1   18.70    8.60
   6  16  -1   28.10    7.00
  -6 -16   1    8.00    9.50
  -6 -16   1   25.80    8.70
   5  16  -1   30.40   12.60
   5  16  -1   14.30    5.30
   5  16  -1   25.20    7.60
  -5 -16   1   33.80   13.70
  -5 -16   1   38.90    9.50
   4  16  -1   22.70    8.90
   4  16  -1    1.70    8.40
   4  16  -1   21.70    6.50
  -4 -16   1   24.50    8.30
  -4 -16   1    7.00    7.00
  -4 -16   1   13.30    5.70
   3  16  -1   19.20    9.30
   3  16  -1   -3.00    3.70
   3  16  -1   10.70    5.70
   3  16  -1    9.70    5.90
  -3 -16   1    5.10    5.30
  -3 -16   1   -7.80   12.20
  -3 -16   1   -0.50    5.60
  -3 -16   1    4.40    7.50
   2  16  -1    6.60    5.30
   2  16  -1   29.20   10.60
   2  16  -1    9.90    7.70
   2  16  -1    8.80    4.70
  -2 -16   1    4.60    5.30
  -2 -16   1    7.30    5.10
  -2 -16   1    9.20    6.80
  -2 -16   1    1.70    9.40
  -2 -16   1    5.80    7.40
   1  16  -1   25.20    8.60
   1  16  -1   23.80    7.50
   1  16  -1   29.40   10.80
  -1 -16   1   20.00    9.90
  -1 -16   1   55.79   14.10
  -1 -16   1   10.50    5.30
  -1 -16   1   17.50    7.80
  -1 -16   1   27.80    9.10
   0  16  -1   15.80    5.80
   0  16  -1   14.50    7.30
   0 -16   1   12.60    7.00
   0 -16   1   -0.90    5.80
   0 -16   1    4.60    6.30
   0 -16   1   -1.30    7.60
   0 -16   1    9.50    8.30
  -1  16  -1   31.90   10.70
   1 -16   1   35.30   10.20
   1 -16   1   28.20    7.70
   1 -16   1    9.40    8.90
   1 -16   1    9.40    6.50
  -2  16  -1   14.30    9.90
  -2  16  -1   12.10    7.50
   2 -16   1  -11.80    7.60
   2 -16   1   -4.40    5.90
   2 -16   1   -1.20    5.10
   2 -16   1    0.90    6.10
   2 -16   1   10.80    6.30
  -3  16  -1    3.00    2.40
  -3  16  -1   -6.20    3.20
  -3  16  -1    0.40    3.60
   3 -16   1    9.60    7.20
   3 -16   1   -1.70    4.90
   3 -16   1    2.90    4.40
   3 -16   1   14.80    9.60
   3 -16   1    2.20    3.20
   3 -16   1    2.30    3.70
  -4  16  -1   33.90   11.20
  -4  16  -1   15.40    7.30
  -4  16  -1   16.00    4.00
  -4  16  -1   31.60   10.50
   4 -16   1   34.50    9.90
   4 -16   1   13.70    8.30
   4 -16   1   20.90    5.30
   4 -16   1   13.30   10.70
   4 -16   1   15.80    6.10
   4 -16   1   20.20   10.20
  -5  16  -1   25.00    8.80
  -5  16  -1   21.60   10.30
  -5  16  -1   43.00   11.50
  -5  16  -1   16.20    4.90
   5 -16   1   21.50   10.60
   5 -16   1   28.30   10.00
   5 -16   1    7.30    6.90
   5 -16   1   28.50    6.40
   5 -16   1   23.30    8.10
  -6  16  -1   -5.60    5.10
  -6  16  -1   14.30    8.90
  -6  16  -1    3.70    6.40
   6 -16   1    4.80    6.60
   6 -16   1    7.70    5.40
   6 -16   1   -0.70    4.30
   6 -16   1   13.50    7.60
   6 -16   1    6.10    5.10
   6 -16   1    0.40    6.40
  -7  16  -1   25.70    8.50
  -7  16  -1   26.90   10.40
  -7  16  -1   25.50   10.60
  -7  16  -1   28.50    9.30
  -7  16  -1   27.20    7.70
   7 -16   1   37.80    9.20
   7 -16   1   26.60    9.90
   7 -16   1   18.50    9.20
   7 -16   1   40.40   12.00
  -8  16  -1   -3.10    3.70
  -8  16  -1   21.30   10.30
  -8  16  -1    8.70    7.90
  -8  16  -1    4.10    6.20
   8 -16   1   11.60    7.10
   8 -16   1    6.30    7.80
   7  15  -1    8.90    5.60
   7  15  -1    0.00    4.40
   7  15  -1    4.50    7.30
  -7 -15   1    7.50    3.50
  -7 -15   1   -5.20    8.00
   6  15  -1   12.00   10.70
   6  15  -1    5.80    5.80
   6  15  -1    9.80    4.60
  -6 -15   1   22.20    9.30
  -6 -15   1   12.50   10.50
   5  15  -1   -0.50    4.20
   5  15  -1   13.80    7.50
   5  15  -1   11.50    5.20
   5  15  -1    3.30    6.00
  -5 -15   1   20.20   11.30
  -5 -15   1    5.70    6.50
  -5 -15   1    7.30    6.30
  -5 -15   1   21.20   10.10
   4  15  -1   53.99   13.00
   4  15  -1   44.30    6.50
   4  15  -1   37.30   12.20
   4  15  -1   55.49    6.00
   4  15  -1   48.50    9.00
  -4 -15   1   47.30   12.40
  -4 -15   1   72.59   14.70
  -4 -15   1   48.60   14.10
  -4 -15   1   42.20   10.80
   3  15  -1  136.99   13.50
   3  15  -1  136.79   20.10
   3  15  -1  134.19   10.30
  -3 -15   1  126.59   17.90
  -3 -15   1  153.98   21.80
  -3 -15   1  141.59   21.00
  -3 -15   1  101.29   15.00
   2  15  -1   35.40    6.50
   2  15  -1   22.20    6.80
   2  15  -1   31.60   10.60
   2  15  -1   32.50    9.50
  -2 -15   1   35.80   11.70
  -2 -15   1   60.29   19.50
  -2 -15   1   32.50    8.70
  -2 -15   1   19.80    7.60
  -2 -15   1   24.40    9.30
   1  15  -1    3.50    4.90
   1  15  -1    5.20    4.10
  -1 -15   1   27.20    8.90
  -1 -15   1    4.70    5.70
  -1 -15   1   -3.10    5.00
  -1 -15   1    0.40    5.30
  -1 -15   1    0.10    5.20
   0  15  -1   18.40    8.40
   0  15  -1    9.50    6.80
   0  15  -1   23.90    7.70
   0 -15   1   33.80    8.80
   0 -15   1   17.50    8.10
   0 -15   1   35.50    9.70
   0 -15   1   29.70    9.90
   0 -15   1   20.00    7.10
  -1  15  -1    8.10    5.70
  -1  15  -1   -2.60    5.50
   1 -15   1   -3.50    4.70
   1 -15   1    8.70    5.70
   1 -15   1    4.20    5.90
   1 -15   1   12.60    7.30
  -2  15  -1    5.80    7.70
  -2  15  -1    3.50    4.70
  -2  15  -1    0.40    8.20
   2 -15   1    1.20    2.10
   2 -15   1   -1.80    3.00
   2 -15   1    2.70    5.20
   2 -15   1    3.10    5.40
   2 -15   1    7.50    5.60
  -3  15  -1    4.40    2.90
  -3  15  -1   -3.50    6.80
   3 -15   1   18.40    7.90
   3 -15   1   -0.90    5.40
   3 -15   1    2.00    3.50
   3 -15   1    9.10    6.30
   3 -15   1   13.20    8.70
   3 -15   1   10.50    9.30
  -4  15  -1    1.10    2.70
  -4  15  -1    7.50    6.20
  -4  15  -1   25.10    9.40
   4 -15   1    0.00    4.50
   4 -15   1  -11.90    6.00
   4 -15   1    0.80    3.40
   4 -15   1    7.00    5.60
   4 -15   1    5.90    5.40
   4 -15   1   13.60    8.20
  -5  15  -1   12.60    6.90
  -5  15  -1    1.10    8.10
  -5  15  -1    0.40    6.50
  -5  15  -1    0.70    5.00
   5 -15   1    1.40    3.70
   5 -15   1   -7.10    4.10
   5 -15   1   11.80    7.90
   5 -15   1   12.10    8.70
   5 -15   1    7.80    6.60
   5 -15   1   -1.60    4.40
  -6  15  -1   95.39   24.10
  -6  15  -1   97.19   17.30
  -6  15  -1   92.59   15.20
  -6  15  -1   93.89   14.90
   6 -15   1   95.19   16.80
   6 -15   1   84.39   15.80
   6 -15   1   66.79   16.30
   6 -15   1   85.79   16.00
   6 -15   1   69.39   12.40
   6 -15   1   62.99    9.40
  -7  15  -1    9.40    7.60
  -7  15  -1   15.90    6.30
  -7  15  -1    8.60    8.00
  -7  15  -1    6.50    5.60
  -7  15  -1    6.20    4.30
   7 -15   1    8.30    5.80
   7 -15   1    4.00    4.90
   7 -15   1    1.70    6.90
   7 -15   1   16.60    6.60
   7 -15   1    2.20    6.60
  -8  15  -1    3.10    4.10
  -8  15  -1   18.00    8.50
  -8  15  -1   -0.20    5.30
  -8  15  -1   13.60    9.60
  -8  15  -1    5.70    4.90
   8 -15   1   19.70    7.90
   8 -15   1    0.50    9.00
   8 -15   1   -7.30    4.90
  -9  15  -1   16.40    9.10
  -9  15  -1   27.90    9.10
  -9  15  -1   16.90    5.80
   9 -15   1   15.30    8.60
   9 -15   1   35.90    9.00
   8  14  -1   83.19   12.50
   8  14  -1   76.59   15.40
   8  14  -1   58.49    9.80
  -8 -14   1   68.29    9.30
  -8 -14   1   79.59   20.40
  -8 -14   1  109.79   19.60
   7  14  -1   24.00    6.90
   7  14  -1   33.60   12.30
   7  14  -1   20.60    6.50
  -7 -14   1   36.70   10.10
  -7 -14   1   24.70    5.40
  -7 -14   1   12.10   10.20
   6  14  -1   14.70    9.20
   6  14  -1    8.10    5.00
   6  14  -1   -5.00    7.30
   6  14  -1    7.00    4.40
  -6 -14   1    2.20    3.30
  -6 -14   1    4.00    6.20
  -6 -14   1    9.80   10.50
  -6 -14   1   13.50    7.30
   5  14  -1    6.60    4.90
   5  14  -1    3.70    5.70
   5  14  -1    9.90    7.40
   5  14  -1   10.20    5.50
  -5 -14   1   17.40    6.60
  -5 -14   1   -0.50    8.20
  -5 -14   1    6.80    8.00
   4  14  -1   11.80    8.50
   4  14  -1   25.90    4.20
   4  14  -1   28.70    8.30
   4  14  -1   24.60    5.30
   4  14  -1   23.40    7.00
  -4 -14   1   25.70    9.80
  -4 -14   1   21.70    8.40
  -4 -14   1   36.20   10.80
   3  14  -1   16.70    4.30
   3  14  -1   12.30    4.10
   3  14  -1   15.40    7.50
   3  14  -1    9.50    4.60
   3  14  -1   18.40    9.90
  -3 -14   1    8.60    5.80
  -3 -14   1   -0.50    6.90
  -3 -14   1   12.00    5.40
  -3 -14   1    0.20    5.50
   2  14  -1   14.20    6.60
   2  14  -1   17.00   10.00
   2  14  -1   16.60    6.30
  -2 -14   1    8.60    5.50
  -2 -14   1   13.10    8.40
  -2 -14   1    7.40    5.30
  -2 -14   1   -8.80    6.90
  -2 -14   1   12.70    5.60
   1  14  -1   68.39   14.10
   1  14  -1   67.69   13.70
   1  14  -1  104.29   11.80
  -1 -14   1   84.69   14.80
  -1 -14   1  106.69   14.30
  -1 -14   1   67.09   12.10
  -1 -14   1   76.49   11.70
  -1 -14   1   72.99   13.40
   0  14  -1   66.59   11.10
   0  14  -1   56.19   13.20
   0  14  -1   54.09   12.80
   0 -14   1   67.89   12.50
   0 -14   1   57.99   10.50
   0 -14   1   64.49   12.80
   0 -14   1   80.69   11.70
   0 -14   1   58.39   12.40
  -1  14  -1  147.69   19.50
  -1  14  -1  127.09   17.90
  -1  14  -1  122.59   13.60
   1 -14   1  126.69   12.70
   1 -14   1  111.59   16.20
   1 -14   1  139.89   14.20
   1 -14   1  119.69   10.10
   1 -14   1  147.79   14.50
   1 -14   1  145.09   19.10
  -2  14  -1    4.00    3.90
  -2  14  -1   -0.10    1.90
  -2  14  -1    0.90    5.60
  -2  14  -1    2.70    4.90
   2 -14   1    1.50    2.40
   2 -14   1    6.80    5.80
   2 -14   1    2.80    6.50
   2 -14   1    1.00    5.40
   2 -14   1    0.00    3.80
   2 -14   1   13.20    6.00
  -3  14  -1  196.48   11.10
  -3  14  -1  226.48   20.00
  -3  14  -1  230.38   20.80
  -3  14  -1  220.78   18.10
   3 -14   1  184.28   18.00
   3 -14   1  229.18   20.80
   3 -14   1  203.08   12.50
   3 -14   1  224.28   16.40
   3 -14   1  248.08   18.80
   3 -14   1  204.38   17.20
  -4  14  -1   -0.30    3.50
  -4  14  -1   -1.60    6.20
  -4  14  -1   -3.40    2.40
  -4  14  -1    3.90    6.30
   4 -14   1   11.70    6.70
   4 -14   1    6.60    5.80
   4 -14   1    1.00    7.50
   4 -14   1    3.70    4.10
   4 -14   1   13.70    6.10
   4 -14   1    7.50    6.30
  -5  14  -1   85.19   15.00
  -5  14  -1   74.49   12.40
  -5  14  -1   64.99   13.20
  -5  14  -1   64.29   19.90
   5 -14   1   64.99   17.30
   5 -14   1   71.69    9.50
   5 -14   1   63.79   10.60
   5 -14   1   40.90    9.90
   5 -14   1   68.49   13.60
   5 -14   1   65.99   11.20
  -6  14  -1   33.40   11.30
  -6  14  -1   29.20    8.90
  -6  14  -1   27.70    9.10
  -6  14  -1   36.00    8.10
  -6  14  -1   60.99   21.70
   6 -14   1   17.90    7.20
   6 -14   1   22.90    7.50
   6 -14   1   39.80    9.10
   6 -14   1   44.60   11.80
  -7  14  -1    9.90    8.30
  -7  14  -1   13.70    6.20
  -7  14  -1    4.60    4.00
  -7  14  -1    9.80    6.80
  -7  14  -1    9.80    8.10
   7 -14   1    4.50    6.90
   7 -14   1   -4.10    3.60
  -8  14  -1    0.50    6.40
  -8  14  -1    4.60    5.40
  -8  14  -1    3.40    3.60
  -8  14  -1   10.20    8.90
  -8  14  -1   -5.90    5.40
   8 -14   1    0.50    6.30
   8 -14   1    9.00   10.80
   8 -14   1    6.30    4.80
   8 -14   1   15.20    7.90
  -9  14  -1   16.60    5.10
  -9  14  -1    8.30    8.00
  -9  14  -1   10.60    8.40
   9 -14   1   45.20   13.30
   9 -14   1   28.00   12.10
   9 -14   1   14.70    7.10
 -10  14  -1   30.50   10.10
 -10  14  -1   79.79   15.30
 -10  14  -1   32.30    5.70
  10 -14   1   31.70    9.40
  10 -14   1   31.20    8.00
   9  13  -1   -1.70    4.10
   9  13  -1   -3.70    7.60
   9  13  -1    8.60    5.40
  -9 -13   1   21.50   10.10
  -9 -13   1    0.50    5.60
  -9 -13   1    5.20   14.30
   8  13  -1   29.30   12.60
   8  13  -1   31.10    8.40
   8  13  -1   36.70    8.30
  -8 -13   1   31.20    7.50
  -8 -13   1   29.80   11.10
  -8 -13   1   29.00    9.80
  -8 -13   1   43.10   13.80
   7  13  -1    4.00    5.20
   7  13  -1    9.60    7.50
   7  13  -1   22.40    9.40
   7  13  -1    6.40    4.00
  -7 -13   1   11.00    8.80
  -7 -13   1    0.70    6.70
  -7 -13   1    6.90    3.80
  -7 -13   1   31.60    9.90
   6  13  -1   26.10    6.70
   6  13  -1   19.20    6.50
   6  13  -1   48.20   21.30
   6  13  -1    2.30    5.90
  -6 -13   1   23.70   10.60
  -6 -13   1   14.50    4.50
  -6 -13   1   18.40   10.50
  -6 -13   1   29.10   11.50
   5  13  -1   60.69   12.70
   5  13  -1   77.99   10.80
   5  13  -1   60.39   14.00
   5  13  -1   67.69    9.60
  -5 -13   1   54.09    6.00
  -5 -13   1   73.99   16.00
  -5 -13   1   68.09   14.00
  -5 -13   1   45.30   10.10
   4  13  -1  241.38   21.30
   4  13  -1  188.28   14.80
   4  13  -1  174.38   18.40
   4  13  -1  218.08   13.90
   4  13  -1  191.18   10.00
  -4 -13   1  221.18   19.40
  -4 -13   1  214.38   20.70
  -4 -13   1  207.38   20.20
   3  13  -1    7.00    3.60
   3  13  -1   11.50    7.90
   3  13  -1    4.30    5.00
   3  13  -1    6.50    6.30
  -3 -13   1    7.40    4.90
  -3 -13   1   21.80    8.50
  -3 -13   1    5.30    4.60
   2  13  -1   94.59   10.70
   2  13  -1  114.79   17.40
   2  13  -1  106.89   16.50
  -2 -13   1  108.69   14.40
  -2 -13   1  120.19   12.50
  -2 -13   1  108.89   15.70
  -2 -13   1  119.39   17.70
  -2 -13   1  117.69   15.10
   1  13  -1  138.89   15.90
   1  13  -1  162.28   14.00
   1  13  -1  181.28   17.60
  -1 -13   1  142.09   14.10
  -1 -13   1  166.78   20.40
  -1 -13   1  184.08   28.70
  -1 -13   1  145.39   14.70
  -1 -13   1  146.39   15.70
   0  13  -1   38.50    8.70
   0  13  -1   89.99   14.50
   0  13  -1   54.99   12.70
   0 -13   1   74.89   11.20
   0 -13   1   47.90    9.40
   0 -13   1   49.90   10.70
   0 -13   1   57.19   11.30
   0 -13   1   57.49   10.90
  -1  13  -1   11.40    7.60
  -1  13  -1   14.80    5.50
  -1  13  -1   30.20    9.10
   1 -13   1   10.50    7.90
   1 -13   1   40.00   11.20
   1 -13   1   11.80    6.00
   1 -13   1   18.00    6.00
  -2  13  -1    8.80    5.80
  -2  13  -1   -1.40    6.50
  -2  13  -1    7.80    2.80
  -2  13  -1    5.00    5.70
   2 -13   1   16.20    6.00
   2 -13   1    7.50    3.40
   2 -13   1   24.30    6.50
   2 -13   1    6.70    7.00
   2 -13   1    7.10    5.60
   2 -13   1   10.80    4.90
  -3  13  -1   46.80   10.80
  -3  13  -1   38.30   10.80
  -3  13  -1   40.40    5.20
  -3  13  -1   37.80    9.30
   3 -13   1   33.20   10.00
   3 -13   1   41.10    8.20
   3 -13   1   32.60    8.40
   3 -13   1   37.20    8.50
   3 -13   1   37.70    6.20
   3 -13   1   49.70   11.20
  -4  13  -1   54.09   11.90
  -4  13  -1   37.20    8.20
  -4  13  -1   37.90    8.50
   4 -13   1   51.69   11.40
   4 -13   1   31.70    8.80
   4 -13   1   53.49   11.80
   4 -13   1   29.30    7.80
   4 -13   1   45.90    7.10
   4 -13   1   33.60    8.40
  -5  13  -1    9.80    5.00
  -5  13  -1   10.60    7.00
  -5  13  -1   17.90    7.20
  -5  13  -1   11.80    6.40
   5 -13   1    2.30    3.70
   5 -13   1    1.30    4.50
   5 -13   1   13.20    5.80
   5 -13   1   16.90    6.60
  -6  13  -1   22.10   10.10
  -6  13  -1   31.40   10.00
  -6  13  -1   20.50    8.50
  -6  13  -1   12.00    5.70
  -6  13  -1   29.60    8.50
   6 -13   1   11.60    5.60
   6 -13   1   44.00   11.90
   6 -13   1   28.30    8.00
   6 -13   1   24.30    9.90
  -7  13  -1   20.20    9.10
  -7  13  -1   14.00    8.70
  -7  13  -1   14.30    5.40
  -7  13  -1    6.40    6.50
  -7  13  -1   17.20    7.60
   7 -13   1    8.40    5.20
   7 -13   1   11.30    5.50
   7 -13   1    4.00    7.20
   7 -13   1   17.30    9.80
  -8  13  -1  114.59   18.00
  -8  13  -1  105.59   17.20
  -8  13  -1  105.59   10.70
  -8  13  -1  109.49   15.90
  -8  13  -1   77.09   14.90
   8 -13   1  122.49   18.90
   8 -13   1   63.99   15.00
   8 -13   1   91.39   16.70
   8 -13   1  100.49   14.30
  -9  13  -1   58.09   11.80
  -9  13  -1   34.60   10.30
  -9  13  -1   35.60    6.30
  -9  13  -1   46.00   11.20
   9 -13   1   55.59   14.40
   9 -13   1   50.29   11.50
   9 -13   1   55.29   11.00
   9 -13   1   36.20   10.20
 -10  13  -1   16.80    9.30
 -10  13  -1    9.80    3.80
 -10  13  -1   15.10    8.30
 -10  13  -1   -3.70    7.30
  10 -13   1    8.00    5.00
  10 -13   1    5.10    7.10
  10 -13   1   12.00    8.00
 -11  13  -1   21.80   10.90
  11 -13   1   15.40    7.90
  11 -13   1   20.40   10.10
  10  12  -1   13.90   10.10
  10  12  -1   13.20    5.70
  10  12  -1   -0.30    6.00
  10  12  -1    1.00    5.60
 -10 -12   1   -3.80    6.40
   9  12  -1   28.40   12.60
   9  12  -1   35.40    8.40
   9  12  -1   25.70    7.70
   9  12  -1   18.30    8.00
  -9 -12   1   25.50    6.50
  -9 -12   1   15.80    7.20
  -9 -12   1   18.60    8.60
  -9 -12   1   22.20   13.70
   8  12  -1   70.59   12.20
   8  12  -1   71.29   10.60
   8  12  -1   62.39   14.00
   8  12  -1   82.19   15.80
  -8 -12   1   61.09    9.30
  -8 -12   1   65.89   16.00
  -8 -12   1   66.09   13.10
  -8 -12   1  115.29   18.50
   7  12  -1  102.09   17.70
   7  12  -1   86.29   11.40
   7  12  -1  110.39   18.50
   7  12  -1   67.39   11.20
  -7 -12   1   51.19   12.90
  -7 -12   1   93.29   10.70
  -7 -12   1   88.49   17.50
  -7 -12   1   93.49   17.00
   6  12  -1  122.39   12.20
   6  12  -1   95.09   15.50
   6  12  -1  110.29   11.40
   6  12  -1  130.39   18.50
  -6 -12   1  113.69   18.80
  -6 -12   1   90.39    8.40
  -6 -12   1  112.19   17.60
  -6 -12   1  118.39   15.40
   5  12  -1   21.00    6.30
   5  12  -1   26.10    6.60
   5  12  -1   30.20    9.50
   5  12  -1   19.30    7.30
  -5 -12   1   57.09   16.20
  -5 -12   1   30.00    4.90
  -5 -12   1   44.20    9.70
  -5 -12   1   37.80   11.20
   4  12  -1  119.89    7.40
   4  12  -1  117.69   10.20
   4  12  -1  123.69   11.30
   4  12  -1  128.59   14.60
   4  12  -1  119.19   17.10
  -4 -12   1  151.08   20.30
  -4 -12   1  125.89   15.80
  -4 -12   1  158.78   17.00
  -4 -12   1  129.59    7.60
   3  12  -1    4.00    3.20
   3  12  -1    1.80    2.90
   3  12  -1    1.40    2.50
   3  12  -1    2.10    6.30
   3  12  -1    3.90    6.70
  -3 -12   1    2.90    4.10
  -3 -12   1   -1.70    4.30
  -3 -12   1   -3.70    3.40
  -3 -12   1    9.50    5.80
   2  12  -1  175.48   10.70
   2  12  -1  191.68   16.90
   2  12  -1  193.38   17.70
   2  12  -1  179.98   13.70
  -2 -12   1  181.88   16.30
  -2 -12   1  173.58   16.30
  -2 -12   1  187.38   14.70
  -2 -12   1  182.58   17.80
  -2 -12   1  162.48   14.40
   1  12  -1    2.50    3.10
   1  12  -1   -3.60    3.00
   1  12  -1    0.60    4.90
  -1 -12   1   -1.50    3.20
  -1 -12   1    0.90    3.80
  -1 -12   1   11.90    6.10
  -1 -12   1   -2.00    2.70
  -1 -12   1    2.50    4.60
   0  12  -1   30.10    9.60
   0  12  -1   36.20    9.80
   0  12  -1   33.60    8.00
   0 -12   1   36.20    5.20
   0 -12   1   44.30   10.50
   0 -12   1   26.60    7.70
   0 -12   1   46.90    9.10
   0 -12   1   47.10    9.70
   0 -12   1   30.10    6.90
  -1  12  -1   11.70    2.40
  -1  12  -1   17.60    6.40
  -1  12  -1   13.80    6.40
  -1  12  -1    8.50    5.50
   1 -12   1   18.70    4.10
   1 -12   1   13.90    4.50
   1 -12   1   15.50    6.00
   1 -12   1   14.80    5.90
   1 -12   1   13.70    6.80
   1 -12   1   23.60    8.30
  -2  12  -1   10.00    6.00
  -2  12  -1   20.30    3.70
  -2  12  -1   25.80    7.20
  -2  12  -1    6.20    6.50
   2 -12   1   28.90    5.70
   2 -12   1   28.20    7.40
   2 -12   1   15.70    6.50
   2 -12   1   33.20    7.60
   2 -12   1   26.10    7.10
   2 -12   1   23.20    8.90
  -3  12  -1   15.60    6.00
  -3  12  -1   29.30    8.60
  -3  12  -1   10.60    6.70
   3 -12   1   15.70    5.90
   3 -12   1   13.30    4.20
   3 -12   1   17.30    8.00
   3 -12   1    7.00    6.90
   3 -12   1   10.40    5.70
   3 -12   1   13.40    6.20
  -4  12  -1   -0.40    4.40
  -4  12  -1   -0.10    3.00
  -4  12  -1   -0.70    5.90
  -4  12  -1    7.40    6.70
   4 -12   1    1.40    6.20
   4 -12   1    2.60    3.50
   4 -12   1   -0.70    3.10
   4 -12   1    1.00    4.30
   4 -12   1    7.40    4.10
  -5  12  -1  129.99   16.90
  -5  12  -1  127.79   13.10
  -5  12  -1  136.99   14.80
  -5  12  -1  123.89   17.00
   5 -12   1  135.19   13.80
   5 -12   1  128.19   12.60
   5 -12   1  121.79   16.70
   5 -12   1  131.49   14.60
  -6  12  -1   14.90    6.90
  -6  12  -1   28.60    8.40
  -6  12  -1   22.60    6.00
  -6  12  -1   27.50   10.40
  -6  12  -1   22.00    7.90
   6 -12   1   24.40    8.60
   6 -12   1   26.70    9.50
   6 -12   1   23.60    7.80
   6 -12   1   17.00    6.50
  -7  12  -1   92.79   13.00
  -7  12  -1  140.59   18.30
  -7  12  -1  103.19   15.90
  -7  12  -1  106.79   10.10
  -7  12  -1  119.59   16.50
   7 -12   1  108.89   16.70
   7 -12   1  105.09   14.90
   7 -12   1   97.19   13.10
   7 -12   1   84.49   14.20
  -8  12  -1    4.10    7.10
  -8  12  -1   -8.10    4.00
  -8  12  -1   -0.50    3.40
  -8  12  -1    3.60    2.90
  -8  12  -1   -5.30    5.20
   8 -12   1   -0.60    7.40
   8 -12   1    3.50    4.70
   8 -12   1   -1.60    2.70
   8 -12   1   12.80    6.40
  -9  12  -1   49.30    6.70
  -9  12  -1   27.10    8.80
  -9  12  -1   53.39   12.00
  -9  12  -1   32.70    9.50
   9 -12   1   36.80   10.20
   9 -12   1   35.40    8.20
   9 -12   1   56.69   12.50
   9 -12   1   30.90    9.30
 -10  12  -1   52.49   13.40
 -10  12  -1   27.40    4.50
 -10  12  -1   25.20   10.60
 -10  12  -1   64.99   19.70
  10 -12   1   34.90   10.00
  10 -12   1   35.80    9.70
  10 -12   1   11.80    6.50
  10 -12   1   18.80    7.70
  10 -12   1   31.60   10.00
 -11  12  -1    1.70    6.40
 -11  12  -1    6.20    5.10
 -11  12  -1   -0.90    5.00
  11 -12   1   -3.80    5.90
  11 -12   1    7.80    8.80
  11 -12   1    3.90    4.60
  11 -12   1   -1.30    4.10
 -12  12  -1   11.50    9.90
  12 -12   1   13.10    6.50
  12 -12   1   12.70    6.00
  10  11  -1   14.90    9.80
  10  11  -1    3.60    5.60
  10  11  -1    1.00    4.40
  10  11  -1   10.40    5.90
 -10 -11   1   10.60    6.30
 -10 -11   1    5.10    6.40
 -10 -11   1    8.00    4.80
 -10 -11   1    2.00    5.80
   9  11  -1    5.50    4.90
   9  11  -1    8.00    5.70
   9  11  -1   22.10    9.10
   9  11  -1    3.90    4.70
   9  11  -1   23.90    9.80
  -9 -11   1    8.90    8.90
  -9 -11   1   29.30    9.00
  -9 -11   1   13.70    8.50
   8  11  -1  109.29   17.70
   8  11  -1  120.49   12.30
   8  11  -1  163.18   25.60
   8  11  -1  120.49   17.10
  -8 -11   1  154.98   20.90
  -8 -11   1  123.69   19.90
  -8 -11   1  145.29   18.60
   7  11  -1  101.89   17.30
   7  11  -1  109.99   13.70
   7  11  -1   93.39   16.20
   7  11  -1  126.19   16.90
   7  11  -1   89.99   10.10
  -7 -11   1  103.19   15.20
  -7 -11   1   98.89   10.70
  -7 -11   1   98.79   16.80
  -7 -11   1  128.59   18.50
   6  11  -1   22.40    8.00
   6  11  -1   17.30    6.30
   6  11  -1   38.70   10.30
   6  11  -1   18.30    6.10
  -6 -11   1   40.60    9.70
  -6 -11   1   26.90   10.30
  -6 -11   1   10.90    4.30
  -6 -11   1   23.10    8.80
   5  11  -1   40.90    7.60
   5  11  -1   28.50   10.00
   5  11  -1   17.60    7.50
   5  11  -1   35.60    7.20
  -5 -11   1   35.30    5.80
  -5 -11   1   38.80    9.90
  -5 -11   1   31.00   10.60
   4  11  -1   66.09   12.10
   4  11  -1   43.90    6.90
   4  11  -1   44.70    7.90
   4  11  -1   44.10    4.20
   4  11  -1   38.10    9.10
  -4 -11   1   39.80   10.60
  -4 -11   1   60.09   12.90
  -4 -11   1   35.30    4.80
  -4 -11   1   45.60    9.30
   3  11  -1    7.80    4.90
   3  11  -1    5.00    3.40
   3  11  -1    8.70    3.90
   3  11  -1    7.40    7.90
  -3 -11   1    3.10    4.70
  -3 -11   1    4.80    6.10
  -3 -11   1    6.50    4.00
   2  11  -1   43.00   10.50
   2  11  -1   41.00    7.90
   2  11  -1   27.60    5.20
   2  11  -1   32.80    8.60
  -2 -11   1   21.30    6.80
  -2 -11   1   30.80    6.80
  -2 -11   1   29.20    8.00
  -2 -11   1   23.80    6.40
   1  11  -1  140.29   14.80
   1  11  -1  109.19   12.30
   1  11  -1  108.79   10.60
  -1 -11   1  106.59   12.30
  -1 -11   1  115.99   11.00
  -1 -11   1  124.99   12.20
  -1 -11   1  123.59   11.90
  -1 -11   1  114.99   12.80
   0  11  -1  126.69   13.00
   0  11  -1  121.79   11.00
   0  11  -1  118.49   18.80
   0 -11   1  118.79   11.10
   0 -11   1  103.99   11.20
   0 -11   1  124.69    7.90
   0 -11   1  130.69   16.10
   0 -11   1   98.29   10.50
   0 -11   1  128.19   13.20
  -1  11  -1   10.00    5.10
  -1  11  -1   15.90    7.30
  -1  11  -1    4.50    1.90
   1 -11   1    6.30    2.90
   1 -11   1   14.30    5.10
   1 -11   1    3.10    3.80
   1 -11   1    4.50    4.40
   1 -11   1    5.10    5.40
  -2  11  -1  163.18    8.80
  -2  11  -1  150.78   13.80
  -2  11  -1  170.58   16.30
   2 -11   1  174.18   12.20
   2 -11   1  140.99   13.00
   2 -11   1  147.79   15.00
   2 -11   1  161.28   12.20
   2 -11   1  169.98   15.90
   2 -11   1  166.28   15.80
  -3  11  -1   88.59   12.60
  -3  11  -1  125.09   15.90
  -3  11  -1  111.79   11.30
   3 -11   1  117.49   10.90
   3 -11   1  102.39   11.50
   3 -11   1  114.89    9.00
   3 -11   1  112.69   15.00
   3 -11   1  103.49   14.50
  -4  11  -1  115.69   15.50
  -4  11  -1   96.99   13.40
  -4  11  -1  119.69   16.10
  -4  11  -1  102.39   11.40
   4 -11   1  130.89   16.40
   4 -11   1  104.69   10.70
   4 -11   1  111.49   15.30
   4 -11   1  107.29   13.60
  -5  11  -1   12.00    5.90
  -5  11  -1   12.90    7.90
  -5  11  -1   13.40    6.40
  -5  11  -1   15.50    7.80
   5 -11   1    6.40    5.30
   5 -11   1   14.60    5.80
   5 -11   1    4.30    4.90
   5 -11   1   17.00    8.40
  -6  11  -1   25.50    8.80
  -6  11  -1   40.20    9.20
  -6  11  -1   33.50    6.40
  -6  11  -1   38.40    9.20
  -6  11  -1   31.00    7.90
   6 -11   1   47.20   10.00
   6 -11   1   35.50    8.10
   6 -11   1   54.19   11.10
   6 -11   1   33.60    9.30
  -7  11  -1    3.80    5.30
  -7  11  -1   -1.60    5.00
  -7  11  -1   -0.70    2.40
  -7  11  -1    1.00    2.60
  -7  11  -1    4.50    4.30
   7 -11   1    3.70    3.40
   7 -11   1   -3.40    4.00
   7 -11   1    0.80    4.00
   7 -11   1    3.20    4.80
  -8  11  -1    4.50    3.20
  -8  11  -1    8.50    6.30
  -8  11  -1    1.80    6.70
  -8  11  -1   22.30    7.90
   8 -11   1   10.10    5.60
   8 -11   1    5.90    7.10
   8 -11   1    6.30    7.10
   8 -11   1   13.70    6.00
  -9  11  -1   70.29   23.50
  -9  11  -1   31.10    5.40
  -9  11  -1   46.30   12.40
  -9  11  -1   18.00    8.40
   9 -11   1   36.50   10.20
   9 -11   1   34.30   10.60
   9 -11   1   36.00   11.60
   9 -11   1   13.40    7.10
 -10  11  -1    8.50    6.50
 -10  11  -1    8.80    7.70
 -10  11  -1   13.80    8.20
 -10  11  -1    5.10    2.60
  10 -11   1   16.00    8.40
  10 -11   1    2.90    4.80
  10 -11   1    1.10    4.20
  10 -11   1    5.90    6.10
  10 -11   1    8.60    6.70
 -11  11  -1   28.30    9.70
 -11  11  -1   12.60    8.70
 -11  11  -1   29.20   11.60
  11 -11   1   10.00    6.70
  11 -11   1   10.70    5.30
  11 -11   1   25.70    8.40
  11 -11   1   20.30    9.90
  11 -11   1   20.30    7.40
 -12  11  -1    9.30    8.30
  12 -11   1   17.70    7.70
  12 -11   1    4.80    5.00
  12 -11   1   -1.90    4.00
  11  10  -1    5.80    4.50
  11  10  -1   17.10    8.20
  11  10  -1    3.90    5.90
  11  10  -1    9.70    8.50
 -11 -10   1   10.80    8.80
 -11 -10   1   14.30    7.10
 -11 -10   1    6.90    6.30
  10  10  -1    4.60    8.00
  10  10  -1    1.00    4.50
  10  10  -1    6.80    5.90
  10  10  -1   -4.20    6.10
  10  10  -1    5.30    6.10
 -10 -10   1   10.70    7.20
 -10 -10   1    7.20    7.00
 -10 -10   1    0.70    7.40
 -10 -10   1   20.00    6.90
   9  10  -1   18.40    6.70
   9  10  -1   12.80    6.10
   9  10  -1   14.30    7.50
   9  10  -1   11.50    6.20
   9  10  -1    9.20   10.80
  -9 -10   1   10.60    9.90
  -9 -10   1   19.40    9.30
  -9 -10   1    6.40    4.80
   8  10  -1    4.70    6.30
   8  10  -1    2.40    6.40
   8  10  -1    8.70    5.70
   8  10  -1    3.40    7.50
   8  10  -1    0.70    3.80
  -8 -10   1   14.90    9.00
  -8 -10   1    1.50    6.70
  -8 -10   1   16.90    6.60
   7  10  -1    7.50    4.00
   7  10  -1    3.90    4.50
   7  10  -1    5.80    6.00
   7  10  -1    5.20    4.90
  -7 -10   1    4.60    5.50
  -7 -10   1    3.90    5.10
  -7 -10   1    1.90    3.80
   6  10  -1   37.40    7.20
   6  10  -1   31.40    8.50
   6  10  -1   32.20    9.30
   6  10  -1   41.70    8.10
   6  10  -1   26.10    9.30
  -6 -10   1   25.90    8.10
  -6 -10   1   32.10    7.90
  -6 -10   1   50.69   12.50
   5  10  -1   75.69   11.70
   5  10  -1   74.69   13.20
   5  10  -1   84.89   10.50
   5  10  -1   81.79   10.10
   5  10  -1  122.19   13.60
  -5 -10   1   83.29   12.40
  -5 -10   1   94.69   15.30
  -5 -10   1   95.09   15.00
  -5 -10   1   85.39    8.20
   4  10  -1  196.38    8.70
   4  10  -1  182.48   17.30
   4  10  -1  212.68   13.60
   4  10  -1  213.58   18.40
   4  10  -1  185.38   12.60
  -4 -10   1  186.28   10.30
  -4 -10   1  204.08   15.70
  -4 -10   1  177.38   16.60
  -4 -10   1  190.88   19.80
   3  10  -1   96.59   14.30
   3  10  -1   88.99    6.40
   3  10  -1   86.19   12.90
   3  10  -1   76.29    7.70
   3  10  -1   92.89    9.00
  -3 -10   1   87.39   13.40
  -3 -10   1   83.59   11.50
  -3 -10   1  104.29   12.00
  -3 -10   1   85.39    5.80
   2  10  -1   49.99    6.50
   2  10  -1   49.40   10.60
   2  10  -1   67.99   12.40
   2  10  -1   59.69    8.90
  -2 -10   1   56.49   10.70
  -2 -10   1   54.99    8.80
  -2 -10   1   52.69   10.30
  -2 -10   1   43.10    9.80
   1  10  -1  298.97   19.70
   1  10  -1  340.17   17.90
   1  10  -1  287.47   20.00
  -1 -10   1  299.87   18.60
  -1 -10   1  332.47   18.20
  -1 -10   1  340.27   21.50
  -1 -10   1  314.37   20.20
  -1 -10   1  301.17   17.80
   0  10  -1  437.46   21.40
   0  10  -1  447.96   25.20
   0  10  -1  453.15   24.20
   0 -10   1  415.36   23.80
   0 -10   1  425.56   23.80
   0 -10   1  411.86   20.80
   0 -10   1  451.15   17.40
   0 -10   1  456.05   22.10
   0 -10   1  412.36   22.20
  -1  10  -1   32.30    3.80
  -1  10  -1   22.30    7.40
  -1  10  -1   46.70    8.00
  -1  10  -1   27.70    7.70
   1 -10   1   29.20    7.20
   1 -10   1   38.50    7.60
   1 -10   1   34.30    7.10
   1 -10   1   42.00    7.50
   1 -10   1   32.20    4.80
   1 -10   1   32.30    7.60
  -2  10  -1   75.79   11.10
  -2  10  -1   61.79   11.30
  -2  10  -1   61.29   10.60
   2 -10   1   68.09    8.80
   2 -10   1   62.19    6.10
   2 -10   1  112.19   14.10
   2 -10   1   82.19   10.80
   2 -10   1   60.49    9.10
   2 -10   1   78.49   12.10
  -3  10  -1    1.20    3.80
  -3  10  -1    0.00    3.70
  -3  10  -1    4.00    3.70
  -3  10  -1   -0.30    3.00
   3 -10   1   -0.10    2.50
   3 -10   1   -0.40    2.20
   3 -10   1    0.90    3.60
   3 -10   1    2.90    2.70
   3 -10   1   -5.50    3.10
  -4  10  -1  269.07   18.90
  -4  10  -1  275.47   18.80
  -4  10  -1  296.17   19.80
  -4  10  -1  255.17   16.80
   4 -10   1  249.28   19.10
   4 -10   1  292.77   16.70
   4 -10   1  261.57   18.30
   4 -10   1  279.67   19.50
  -5  10  -1  316.57   20.90
  -5  10  -1  308.47   20.80
  -5  10  -1  326.27   19.10
  -5  10  -1  299.67   21.40
   5 -10   1  312.47   20.00
   5 -10   1  313.47   21.30
   5 -10   1  367.46   19.40
  -6  10  -1    3.10    6.20
  -6  10  -1   -3.00    2.60
  -6  10  -1    0.90    3.80
  -6  10  -1    0.50    3.30
  -6  10  -1    6.20    4.90
   6 -10   1   -3.40    2.40
   6 -10   1   -0.40    4.30
   6 -10   1   -2.90    3.70
   6 -10   1    4.50    4.60
  -7  10  -1   16.60    6.70
  -7  10  -1   21.20    8.70
  -7  10  -1   28.10    8.00
  -7  10  -1   11.80    4.30
  -7  10  -1   22.90    7.30
   7 -10   1   29.40    9.20
   7 -10   1   17.20    7.90
   7 -10   1   16.20    6.40
   7 -10   1   22.80    6.30
  -8  10  -1   46.50    6.10
  -8  10  -1   53.39   10.30
  -8  10  -1   21.90    8.70
  -8  10  -1   45.80   10.40
   8 -10   1   56.59   10.40
   8 -10   1   39.90   10.20
   8 -10   1   47.60   10.60
   8 -10   1   36.90   10.60
  -9  10  -1   16.10    7.90
  -9  10  -1   28.10    8.80
  -9  10  -1   14.80    3.50
  -9  10  -1   24.60   10.10
   9 -10   1   31.10    9.00
   9 -10   1   21.70    7.10
   9 -10   1   14.70    8.10
   9 -10   1   35.10    9.90
 -10  10  -1   42.70   10.10
 -10  10  -1   30.30    9.30
 -10  10  -1   18.80    7.50
  10 -10   1   26.30    9.20
  10 -10   1   38.20   10.80
  10 -10   1   17.80    6.60
  10 -10   1   32.60   10.90
  10 -10   1   13.80    6.40
 -11  10  -1    9.70    8.20
 -11  10  -1    8.70    7.00
  11 -10   1   -1.80    4.30
  11 -10   1   17.90    9.70
  11 -10   1   -0.30    4.90
  11 -10   1   13.40    7.20
  11 -10   1   17.20    8.70
 -12  10  -1   47.00   12.80
 -12  10  -1   67.29   13.70
 -12  10  -1   52.49   13.80
  12 -10   1   51.09   10.10
  12 -10   1   79.39   15.70
  12 -10   1   26.60    9.30
  12 -10   1   56.09   11.90
 -13  10  -1   -0.70    8.20
  13 -10   1   -0.60    6.20
  13 -10   1   19.90   10.20
  13 -10   1   -0.80    4.40
  12   9  -1    2.60    6.60
  12   9  -1    7.40    7.00
  12   9  -1    5.40    4.90
 -12  -9   1   10.00    9.80
  11   9  -1    9.00    6.90
  11   9  -1   12.10    6.00
 -11  -9   1   12.20    7.50
 -11  -9   1   26.20    8.40
 -11  -9   1    9.20    4.60
 -11  -9   1    7.70    9.50
  10   9  -1   32.80    7.80
  10   9  -1   29.20    9.40
  10   9  -1   36.50   10.80
  10   9  -1   30.90    8.40
 -10  -9   1   46.30   12.80
 -10  -9   1   19.50    8.70
 -10  -9   1   40.00   10.80
 -10  -9   1   40.80   11.40
   9   9  -1   42.20   12.10
   9   9  -1   39.60   10.60
   9   9  -1   39.90    7.60
  -9  -9   1   46.00   12.90
  -9  -9   1   44.70   10.50
  -9  -9   1   36.20   11.50
  -9  -9   1   34.20    9.50
   8   9  -1  100.39   16.10
   8   9  -1   88.49   15.10
   8   9  -1   74.59   12.30
   8   9  -1   90.29    9.70
  -8  -9   1   62.09   11.50
  -8  -9   1   72.89   14.10
   7   9  -1   67.69   11.00
   7   9  -1   52.09    8.80
   7   9  -1   69.89   11.90
   7   9  -1   69.59   13.90
   7   9  -1   49.00   10.80
  -7  -9   1   53.39   13.00
  -7  -9   1   48.80   10.20
  -7  -9   1   60.29   12.30
   6   9  -1  252.47   19.70
   6   9  -1  222.68   14.30
   6   9  -1  208.68   15.40
   6   9  -1  208.28   17.10
   6   9  -1  214.38   18.70
  -6  -9   1  197.88   16.10
  -6  -9   1  196.28   18.20
  -6  -9   1  229.08   19.50
   5   9  -1    3.90    3.50
   5   9  -1    5.70    5.10
   5   9  -1   -1.10    3.70
   5   9  -1   11.90    5.80
   5   9  -1   10.30    5.30
  -5  -9   1    2.40    3.00
  -5  -9   1    3.90    4.00
  -5  -9   1   11.30    5.20
   4   9  -1   93.09   10.60
   4   9  -1  119.69    9.80
   4   9  -1  123.79   10.00
   4   9  -1  138.99   16.70
   4   9  -1  119.79    6.00
  -4  -9   1  118.69    8.40
  -4  -9   1  115.39   11.70
  -4  -9   1  138.09   15.10
  -4  -9   1  132.39   16.70
   3   9  -1  409.26   18.30
   3   9  -1  383.66   23.40
   3   9  -1  404.26   15.30
   3   9  -1  366.86   20.60
   3   9  -1  422.86   24.20
  -3  -9   1  397.86   23.80
  -3  -9   1  425.66   24.70
  -3  -9   1  406.06   21.90
  -3  -9   1  395.56   15.20
   2   9  -1   23.70    4.90
   2   9  -1   31.10    6.00
   2   9  -1   28.20    7.70
   2   9  -1   22.80    7.80
  -2  -9   1   19.30    6.70
  -2  -9   1   28.90    6.20
  -2  -9   1   21.70    6.40
  -2  -9   1   28.80    7.20
  -2  -9   1   26.70    3.00
   1   9  -1   30.80    4.80
   1   9  -1   35.90    8.00
   1   9  -1   21.20    7.50
   1   9  -1   24.60    6.10
  -1  -9   1   43.40    9.10
  -1  -9   1   27.00    6.60
  -1  -9   1   38.00    7.60
  -1  -9   1   34.10    7.00
  -1  -9   1   34.50    6.30
   0   9  -1    4.70    4.00
   0   9  -1    2.50    4.60
   0   9  -1    1.80    2.90
   0  -9   1    0.90    2.30
   0  -9   1    0.10    4.80
   0  -9   1   -1.10    2.60
   0  -9   1   -0.40    3.00
   0  -9   1   -0.80    1.60
   0  -9   1    2.00    3.00
  -1   9  -1   55.49    9.30
  -1   9  -1   57.69    8.60
  -1   9  -1   47.80    4.20
  -1   9  -1   36.20    7.60
   1  -9   1   43.20    8.10
   1  -9   1   60.39    8.60
   1  -9   1   68.79    8.80
   1  -9   1   63.49    9.00
   1  -9   1   68.09   10.70
   1  -9   1   47.80    5.10
  -2   9  -1   81.99    9.30
  -2   9  -1   83.59   11.20
  -2   9  -1   60.79    9.20
   2  -9   1   95.09   12.70
   2  -9   1   69.79    6.60
   2  -9   1   71.99   10.40
   2  -9   1   73.99    9.40
   2  -9   1   70.99    7.60
  -3   9  -1  108.89   12.00
  -3   9  -1  118.49   11.30
  -3   9  -1  101.79   10.10
  -3   9  -1  107.49   10.90
   3  -9   1  108.59   13.30
   3  -9   1  112.19   11.90
   3  -9   1  103.29   10.20
   3  -9   1   88.99    9.00
  -4   9  -1  143.89   13.00
  -4   9  -1  146.79   13.00
  -4   9  -1  147.69   13.30
  -4   9  -1  162.58   12.70
   4  -9   1  124.29   11.50
   4  -9   1  134.59   12.70
   4  -9   1  140.59   13.00
   4  -9   1  152.28   11.50
  -5   9  -1  116.29   12.00
  -5   9  -1   93.29    8.50
  -5   9  -1  113.59   14.50
  -5   9  -1   87.49    9.50
  -5   9  -1  102.29   13.70
   5  -9   1   89.49    9.80
   5  -9   1   86.79   11.80
   5  -9   1  106.59   13.80
   5  -9   1  111.79   13.90
  -6   9  -1   23.50    8.50
  -6   9  -1    7.60    3.20
  -6   9  -1    8.30    5.10
  -6   9  -1   13.90    5.80
  -6   9  -1   16.70    5.90
   6  -9   1    5.70    4.80
   6  -9   1    4.00    4.60
   6  -9   1    1.30    8.10
   6  -9   1    5.00    5.20
  -7   9  -1   83.29    7.50
  -7   9  -1   72.89   12.00
  -7   9  -1   98.29   14.20
  -7   9  -1   84.39    9.80
  -7   9  -1   99.39   14.60
   7  -9   1   80.49   13.50
   7  -9   1   89.09   11.60
   7  -9   1   77.49   12.30
   7  -9   1  111.29   12.40
  -8   9  -1   -3.00    3.50
  -8   9  -1    7.70    6.50
  -8   9  -1    0.90    2.00
  -8   9  -1   -2.10    3.30
   8  -9   1    9.50    5.00
   8  -9   1    5.50    4.70
   8  -9   1    5.80    6.00
   8  -9   1   -4.10    5.80
  -9   9  -1    4.40    2.10
  -9   9  -1    2.70    4.50
  -9   9  -1   17.60    6.90
  -9   9  -1    2.90    4.70
   9  -9   1    2.10    4.60
   9  -9   1    8.10    5.80
   9  -9   1   11.10    4.90
   9  -9   1    2.90    4.80
   9  -9   1    6.50    4.90
 -10   9  -1  122.09   17.40
 -10   9  -1  129.49   13.50
 -10   9  -1  169.28   22.00
  10  -9   1  114.29   12.30
  10  -9   1  130.29   17.20
  10  -9   1  138.49   15.80
 -11   9  -1    7.70    5.50
 -11   9  -1    5.10    7.30
 -11   9  -1   -3.40    4.00
  11  -9   1   -4.00    6.80
  11  -9   1    2.50    4.50
  11  -9   1    8.40    4.60
  11  -9   1   -2.00    4.30
  11  -9   1   -0.90    6.20
 -12   9  -1   52.69   11.90
 -12   9  -1   74.69   13.40
 -12   9  -1   59.79   15.60
  12  -9   1   59.09   13.40
  12  -9   1   40.70    8.20
  12  -9   1   76.79   14.10
  12  -9   1   62.39   13.80
  12  -9   1   58.09   14.50
 -13   9  -1   25.00   10.60
  13  -9   1   21.50    8.50
  13  -9   1    6.90    5.60
  13  -9   1   21.50   11.00
  12   8  -1   15.50    8.50
  12   8  -1   33.10    8.20
  12   8  -1   14.60    7.30
 -12  -8   1   20.60   12.10
 -12  -8   1   43.60   10.20
 -12  -8   1   31.70   11.40
  11   8  -1   25.50    9.70
  11   8  -1   37.00   10.60
 -11  -8   1   72.39   16.40
 -11  -8   1   28.70    9.50
 -11  -8   1   27.20   11.90
 -11  -8   1   37.50   10.60
  10   8  -1    0.70    8.20
  10   8  -1   15.50    9.00
  10   8  -1   10.10    5.90
 -10  -8   1   23.80    9.10
 -10  -8   1   15.70    9.90
 -10  -8   1   17.80    7.40
 -10  -8   1   20.10    7.90
   9   8  -1   50.49    9.10
   9   8  -1   44.70   11.30
   9   8  -1   47.50   11.70
   9   8  -1   47.20   10.00
  -9  -8   1   58.69   11.10
  -9  -8   1   76.69   14.30
  -9  -8   1   91.89   13.20
   8   8  -1  184.78   19.10
   8   8  -1  185.58   16.60
   8   8  -1  213.78   19.70
   8   8  -1  205.68   14.70
  -8  -8   1  193.18   18.50
  -8  -8   1  171.68   15.40
  -8  -8   1  198.58   19.40
   7   8  -1   77.59   13.80
   7   8  -1   68.59    9.30
   7   8  -1   64.89   12.60
   7   8  -1   83.79   12.00
  -7  -8   1   73.69   13.90
  -7  -8   1   73.39   11.70
  -7  -8   1   84.69   13.70
   6   8  -1    0.00    5.80
   6   8  -1   -0.50    2.80
   6   8  -1    9.90    5.90
   6   8  -1    4.30    4.50
  -6  -8   1    3.70    4.50
  -6  -8   1   10.90    6.10
  -6  -8   1    5.20    4.80
   5   8  -1  784.32   36.10
   5   8  -1  795.22   34.70
   5   8  -1  844.02   32.60
   5   8  -1  857.51   38.00
   5   8  -1  953.00   55.39
  -5  -8   1  775.12   37.20
  -5  -8   1  777.92   36.50
  -5  -8   1  815.42   39.50
   4   8  -1  465.15   14.80
   4   8  -1  473.35   24.20
   4   8  -1  465.95   25.70
   4   8  -1  479.35   20.90
   4   8  -1  493.25   21.50
   4   8  -1  511.15   26.20
  -4  -8   1  473.55   26.60
  -4  -8   1  451.65   25.60
  -4  -8   1  466.55   23.70
   3   8  -1   21.10    7.20
   3   8  -1   14.70    4.30
   3   8  -1   14.30    5.70
   3   8  -1   13.70    2.60
   3   8  -1   17.90    4.40
   3   8  -1   20.80    7.20
  -3  -8   1   21.20    5.90
  -3  -8   1   22.70    3.70
  -3  -8   1   18.20    7.80
  -3  -8   1   20.30    6.10
   2   8  -1    5.80    2.80
   2   8  -1   13.60    5.20
   2   8  -1   14.50    3.80
   2   8  -1    3.90    5.00
  -2  -8   1    5.90    2.00
  -2  -8   1    1.30    2.70
  -2  -8   1    8.10    4.20
  -2  -8   1   -1.10    2.90
  -2  -8   1    2.80    5.10
   1   8  -1   16.70    3.40
   1   8  -1   28.70    7.40
   1   8  -1    9.30    3.20
   1   8  -1   17.20    5.80
  -1  -8   1   14.00    4.20
  -1  -8   1   15.70    4.50
  -1  -8   1   13.50    5.00
   0   8  -1  151.08   10.50
   0   8  -1  136.29    5.90
   0   8  -1  154.08   12.60
   0   8  -1  134.29   11.70
   0  -8   1  111.79    9.30
   0  -8   1  131.59   10.50
   0  -8   1  159.38   12.90
   0  -8   1  147.89   10.50
   0  -8   1  130.39    7.80
   0  -8   1  164.38   12.80
  -1   8  -1   27.70    3.40
  -1   8  -1   27.00    6.40
  -1   8  -1   28.60    5.80
  -1   8  -1   21.70    6.20
   1  -8   1   19.70    4.90
   1  -8   1   15.40    3.30
   1  -8   1   14.20    4.80
   1  -8   1   25.80    5.70
   1  -8   1   17.70    4.70
   1  -8   1   26.30    6.10
  -2   8  -1  118.39   10.20
  -2   8  -1  119.39   10.70
  -2   8  -1  106.19   11.10
  -2   8  -1  106.89    9.10
   2  -8   1  109.09    7.50
   2  -8   1   97.59   10.40
   2  -8   1  125.99    9.90
   2  -8   1  108.79   10.30
  -3   8  -1  163.68   12.90
  -3   8  -1  187.28   14.30
  -3   8  -1  179.18   12.30
  -3   8  -1  167.58   13.60
   3  -8   1  180.08   11.80
   3  -8   1  161.48   12.40
   3  -8   1  182.58   14.10
   3  -8   1  169.28   13.10
  -4   8  -1  183.88   12.90
  -4   8  -1  212.48   15.30
  -4   8  -1  171.68   14.10
  -4   8  -1  194.88   14.50
   4  -8   1  192.78   12.50
   4  -8   1  180.18   13.70
   4  -8   1  182.58   14.70
   4  -8   1  165.58   14.00
  -5   8  -1    0.10    2.60
  -5   8  -1    6.00    4.30
  -5   8  -1   12.70    5.00
  -5   8  -1    5.00    3.80
  -5   8  -1    2.00    3.10
   5  -8   1   18.90    5.80
   5  -8   1    7.30    3.90
   5  -8   1   24.60    6.50
   5  -8   1   15.30    5.60
  -6   8  -1    8.60    4.70
  -6   8  -1    8.00    4.50
  -6   8  -1    1.00    4.80
  -6   8  -1    9.70    4.90
   6  -8   1    2.00    4.10
   6  -8   1    0.30    3.30
   6  -8   1   12.20    6.60
  -7   8  -1   98.59   14.20
  -7   8  -1  101.89   13.80
  -7   8  -1   97.29    7.50
  -7   8  -1  121.69   15.10
  -7   8  -1   85.79   11.80
   7  -8   1  100.19   13.50
   7  -8   1   92.09   10.00
   7  -8   1  132.29   16.50
   7  -8   1  112.19   14.90
  -8   8  -1    6.30    5.20
  -8   8  -1    5.50    6.00
  -8   8  -1    0.90    1.60
  -8   8  -1    5.10    5.30
   8  -8   1   -2.80    3.50
   8  -8   1    2.30    5.50
   8  -8   1    0.30    2.30
   8  -8   1   -1.50    4.60
  -9   8  -1    5.60    5.50
  -9   8  -1    1.20    5.20
  -9   8  -1   -0.50    5.40
   9  -8   1    7.70    5.50
   9  -8   1    4.20    6.60
   9  -8   1    5.20    5.90
   9  -8   1    4.80    4.10
   9  -8   1    2.90    6.10
 -10   8  -1   -1.90    5.90
 -10   8  -1    6.30    4.50
 -10   8  -1   -2.10    4.10
  10  -8   1    1.20    6.00
  10  -8   1   -1.60    4.60
  10  -8   1    3.50    4.90
  10  -8   1   -0.40    3.80
  10  -8   1   -0.60    6.20
 -11   8  -1   35.60   12.10
 -11   8  -1   45.60   10.90
 -11   8  -1   32.90    8.50
  11  -8   1   23.50    7.90
  11  -8   1   16.70    9.30
  11  -8   1   29.90    8.60
  11  -8   1   24.30    6.60
  11  -8   1   32.50    9.20
 -12   8  -1   50.79   13.30
 -12   8  -1   39.00   10.30
 -12   8  -1   21.90    8.90
  12  -8   1   14.00    8.00
  12  -8   1   33.90    9.50
  12  -8   1   24.80   10.00
  12  -8   1   17.80    8.20
  12  -8   1   29.70    7.20
 -13   8  -1   54.09   14.30
 -13   8  -1   29.60   10.30
  13  -8   1   52.09   11.70
  13  -8   1   59.89   14.30
  13  -8   1   40.50    8.60
 -13  -7   1   10.60   10.40
  12   7  -1   21.50    8.30
  12   7  -1   36.10    9.30
 -12  -7   1   32.60   11.00
 -12  -7   1   37.20   12.10
 -12  -7   1   40.10   11.50
 -12  -7   1   24.30   16.20
  11   7  -1   53.09   12.20
  11   7  -1   26.50   10.00
  11   7  -1   26.60    8.30
 -11  -7   1   32.60   11.30
 -11  -7   1   58.79   13.90
 -11  -7   1   29.40    8.80
 -11  -7   1   46.30    9.70
  10   7  -1   78.99   14.70
  10   7  -1  100.99   14.50
  10   7  -1   87.19   15.10
 -10  -7   1  112.79   19.10
 -10  -7   1  124.89   15.60
 -10  -7   1   94.89   15.90
 -10  -7   1  100.79   14.50
   9   7  -1  217.58   20.70
   9   7  -1  214.88   18.00
   9   7  -1  260.77   21.30
   9   7  -1  220.28   16.10
  -9  -7   1  172.28   19.00
  -9  -7   1  230.78   18.00
  -9  -7   1  224.78   20.10
  -9  -7   1  214.18   17.10
   8   7  -1   89.39    9.80
   8   7  -1  110.69   16.10
   8   7  -1   96.09   15.00
   8   7  -1  109.89   13.90
  -8  -7   1   71.49   11.20
  -8  -7   1   76.39   14.40
  -8  -7   1   86.29   14.00
   7   7  -1   84.59   10.20
   7   7  -1   72.09   11.10
   7   7  -1   83.89   14.60
   7   7  -1   93.79   14.20
  -7  -7   1   89.39   11.90
  -7  -7   1   75.49   20.00
  -7  -7   1   99.99   15.90
   6   7  -1    6.90    4.70
   6   7  -1    2.90    4.20
   6   7  -1   -3.70    2.20
  -6  -7   1    0.60    4.30
  -6  -7   1   10.80    5.70
  -6  -7   1    0.80    3.90
   5   7  -1   70.19    7.60
   5   7  -1   69.79   11.10
   5   7  -1  103.49   13.80
   5   7  -1   73.59   10.40
  -5  -7   1  102.89   13.70
  -5  -7   1   60.19    8.90
  -5  -7   1   85.49   12.60
   4   7  -1  208.38   14.40
   4   7  -1  222.28   16.40
   4   7  -1  193.28   15.10
   4   7  -1  216.98   12.40
   4   7  -1  215.58   13.00
  -4  -7   1  201.78   15.90
  -4  -7   1  209.78   14.40
  -4  -7   1  216.68   16.10
   3   7  -1   -1.50    2.00
   3   7  -1    8.60    4.00
   3   7  -1    1.60    1.50
   3   7  -1   14.80    5.10
   3   7  -1    0.80    4.30
   3   7  -1    3.80    2.10
  -3  -7   1    2.10    2.80
  -3  -7   1   10.50    4.30
  -3  -7   1    0.20    4.00
   2   7  -1   58.49    5.70
   2   7  -1   69.59    9.80
   2   7  -1   60.39    5.80
   2   7  -1   83.29   10.60
  -2  -7   1   65.49    9.90
  -2  -7   1   59.49    4.30
  -2  -7   1   61.39    6.40
  -2  -7   1   62.69    9.60
  -2  -7   1   70.09    8.70
   1   7  -1  186.28    9.50
   1   7  -1  176.38   10.50
   1   7  -1  180.88   13.20
   1   7  -1  189.98   13.20
  -1  -7   1  199.78   13.90
  -1  -7   1  197.48   12.30
  -1  -7   1  191.28    9.30
  -1  -7   1  201.38   11.40
  -1  -7   1  180.98   13.10
   0   7  -1  130.49   10.50
   0   7  -1  121.69    5.10
   0   7  -1  124.69   10.00
   0   7  -1  123.99    8.60
   0  -7   1  104.79    9.80
   0  -7   1  115.09    8.60
   0  -7   1  102.39    6.60
   0  -7   1  111.99    8.50
   0  -7   1  121.99    9.60
   0  -7   1  103.09   18.50
  -1   7  -1  471.95   21.80
  -1   7  -1  413.26   20.40
  -1   7  -1  398.96   18.70
  -1   7  -1  460.25   19.90
   1  -7   1  448.66   16.80
   1  -7   1  456.25   19.20
   1  -7   1  468.35   21.30
   1  -7   1  475.55   19.90
  -2   7  -1  188.38   11.60
  -2   7  -1  209.88   13.70
  -2   7  -1  210.68   13.70
   2  -7   1  183.78   12.80
   2  -7   1  189.58   12.90
   2  -7   1  161.28   11.40
   2  -7   1  199.58   11.30
  -3   7  -1    1.90    2.60
  -3   7  -1    3.20    3.40
  -3   7  -1   -0.90    3.90
  -3   7  -1    4.20    3.00
   3  -7   1    2.80    2.30
   3  -7   1    3.80    3.30
   3  -7   1    1.50    3.30
   3  -7   1    1.00    2.90
  -4   7  -1  285.87   16.90
  -4   7  -1  274.17   16.50
  -4   7  -1  273.27   15.20
  -4   7  -1  255.17   16.60
   4  -7   1  283.47   16.90
   4  -7   1  258.17   15.70
   4  -7   1  243.38   15.80
   4  -7   1  283.07   14.90
  -5   7  -1   97.69    7.20
  -5   7  -1   99.29   10.30
  -5   7  -1   89.59    8.60
  -5   7  -1   96.89   12.40
  -5   7  -1   89.39    9.60
   5  -7   1   95.29   10.20
   5  -7   1  118.09   11.10
   5  -7   1  110.89   10.60
   5  -7   1  107.79    9.60
  -6   7  -1   89.59   10.30
  -6   7  -1   95.39   10.10
  -6   7  -1   89.99   10.30
  -6   7  -1   94.29   12.70
  -6   7  -1  108.89    7.30
   6  -7   1  101.49   10.80
   6  -7   1  114.99   10.60
   6  -7   1  111.19   11.60
   6  -7   1  105.19   13.10
  -7   7  -1    4.20    3.80
  -7   7  -1    1.70    5.00
  -7   7  -1    1.70    5.10
  -7   7  -1   -0.70    1.80
   7  -7   1    0.40    3.70
   7  -7   1    1.30    6.00
   7  -7   1    7.80    6.00
   7  -7   1    0.60    2.30
  -8   7  -1    7.50    5.80
  -8   7  -1    3.40    6.30
  -8   7  -1    5.90    4.40
   8  -7   1   10.70    5.60
   8  -7   1   10.80    5.80
   8  -7   1   14.90    7.10
   8  -7   1    7.30    5.30
   8  -7   1   15.20    5.30
  -9   7  -1   -2.60    3.00
  -9   7  -1    6.10    5.50
  -9   7  -1    1.10    4.80
   9  -7   1    8.20    3.90
   9  -7   1    4.90    4.90
   9  -7   1   -1.70    3.30
   9  -7   1   -3.30    2.30
   9  -7   1   -2.40    5.00
 -10   7  -1  120.99   16.20
 -10   7  -1  120.89   15.00
 -10   7  -1  126.49   17.80
  10  -7   1  116.39   16.00
  10  -7   1  101.69   15.00
  10  -7   1  125.19   12.10
  10  -7   1  102.89   14.20
  10  -7   1   89.69   14.90
 -11   7  -1   -0.70    5.40
 -11   7  -1   11.50    7.00
 -11   7  -1    6.70    6.10
  11  -7   1    9.20    8.20
  11  -7   1    1.00    4.10
  11  -7   1   14.20    7.30
  11  -7   1    7.50    6.20
  11  -7   1    9.40    6.80
 -12   7  -1   55.59   13.80
 -12   7  -1   40.50   13.30
 -12   7  -1   29.30    9.20
  12  -7   1   27.30    9.60
  12  -7   1   17.00   11.90
  12  -7   1   26.00    8.20
  12  -7   1   23.20   10.50
  12  -7   1   21.30    5.50
 -13   7  -1   27.00    9.00
 -13   7  -1   44.20   13.40
  13  -7   1   61.79   15.30
  13  -7   1   20.20    6.80
  13  -7   1   28.90    9.00
  13  -7   1   16.70    9.30
  13  -7   1   34.50   12.00
 -14   7  -1    8.30   10.10
  14  -7   1    6.20    6.10
  14  -7   1   -0.40    7.10
  13   6  -1   10.30    6.50
  13   6  -1   -1.70    6.00
  13   6  -1    0.00    5.70
 -13  -6   1    2.10    2.60
 -13  -6   1   -0.70    9.00
 -13  -6   1    7.60    8.10
 -13  -6   1    4.30    7.00
  12   6  -1  139.29   21.00
  12   6  -1  147.99   21.10
  12   6  -1  138.09   15.40
 -12  -6   1  108.19    8.00
 -12  -6   1  135.79   17.20
 -12  -6   1  157.58   15.60
 -12  -6   1  107.29   18.80
 -12  -6   1  181.28   33.50
  11   6  -1   32.40   11.30
  11   6  -1   15.50    7.20
 -11  -6   1   22.50    3.80
 -11  -6   1   42.80   10.40
 -11  -6   1   23.00    9.60
 -11  -6   1   24.50    7.90
 -11  -6   1   39.00   10.80
  10   6  -1   22.40    9.20
  10   6  -1   10.70    9.70
  10   6  -1   11.30    5.60
 -10  -6   1    8.60    5.10
 -10  -6   1   -0.80    5.00
 -10  -6   1   17.60    3.40
 -10  -6   1   16.20    6.60
 -10  -6   1    7.40   10.70
   9   6  -1  124.49   14.30
   9   6  -1  121.89   15.20
   9   6  -1  138.89   15.60
  -9  -6   1  126.79   19.00
  -9  -6   1  123.19   18.20
  -9  -6   1  123.39   13.20
  -9  -6   1  119.99    7.20
  -9  -6   1  112.99   12.30
   8   6  -1  396.46   22.60
   8   6  -1  343.27   24.70
   8   6  -1  404.56   25.50
  -8  -6   1  351.66   21.30
  -8  -6   1  301.77   23.30
  -8  -6   1  359.16   24.20
  -8  -6   1  361.06   21.70
   7   6  -1  138.59   14.80
   7   6  -1  145.09   15.40
   7   6  -1  158.88   13.30
  -7  -6   1  156.58   15.40
  -7  -6   1  154.48    6.60
  -7  -6   1  146.29   12.90
  -7  -6   1  145.99   14.60
   6   6  -1   66.79    8.60
   6   6  -1   57.29    9.30
   6   6  -1   51.69   10.20
   6   6  -1   50.79   10.20
  -6  -6   1   48.60    9.70
  -6  -6   1   59.29    9.10
  -6  -6   1   72.59   11.60
   5   6  -1  258.37   15.70
   5   6  -1  226.88   16.40
   5   6  -1  219.38   16.20
   5   6  -1  233.78   13.20
  -5  -6   1  233.58   17.20
  -5  -6   1  242.88   15.00
  -5  -6   1  235.08   16.50
   4   6  -1  184.88   10.70
   4   6  -1  189.48   14.50
   4   6  -1  192.58   14.60
   4   6  -1  183.08   12.90
  -4  -6   1  182.98   12.60
  -4  -6   1  170.28   13.80
  -4  -6   1  198.18   14.20
   3   6  -1  438.06   14.10
   3   6  -1  421.26   22.10
   3   6  -1  446.56   18.60
   3   6  -1  508.85   21.60
   3   6  -1  461.45   22.00
   3   6  -1  445.26   18.10
  -3  -6   1  436.36   22.50
  -3  -6   1  445.76   20.70
  -3  -6   1  459.75   22.00
   2   6  -1   23.90    4.20
   2   6  -1   16.40    3.60
   2   6  -1   31.50    6.40
   2   6  -1   16.90    4.90
  -2  -6   1   20.20    3.80
  -2  -6   1   18.30    4.30
  -2  -6   1   18.50    2.70
  -2  -6   1   14.30    4.40
  -2  -6   1   20.10    5.50
   1   6  -1   94.99    6.20
   1   6  -1   98.79    7.00
   1   6  -1   95.49    8.70
   1   6  -1   96.29    8.80
  -1  -6   1   85.29    4.10
  -1  -6   1   95.29    6.00
  -1  -6   1   89.99    7.80
  -1  -6   1   85.49    8.40
  -1  -6   1   97.79    7.20
  -1  -6   1   77.49    7.90
   0   6  -1    7.90    3.70
   0   6  -1   17.00    3.60
   0   6  -1   11.80    1.70
   0   6  -1   10.90    3.90
   0  -6   1    6.70    3.10
   0  -6   1   12.10    3.50
   0  -6   1   14.80    4.30
   0  -6   1    9.80    3.00
   0  -6   1   11.10    2.50
   0  -6   1   12.40    3.30
  -1   6  -1  875.11   32.30
  -1   6  -1  864.01   30.60
  -1   6  -1  882.51   32.50
  -1   6  -1  947.01   31.70
   1  -6   1  940.21   28.50
   1  -6   1  905.91   30.60
   1  -6   1  878.11   32.40
   1  -6   1  966.70   31.50
   1  -6   1  896.11   32.70
  -2   6  -1  905.71   33.20
  -2   6  -1  942.71   32.80
  -2   6  -1  889.71   31.00
  -2   6  -1  861.71   32.50
   2  -6   1  907.51   33.20
   2  -6   1  929.11   33.40
   2  -6   1  929.91   30.80
   2  -6   1  880.11   31.70
  -3   6  -1   66.39    7.40
  -3   6  -1   71.59    6.90
  -3   6  -1   77.99    7.70
   3  -6   1   74.79    7.60
   3  -6   1   76.49    6.60
   3  -6   1   69.59    6.90
   3  -6   1   77.09    7.80
  -4   6  -1    3.10    3.00
  -4   6  -1    5.10    3.10
  -4   6  -1    5.20    4.70
  -4   6  -1    0.10    1.50
  -4   6  -1    1.40    1.90
   4  -6   1    0.10    2.90
   4  -6   1    0.70    2.40
   4  -6   1    4.80    3.00
   4  -6   1    6.10    3.70
  -5   6  -1    1.00    2.60
  -5   6  -1    1.90    1.70
  -5   6  -1    1.10    2.40
  -5   6  -1   -2.90    2.80
  -5   6  -1    2.20    3.40
   5  -6   1    2.50    3.10
   5  -6   1    1.70    2.70
   5  -6   1    0.60    1.90
   5  -6   1   -0.10    3.60
  -6   6  -1  245.68   16.90
  -6   6  -1  252.07   16.70
  -6   6  -1  296.47   16.10
  -6   6  -1  260.97   11.50
   6  -6   1  256.57   15.30
   6  -6   1  259.07   17.60
   6  -6   1  255.87   17.10
   6  -6   1  285.17   17.50
  -7   6  -1   12.50    2.70
  -7   6  -1    5.70    5.70
  -7   6  -1    9.80    4.90
  -7   6  -1    7.30    4.90
   7  -6   1   11.40    4.90
   7  -6   1    6.90    4.80
   7  -6   1   16.50    4.60
   7  -6   1    8.10    4.90
   7  -6   1   14.10    4.80
  -8   6  -1  100.09   12.40
  -8   6  -1   79.99   13.40
  -8   6  -1   91.39   16.20
   8  -6   1  107.69   14.00
   8  -6   1   69.49   11.10
   8  -6   1   90.89   10.80
   8  -6   1   88.89   10.00
   8  -6   1   96.39   13.90
  -9   6  -1   16.50    6.50
  -9   6  -1   12.10    5.00
  -9   6  -1   13.30    7.30
   9  -6   1   29.00    7.80
   9  -6   1   20.00    8.30
   9  -6   1    8.20    5.60
   9  -6   1   16.90    6.70
   9  -6   1   15.10    5.40
 -10   6  -1   20.80    8.20
 -10   6  -1   24.60    7.60
 -10   6  -1   22.80    8.50
  10  -6   1   27.80    8.10
  10  -6   1   38.60   10.50
  10  -6   1   27.70    8.90
  10  -6   1   38.00   10.30
  10  -6   1   33.00    7.70
 -11   6  -1    5.30    5.90
 -11   6  -1   18.70    7.30
 -11   6  -1    8.20    5.10
  11  -6   1   16.20    7.20
  11  -6   1    8.50    4.50
  11  -6   1   25.00    8.40
  11  -6   1    9.40    5.30
  11  -6   1   26.30   10.20
 -12   6  -1    2.40    6.30
 -12   6  -1    8.60    5.60
 -12   6  -1    6.40    5.80
  12  -6   1    2.00    5.30
  12  -6   1    1.70    7.50
  12  -6   1   -1.30    3.80
  12  -6   1   23.40   11.30
  12  -6   1    7.90    7.60
 -13   6  -1  271.07   27.40
 -13   6  -1  245.88   22.70
  13  -6   1  242.68   21.60
  13  -6   1  222.58   17.10
  13  -6   1  301.97   25.70
  13  -6   1  209.48   22.90
 -14   6  -1    9.40    7.40
  14  -6   1    3.10    5.10
  14  -6   1   25.10   11.20
  13   5  -1   21.50    7.60
  13   5  -1   -4.90    4.70
  13   5  -1    9.90    7.70
 -13  -5   1    2.60    6.00
 -13  -5   1    5.60    6.40
 -13  -5   1   -0.10    3.10
 -13  -5   1    3.20    6.30
  12   5  -1   11.10    7.90
  12   5  -1   10.40    6.80
  12   5  -1   23.00    9.60
  12   5  -1   11.00    6.10
 -12  -5   1   13.50    6.90
 -12  -5   1   12.20   10.10
 -12  -5   1   11.20    4.10
 -12  -5   1   13.00    5.30
 -12  -5   1    1.40    8.20
  11   5  -1   -0.90    3.80
  11   5  -1    8.40    5.40
  11   5  -1   12.60    6.60
 -11  -5   1   11.60    5.10
 -11  -5   1   11.40    7.00
 -11  -5   1    4.90    7.50
 -11  -5   1   12.80    5.20
 -11  -5   1    4.30    2.70
  10   5  -1   17.90    7.20
  10   5  -1   17.20    6.50
  10   5  -1    3.30    4.60
 -10  -5   1   20.40    6.90
 -10  -5   1   20.50    8.80
 -10  -5   1   10.30    3.50
 -10  -5   1   12.40    6.40
 -10  -5   1   21.60   10.60
   9   5  -1    5.70    4.60
   9   5  -1    1.50    6.30
   9   5  -1   -4.80    3.20
  -9  -5   1   -3.40    6.00
  -9  -5   1    2.40    3.60
  -9  -5   1    1.20    2.10
  -9  -5   1   -5.50    2.50
  -9  -5   1   -1.30    3.30
   8   5  -1  202.08   15.50
   8   5  -1  180.18   17.00
   8   5  -1  240.08   19.60
  -8  -5   1  194.08   18.00
  -8  -5   1  238.98   16.10
  -8  -5   1  217.18   18.50
  -8  -5   1  210.88   10.50
  -8  -5   1  196.08   15.20
   7   5  -1   55.79   10.90
   7   5  -1   55.59    8.80
   7   5  -1   54.69   11.70
  -7  -5   1   72.29   10.30
  -7  -5   1   53.39    4.70
  -7  -5   1   70.99   11.70
  -7  -5   1   75.89   11.90
   6   5  -1   23.80    7.00
   6   5  -1   34.80    7.40
   6   5  -1   34.10    7.90
  -6  -5   1   27.50    3.20
  -6  -5   1   41.00    8.30
  -6  -5   1   31.90    6.30
  -6  -5   1   26.50    7.70
   5   5  -1  352.36   20.40
   5   5  -1  390.06   21.60
   5   5  -1  378.46   19.30
  -5  -5   1  383.76   19.10
  -5  -5   1  388.56   12.20
  -5  -5   1  409.96   21.80
  -5  -5   1  392.86   21.80
   4   5  -1  145.69    9.10
   4   5  -1  135.69   11.20
   4   5  -1  164.68   12.30
   4   5  -1  144.29   10.70
  -4  -5   1  143.99   11.40
  -4  -5   1  149.19   12.60
  -4  -5   1  146.29   10.70
   3   5  -1 1416.16   47.70
   3   5  -1 1474.25   46.40
   3   5  -1 1376.26   47.90
   3   5  -1 1423.26   43.10
   3   5  -1 1428.36   38.30
  -3  -5   1 1397.96   47.50
  -3  -5   1 1396.96   48.20
  -3  -5   1 1444.26   46.10
   2   5  -1  112.09    8.20
   2   5  -1  104.59    6.80
   2   5  -1  104.39    8.80
   2   5  -1  110.29    7.10
   2   5  -1   99.39    8.50
  -2  -5   1  119.29    9.70
  -2  -5   1  131.39    7.60
  -2  -5   1  115.49    8.50
  -2  -5   1  125.89    9.70
   1   5  -1    0.30    2.40
   1   5  -1    1.90    2.20
   1   5  -1    2.40    1.60
   1   5  -1    3.20    1.70
  -1  -5   1    1.50    0.90
  -1  -5   1    5.70    2.70
  -1  -5   1   -0.20    1.30
  -1  -5   1    3.50    2.70
  -1  -5   1    3.00    2.00
  -1  -5   1    0.80    1.10
   0   5  -1   48.40    5.40
   0   5  -1   52.09    4.10
   0   5  -1   51.29    5.80
   0   5  -1   46.70    4.60
   0   5  -1   55.99    2.70
   0  -5   1   45.50    4.90
   0  -5   1   53.99    4.70
   0  -5   1   54.89    5.80
   0  -5   1   54.39    5.40
   0  -5   1   54.89    4.20
   0  -5   1   59.39    7.30
  -1   5  -1  602.04   22.40
  -1   5  -1  655.63   24.20
  -1   5  -1  623.44   22.90
  -1   5  -1  594.84   23.40
   1  -5   1  626.14   22.60
   1  -5   1  648.14   20.70
   1  -5   1  638.84   22.40
   1  -5   1  650.53   24.00
   1  -5   1  630.34   23.80
  -2   5  -1   28.60    5.40
  -2   5  -1   12.50    3.40
  -2   5  -1   19.10    4.80
  -2   5  -1   24.30    4.60
   2  -5   1   17.10    4.40
   2  -5   1   13.70    3.90
   2  -5   1   19.00    3.70
   2  -5   1   14.70    3.30
  -3   5  -1   95.59    7.40
  -3   5  -1  102.19    8.60
  -3   5  -1   97.49    8.10
  -3   5  -1   90.49    8.10
   3  -5   1  104.79    7.50
   3  -5   1  107.99    9.00
   3  -5   1   96.49    7.90
   3  -5   1   87.59    7.80
  -4   5  -1   49.00    7.50
  -4   5  -1   53.39    7.80
  -4   5  -1   46.00    7.50
  -4   5  -1   50.69    6.40
  -4   5  -1   43.70    4.20
   4  -5   1   48.00    7.30
   4  -5   1   49.90    5.40
   4  -5   1   53.09    7.70
   4  -5   1   54.79    8.20
  -5   5  -1  353.06   18.80
  -5   5  -1  333.87   13.30
  -5   5  -1  370.16   19.10
  -5   5  -1  357.36   17.00
  -5   5  -1  347.57   18.80
   5  -5   1  352.36   17.30
   5  -5   1  344.27   18.80
   5  -5   1  371.36   19.20
   5  -5   1  326.87   18.10
  -6   5  -1   22.60    5.20
  -6   5  -1   21.40    5.60
  -6   5  -1   23.90    3.40
  -6   5  -1   19.20    5.60
   6  -5   1   22.30    6.40
   6  -5   1   21.50    5.70
   6  -5   1   20.60    5.30
   6  -5   1   24.00    4.90
   6  -5   1   24.60    5.80
  -7   5  -1  482.45   23.00
  -7   5  -1  505.45   26.50
  -7   5  -1  464.55   24.70
   7  -5   1  449.46   24.50
   7  -5   1  461.55   24.30
   7  -5   1  473.25   25.80
   7  -5   1  472.75   23.20
   7  -5   1  510.65   22.10
  -8   5  -1   83.69   11.10
  -8   5  -1   65.69   11.60
  -8   5  -1   45.90    9.90
   8  -5   1   75.29   11.60
   8  -5   1   67.69   11.90
   8  -5   1   66.29    8.80
   8  -5   1   50.29    9.20
   8  -5   1   65.29   10.80
  -9   5  -1    8.30    6.70
  -9   5  -1    5.40    4.50
  -9   5  -1    0.20    3.50
   9  -5   1    4.60    4.30
   9  -5   1    1.30    4.70
   9  -5   1    8.40    4.40
   9  -5   1    4.80    4.20
   9  -5   1    5.00    4.00
 -10   5  -1    7.90    5.60
 -10   5  -1   10.70    4.60
 -10   5  -1   13.60    6.90
  10  -5   1    4.10    5.30
  10  -5   1   19.70    6.60
  10  -5   1    8.00    4.40
  10  -5   1    0.80    5.70
  10  -5   1    4.40    4.50
 -11   5  -1    3.80    6.40
 -11   5  -1    7.40    6.10
 -11   5  -1   24.90    9.50
  11  -5   1   17.90    8.10
  11  -5   1   13.60    5.50
  11  -5   1   20.10    7.40
  11  -5   1   15.20    7.40
  11  -5   1   11.70    5.60
 -12   5  -1    3.30    4.40
 -12   5  -1    3.20    7.00
 -12   5  -1    7.40    7.70
  12  -5   1    3.00    4.10
  12  -5   1    0.00    5.60
  12  -5   1    9.50    6.70
  12  -5   1    4.20    6.30
 -13   5  -1    8.80    5.90
 -13   5  -1    0.70    4.50
 -13   5  -1   -1.10    4.60
  13  -5   1   21.50    8.40
  13  -5   1    9.30    5.20
  13  -5   1   -0.30    3.10
  13  -5   1    5.20    6.90
 -14   5  -1   17.40   10.10
  14  -5   1   23.00    9.00
  14  -5   1   16.60    6.20
  13   4  -1   23.00    8.00
  13   4  -1    5.80    4.60
  13   4  -1   17.30    8.80
 -13  -4   1   32.80   11.50
 -13  -4   1   20.20    5.80
 -13  -4   1   20.70    8.10
 -13  -4   1    7.50    6.90
  12   4  -1   56.59   13.90
  12   4  -1   61.99   13.90
  12   4  -1   57.29   10.20
  12   4  -1   40.50    8.20
 -12  -4   1   50.59    7.70
 -12  -4   1   54.19   11.10
 -12  -4   1   71.29   12.10
 -12  -4   1   73.79   16.10
 -12  -4   1   46.00   11.70
  11   4  -1    0.60    3.70
  11   4  -1    6.60    7.60
  11   4  -1   -1.20    4.40
  11   4  -1   13.10    8.20
 -11  -4   1   -1.70    3.60
 -11  -4   1   -6.80    3.60
 -11  -4   1    4.70    4.30
 -11  -4   1    3.90    3.30
 -11  -4   1    9.20    6.00
  10   4  -1   66.09   13.80
  10   4  -1   32.20    7.80
  10   4  -1   31.30    9.70
 -10  -4   1   38.60    9.30
 -10  -4   1   27.70    7.70
 -10  -4   1   29.90    5.50
 -10  -4   1   50.09   10.20
 -10  -4   1   33.60    9.80
   9   4  -1  137.99   14.60
   9   4  -1  146.79   18.70
   9   4  -1  114.29   12.20
  -9  -4   1  121.39   13.00
  -9  -4   1  141.29   15.50
  -9  -4   1  123.79    9.30
  -9  -4   1  132.39   14.40
  -9  -4   1  109.19   11.60
   8   4  -1  161.28   13.00
   8   4  -1  134.29   14.50
   8   4  -1  128.69   16.60
  -8  -4   1  163.38    9.70
  -8  -4   1  159.38   13.80
  -8  -4   1  172.88   15.30
  -8  -4   1  150.48   15.20
  -8  -4   1  163.28   13.00
   7   4  -1    3.10    2.90
   7   4  -1   13.20    5.70
   7   4  -1    6.00    4.40
  -7  -4   1    0.70    4.40
  -7  -4   1    8.60    4.10
  -7  -4   1    4.40    5.10
  -7  -4   1    6.70    4.40
  -7  -4   1    0.30    1.80
   6   4  -1  342.67   20.40
   6   4  -1  324.77   19.50
   6   4  -1  344.57   17.70
  -6  -4   1  329.37   20.10
  -6  -4   1  343.67   20.90
  -6  -4   1  303.07   16.70
  -6  -4   1  336.67   13.00
   5   4  -1    6.60    2.90
   5   4  -1    7.10    3.80
   5   4  -1   13.00    4.50
  -5  -4   1   15.90    4.30
  -5  -4   1   14.60    5.10
  -5  -4   1   13.00    2.10
  -5  -4   1   14.80    4.80
   4   4  -1 2004.80   63.99
   4   4  -1 2084.89   64.59
   4   4  -1 2072.19   61.89
  -4  -4   1 1997.80   63.89
  -4  -4   1 1835.12   68.49
  -4  -4   1 2136.89   61.89
  -4  -4   1 2040.80   54.29
   3   4  -1   11.30    2.60
   3   4  -1   13.00    3.80
   3   4  -1   17.60    5.00
   3   4  -1    9.80    3.40
  -3  -4   1   11.10    4.40
  -3  -4   1   14.20    4.60
  -3  -4   1   15.70    3.80
   2   4  -1  147.69    7.40
   2   4  -1  138.29    7.60
   2   4  -1  149.49    9.70
   2   4  -1  142.49    5.30
   2   4  -1  165.18   10.30
   2   4  -1  148.39    8.80
  -2  -4   1  137.49    8.50
  -2  -4   1  122.89    9.10
  -2  -4   1  141.59    9.90
   1   4  -1   43.20    6.00
   1   4  -1   35.20    3.50
   1   4  -1   39.60    6.00
   1   4  -1   41.70    4.30
  -1  -4   1   59.09    8.30
  -1  -4   1   57.09    6.80
  -1  -4   1   42.70    3.50
  -1  -4   1   43.90    2.50
  -1  -4   1   49.80    5.40
  -1  -4   1   36.80    4.80
   0   4  -1    0.90    0.50
   0   4  -1   -1.60    1.80
   0   4  -1    0.50    1.40
   0   4  -1   -0.90    0.90
   0   4  -1   -0.60    1.00
   0  -4   1   -0.90    1.00
   0  -4   1    2.20    1.70
   0  -4   1    0.50    1.70
   0  -4   1    0.50    1.50
   0  -4   1   -0.70    1.00
  -1   4  -1   25.70    4.20
  -1   4  -1   24.40    3.60
  -1   4  -1   42.30    5.20
  -1   4  -1   30.10    4.20
   1  -4   1   24.40    3.70
   1  -4   1   25.90    4.10
   1  -4   1   34.20    4.00
   1  -4   1   42.40    5.50
  -2   4  -1   14.00    2.90
  -2   4  -1   23.30    4.10
  -2   4  -1   14.20    3.30
  -2   4  -1   12.80    3.30
   2  -4   1   14.20    3.50
   2  -4   1   13.60    3.50
   2  -4   1   16.00    3.10
   2  -4   1   22.20    4.20
  -3   4  -1   56.69    6.20
  -3   4  -1   62.09    5.40
  -3   4  -1   50.89    5.70
  -3   4  -1   53.39    4.10
  -3   4  -1   52.19    6.00
   3  -4   1   59.29    6.30
   3  -4   1   49.90    5.50
   3  -4   1   49.20    4.80
   3  -4   1   50.59    5.70
  -4   4  -1 1596.24   51.79
  -4   4  -1 1599.24   52.09
  -4   4  -1 1637.04   52.29
  -4   4  -1 1623.64   46.20
  -4   4  -1 1664.93   49.99
   4  -4   1 1622.54   52.39
   4  -4   1 1653.53   50.19
   4  -4   1 1577.84   51.69
   4  -4   1 1655.53   51.99
  -5   4  -1  132.59    6.70
  -5   4  -1  127.99    9.40
  -5   4  -1  112.29    9.60
   5  -4   1  114.89    9.00
   5  -4   1  131.79   10.30
   5  -4   1  135.79   13.30
   5  -4   1  139.49   10.70
  -6   4  -1  194.88   13.90
  -6   4  -1  208.88   15.10
  -6   4  -1  221.08   13.40
   6  -4   1  214.98   12.50
   6  -4   1  216.48   15.40
   6  -4   1  200.08   13.80
   6  -4   1  203.08   14.40
   6  -4   1  195.18   13.20
  -7   4  -1   15.30    5.40
  -7   4  -1   18.50    6.60
  -7   4  -1   17.90    6.00
   7  -4   1   16.50    2.80
   7  -4   1    8.70    5.10
   7  -4   1   15.40    5.10
   7  -4   1   21.60    4.60
   7  -4   1   20.30    5.50
   7  -4   1   21.30    6.70
  -8   4  -1   45.20    9.40
  -8   4  -1   48.60   10.00
  -8   4  -1   49.70   10.00
   8  -4   1   58.39    8.30
   8  -4   1   54.39   10.10
   8  -4   1   53.09   10.70
   8  -4   1   55.39    9.60
   8  -4   1   56.99    9.50
   8  -4   1   49.70    4.20
  -9   4  -1  226.38   17.80
  -9   4  -1  214.18   18.90
  -9   4  -1  223.58   16.00
   9  -4   1  235.08   15.10
   9  -4   1  239.48   19.00
   9  -4   1  231.68   17.20
   9  -4   1  254.77   20.20
   9  -4   1  250.27   18.40
   9  -4   1  236.38   10.10
 -10   4  -1   19.60   10.00
 -10   4  -1   44.00    9.00
 -10   4  -1   50.09   10.20
  10  -4   1   56.29   11.00
  10  -4   1   35.30    3.80
  10  -4   1   35.40    9.10
  10  -4   1   30.10    8.60
  10  -4   1   38.00   10.80
  10  -4   1   36.00    7.40
 -11   4  -1   -2.50    5.20
 -11   4  -1    5.40    5.50
 -11   4  -1   -2.70    4.60
  11  -4   1   -1.00    6.00
  11  -4   1    1.30    4.40
  11  -4   1    0.90    4.60
  11  -4   1    5.70    6.30
 -12   4  -1    1.20    3.70
 -12   4  -1   -3.90    6.10
  12  -4   1    2.80    4.00
  12  -4   1    8.80    7.70
  12  -4   1    3.50    5.50
  12  -4   1   -0.50    4.90
 -13   4  -1   11.40    6.80
 -13   4  -1   21.80    8.70
 -13   4  -1   16.60    8.20
  13  -4   1   15.50    6.40
  13  -4   1   15.70    8.30
  13  -4   1   16.00    7.40
  13  -4   1   13.90    6.50
 -14   4  -1   32.40   11.00
  14  -4   1   24.80   10.80
  14  -4   1   20.20    8.20
  14  -4   1   16.30    6.20
  14   3  -1   34.00    9.50
  14   3  -1   19.20    8.40
  14   3  -1   15.20    5.90
 -14  -3   1   37.60   13.40
 -14  -3   1   15.50    5.70
 -14  -3   1   31.10    8.30
 -14  -3   1   -3.70    8.50
  13   3  -1   35.90   10.50
  13   3  -1   61.59   11.80
  13   3  -1   31.90   10.10
  13   3  -1   36.10   13.10
 -13  -3   1   28.90   12.70
 -13  -3   1   33.80   11.70
 -13  -3   1   60.09   11.50
 -13  -3   1   43.00   13.50
 -13  -3   1   39.70    8.30
  12   3  -1   31.00    7.20
  12   3  -1   35.60    8.70
  12   3  -1   53.99   13.20
 -12  -3   1   42.00   11.80
 -12  -3   1   67.89   13.70
 -12  -3   1   53.89   10.40
 -12  -3   1   46.40    9.60
  11   3  -1    3.30    4.60
  11   3  -1    4.30    7.70
  11   3  -1    7.30    5.40
  11   3  -1   22.30    9.10
 -11  -3   1   17.10    7.80
 -11  -3   1    6.10    5.20
 -11  -3   1   10.00    5.40
  10   3  -1   89.09   15.00
  10   3  -1  104.29   12.90
  10   3  -1   94.59   14.30
 -10  -3   1   84.49   11.50
 -10  -3   1   93.39   15.50
 -10  -3   1   95.09   13.20
 -10  -3   1  106.99   16.00
   9   3  -1   22.50    8.70
   9   3  -1   31.80    8.40
   9   3  -1   12.90    4.70
  -9  -3   1   20.70    6.10
  -9  -3   1   19.80   10.70
  -9  -3   1   31.70    9.60
  -9  -3   1   25.50    6.50
   8   3  -1  118.39   10.70
   8   3  -1   78.09   14.90
   8   3  -1  112.99   15.30
  -8  -3   1   85.59   11.20
  -8  -3   1  102.79   14.00
  -8  -3   1  110.79   12.80
  -8  -3   1  105.89    9.70
   7   3  -1  134.39   12.50
   7   3  -1  113.69   10.20
   7   3  -1  104.09   11.30
  -7  -3   1  128.99   12.60
  -7  -3   1  123.79    9.90
  -7  -3   1  110.19   10.20
  -7  -3   1  104.69   11.30
   6   3  -1  896.41   35.40
   6   3  -1  796.62   30.50
   6   3  -1  818.22   34.10
  -6  -3   1  803.32   34.70
  -6  -3   1  793.32   30.20
  -6  -3   1  855.31   34.90
  -6  -3   1  784.22   31.40
   5   3  -1   27.10    6.00
   5   3  -1   27.80    5.40
   5   3  -1   34.50    7.00
  -5  -3   1   50.49    8.40
  -5  -3   1   33.80    5.50
  -5  -3   1   34.80    6.70
   4   3  -1    8.30    3.60
   4   3  -1   10.40    3.80
   4   3  -1   10.60    3.30
  -4  -3   1    5.20    1.50
  -4  -3   1    7.00    2.40
  -4  -3   1    8.60    3.50
  -4  -3   1    7.40    3.70
   3   3  -1  323.07   15.70
   3   3  -1  349.57   16.00
   3   3  -1  354.76   14.90
  -3  -3   1  348.17   16.00
  -3  -3   1  336.97   10.30
  -3  -3   1  320.27   14.20
  -3  -3   1  354.86   16.50
   2   3  -1 7712.73  329.97
  -2  -3   1 7505.05  327.97
   1   3  -1 1145.39   35.60
   1   3  -1 1172.18   36.00
  -1  -3   1 1126.69   34.70
  -1  -3   1 1208.38   38.30
  -1  -3   1 1145.39   35.70
   0   3  -1  591.54   17.90
   0   3  -1  574.34   18.40
   0   3  -1  591.84   20.00
   0   3  -1  560.34   19.60
   0  -3   1  572.84   18.40
   0  -3   1  597.84   19.90
   0  -3   1  594.84   18.00
   0  -3   1  560.04   19.00
   0  -3   1  607.24   20.00
  -1   3  -1   29.10    4.00
  -1   3  -1   18.70    3.50
  -1   3  -1   20.60    2.90
  -1   3  -1   18.60    2.90
   1  -3   1   26.50    3.40
   1  -3   1   18.80    6.00
   1  -3   1   19.60    3.00
   1  -3   1   25.20    3.60
  -2   3  -1   47.30    4.60
  -2   3  -1   50.79    3.70
  -2   3  -1   53.49    4.50
  -2   3  -1   37.90    4.20
  -2   3  -1   55.19    5.00
   2  -3   1   44.60    4.60
   2  -3   1   48.60    4.20
   2  -3   1   49.80    4.90
   2  -3   1   46.60    4.60
  -3   3  -1  232.88   12.10
  -3   3  -1  233.98   12.30
  -3   3  -1  262.37   11.50
  -3   3  -1  259.77    9.50
  -3   3  -1  242.58   12.30
   3  -3   1  252.87   12.40
   3  -3   1  237.58   12.20
   3  -3   1  248.28   12.50
   3  -3   1  241.48   11.20
  -4   3  -1 1785.32   55.09
  -4   3  -1 1734.93   50.59
  -4   3  -1 1778.52   55.49
  -4   3  -1 1854.61   53.39
   4  -3   1 1763.92   49.00
   4  -3   1 1718.43   55.19
   4  -3   1 1742.63   54.79
   4  -3   1 1764.62   54.89
  -5   3  -1   -1.00    2.10
  -5   3  -1   -1.10    1.50
  -5   3  -1   -0.70    1.80
   5  -3   1    3.70    2.30
   5  -3   1    0.70    1.60
   5  -3   1    2.20    1.80
   5  -3   1    1.00    2.00
   5  -3   1    1.50    1.40
   5  -3   1    1.20    2.60
  -6   3  -1    2.80    2.70
  -6   3  -1    0.40    3.00
  -6   3  -1    3.20    3.30
   6  -3   1    1.20    2.10
   6  -3   1   -0.10    2.30
   6  -3   1    0.10    1.20
   6  -3   1    1.00    2.30
   6  -3   1    0.50    2.40
   6  -3   1    0.40    1.70
  -7   3  -1  108.99   13.50
  -7   3  -1  105.29   11.10
  -7   3  -1  108.89   10.00
   7  -3   1   91.09    5.80
   7  -3   1  112.89   11.20
   7  -3   1   96.49    9.70
   7  -3   1   77.29    9.00
   7  -3   1  116.69   14.40
   7  -3   1   88.89    9.90
  -8   3  -1    7.00    4.40
  -8   3  -1    9.00    4.90
   8  -3   1    2.80    3.30
   8  -3   1    3.80    4.60
   8  -3   1    9.40    5.30
   8  -3   1    9.70    4.60
   8  -3   1    6.70    2.00
   8  -3   1    8.30    5.00
  -9   3  -1   -3.00    2.50
  -9   3  -1    7.20    4.90
  -9   3  -1    1.00    3.60
   9  -3   1    1.40    3.40
   9  -3   1    5.10    4.70
   9  -3   1    1.70    4.70
   9  -3   1   -0.30    3.20
   9  -3   1    1.00    1.60
   9  -3   1    6.30    6.00
 -10   3  -1    5.00    4.40
 -10   3  -1    5.60    4.00
 -10   3  -1    6.70    5.60
  10  -3   1   10.30    6.30
  10  -3   1    7.40    6.10
  10  -3   1    4.20    5.20
  10  -3   1    4.30    2.10
  10  -3   1   -1.10    6.10
  10  -3   1    0.00    3.30
 -11   3  -1   72.89   11.90
 -11   3  -1   95.09   15.90
 -11   3  -1   71.59   13.00
  11  -3   1  103.79   15.50
  11  -3   1   77.09   10.70
  11  -3   1   76.59   14.20
  11  -3   1   78.79    6.10
  11  -3   1   95.79   14.80
 -12   3  -1   21.90    7.70
 -12   3  -1   27.40    8.90
 -12   3  -1   26.20    9.40
  12  -3   1   37.50   10.00
  12  -3   1   25.60    3.70
  12  -3   1   38.90   10.50
  12  -3   1   33.80    7.90
 -13   3  -1   13.60    7.10
 -13   3  -1    1.70    7.70
 -13   3  -1    0.70    7.40
  13  -3   1   -1.70    1.80
  13  -3   1    0.20    3.80
  13  -3   1    4.10    4.80
  13  -3   1   -0.40    7.40
  13  -3   1   15.40    7.20
 -14   3  -1    5.30    7.80
 -14   3  -1    2.90   10.10
  14  -3   1    3.20    7.50
  14  -3   1   27.40   10.50
  14  -3   1    6.50    5.00
  14   2  -1   45.60   10.90
  14   2  -1   30.10   11.00
  14   2  -1   15.70    5.90
 -14  -2   1   35.90   11.60
 -14  -2   1   27.70    8.50
 -14  -2   1   27.80   10.40
  13   2  -1   48.10    9.10
  13   2  -1   35.70   12.30
  13   2  -1   35.90    9.10
  13   2  -1   53.89   13.40
 -13  -2   1   29.90    9.80
 -13  -2   1   46.70   11.20
 -13  -2   1   48.50   10.50
 -13  -2   1   52.99   14.30
  12   2  -1   91.39   15.40
  12   2  -1  110.39   14.00
  12   2  -1   95.89   13.50
 -12  -2   1  112.79   13.90
 -12  -2   1  108.89   17.80
 -12  -2   1   79.49   15.80
  11   2  -1   71.69   13.40
  11   2  -1   39.40   10.50
  11   2  -1   72.19   11.20
  11   2  -1   41.60    8.20
 -11  -2   1   52.89   11.00
 -11  -2   1   73.99   13.60
 -11  -2   1   69.09   10.20
 -11  -2   1   44.60   17.90
  10   2  -1   69.09   12.90
  10   2  -1   90.29   14.50
  10   2  -1   89.49   11.90
  10   2  -1   84.69    9.50
 -10  -2   1   95.99   13.20
 -10  -2   1   89.99   15.10
 -10  -2   1   90.39   11.50
 -10  -2   1  118.39   16.70
   9   2  -1  209.48   17.70
   9   2  -1  191.28   14.30
   9   2  -1  216.58   14.60
   9   2  -1  170.38   17.00
  -9  -2   1  197.28   16.90
  -9  -2   1  194.68   15.30
  -9  -2   1  208.88   17.90
  -9  -2   1  199.38   14.10
   8   2  -1  122.39   13.70
   8   2  -1  131.09   12.80
   8   2  -1  119.79   10.40
  -8  -2   1  114.89   10.20
  -8  -2   1  112.79   12.00
  -8  -2   1  108.79   14.50
  -8  -2   1  108.69   12.60
   7   2  -1  194.78   12.60
   7   2  -1  176.38   14.30
   7   2  -1  178.68   14.50
  -7  -2   1  196.88   12.50
  -7  -2   1  192.18   14.80
  -7  -2   1  178.38   12.90
  -7  -2   1  165.98   14.80
   6   2  -1  243.78   16.30
   6   2  -1  278.57   14.20
  -6  -2   1  270.67   14.00
  -6  -2   1  241.58   16.40
  -6  -2   1  247.28   14.50
  -6  -2   1  246.98   16.00
   5   2  -1  399.16   17.00
   5   2  -1  380.76   19.40
   5   2  -1  408.26   19.70
  -5  -2   1  339.87   27.10
  -5  -2   1  398.86   17.00
  -5  -2   1  390.96   19.60
   4   2  -1 1778.92   54.19
   4   2  -1 1713.23   50.99
   4   2  -1 1648.83   53.49
  -4  -2   1 1744.83   53.99
  -4  -2   1 1713.73   50.69
  -4  -2   1 1657.43   53.89
   3   2  -1    5.40    2.10
   3   2  -1    3.60    2.20
   3   2  -1    8.50    2.90
  -3  -2   1    9.60    2.40
  -3  -2   1    6.30    2.50
  -3  -2   1    9.60    3.20
   2   2  -1 9687.33  369.06
  -2  -2   1 9999.00  371.46
   1   2  -1  192.48    7.90
   1   2  -1  175.38    7.30
   1   2  -1  188.48    8.40
  -1  -2   1  178.28    8.10
  -1  -2   1  182.28    8.40
  -1  -2   1  189.78    6.60
  -1  -2   1  165.68    7.50
   0   2  -1  152.98    6.00
   0   2  -1  144.59    6.60
   0   2  -1  158.58    6.90
   0  -2   1  150.88    6.80
   0  -2   1  157.98    6.10
   0  -2   1  168.98    7.50
   0  -2   1  153.68    6.70
  -1   2  -1 1920.01  105.99
   1  -2   1 1861.91  104.49
  -2   2  -1  746.23   22.10
  -2   2  -1  729.03   24.60
  -2   2  -1  820.72   24.00
  -2   2  -1  767.32   24.70
  -2   2  -1  724.63   24.50
   2  -2   1  765.52   26.60
   2  -2   1  792.32   23.90
   2  -2   1  758.72   22.10
   2  -2   1  736.33   24.60
   2  -2   1  744.53   24.60
  -3   2  -1  156.28    9.20
  -3   2  -1  160.88    9.20
  -3   2  -1  153.98    6.40
  -3   2  -1  150.48    8.20
   3  -2   1  158.08    6.40
   3  -2   1  147.89    8.80
   3  -2   1  153.78    7.90
   3  -2   1  144.59    8.80
   3  -2   1  151.08    9.20
   3  -2   1  162.18    8.50
  -4   2  -1 1044.10   35.10
  -4   2  -1  989.70   35.20
  -4   2  -1 1035.60   33.30
   4  -2   1 1003.50   35.30
   4  -2   1 1039.60   32.60
   4  -2   1 1012.80   29.60
   4  -2   1 1055.59   34.90
   4  -2   1 1022.20   35.00
   4  -2   1  971.50   33.30
  -5   2  -1   12.80    4.30
  -5   2  -1   23.50    5.20
  -5   2  -1   15.40    4.10
   5  -2   1   12.30    3.50
   5  -2   1   13.50    4.30
   5  -2   1   10.50    2.10
   5  -2   1   16.50    4.90
   5  -2   1    8.80    3.70
  -6   2  -1   -0.90    2.00
  -6   2  -1   -1.20    1.90
  -6   2  -1   -2.20    2.50
   6  -2   1   -1.30    1.90
   6  -2   1   -1.80    1.70
   6  -2   1   -0.10    1.80
   6  -2   1    3.40    2.00
   6  -2   1   -0.70    1.10
   6  -2   1    0.60    2.40
  -7   2  -1    6.00    4.20
  -7   2  -1    0.90    3.00
  -7   2  -1    1.20    2.10
   7  -2   1    6.20    3.70
   7  -2   1    5.80    3.50
   7  -2   1    1.30    3.80
   7  -2   1   -3.20    2.30
   7  -2   1    0.90    2.90
   7  -2   1    2.90    1.50
  -8   2  -1   20.40    5.60
  -8   2  -1   20.30    6.40
  -8   2  -1   17.80    6.40
   8  -2   1   19.20    3.30
   8  -2   1   21.40    6.20
   8  -2   1   10.80    4.70
   8  -2   1   21.60    6.00
   8  -2   1   13.00    4.00
   8  -2   1   11.60    5.10
  -9   2  -1  267.17   17.60
  -9   2  -1  259.17   19.80
  -9   2  -1  238.88   18.40
   9  -2   1  254.67   15.90
   9  -2   1  242.78   19.60
   9  -2   1  259.47   12.10
   9  -2   1  242.28   17.80
   9  -2   1  263.97   19.90
   9  -2   1  256.67   18.80
 -10   2  -1  204.18   18.10
 -10   2  -1  192.78   15.40
 -10   2  -1  194.58   18.80
  10  -2   1  238.58   20.50
  10  -2   1  218.78   10.90
  10  -2   1  187.58   14.10
  10  -2   1  179.58   15.60
  10  -2   1  172.68   16.70
 -11   2  -1   46.00   10.40
 -11   2  -1   34.20    8.60
 -11   2  -1   28.40    9.50
  11  -2   1   45.60    8.60
  11  -2   1   47.50   12.10
  11  -2   1   39.40   10.30
  11  -2   1   37.20    9.30
 -12   2  -1    5.50    5.90
 -12   2  -1   -1.40    6.10
  12  -2   1    2.70    4.20
  12  -2   1    6.90    6.00
  12  -2   1   11.40    5.80
 -13   2  -1   53.09   14.10
 -13   2  -1   47.40   10.40
 -13   2  -1   39.60   12.80
  13  -2   1   54.89   12.20
  13  -2   1   62.79   13.00
  13  -2   1   28.70    7.30
  13  -2   1   31.10    9.50
 -14   2  -1   -1.30    9.20
 -14   2  -1    1.70    5.30
  14  -2   1   13.90    7.50
  14  -2   1    9.50    6.80
  14   1  -1    5.00    4.20
  14   1  -1    8.90    5.00
  14   1  -1    9.40    6.00
  14   1  -1    7.00    7.00
 -14  -1   1   11.00    9.10
 -14  -1   1    6.50    6.30
 -14  -1   1   13.60    6.60
  13   1  -1    4.60    3.50
  13   1  -1    7.60    8.40
  13   1  -1   13.00    6.40
  13   1  -1    5.40    4.80
  13   1  -1    4.40    4.50
 -13  -1   1    2.10    3.60
 -13  -1   1   16.40    6.10
 -13  -1   1    1.00    6.80
  12   1  -1   41.10   10.60
  12   1  -1   16.80    7.90
  12   1  -1   35.40    8.80
  12   1  -1   41.80    8.10
 -12  -1   1   32.20   10.50
 -12  -1   1   30.90    6.90
 -12  -1   1   36.40   10.40
 -12  -1   1   26.10    7.70
  11   1  -1   25.40    7.70
  11   1  -1   35.60    9.50
  11   1  -1   33.30    9.30
  11   1  -1   34.40    7.50
 -11  -1   1   30.80   11.00
 -11  -1   1   44.80   11.00
 -11  -1   1   40.80    9.50
  10   1  -1   31.20    8.80
  10   1  -1   22.60    8.30
  10   1  -1   25.40    6.40
  10   1  -1   28.00    6.60
 -10  -1   1   14.90    6.50
 -10  -1   1   25.20    6.00
 -10  -1   1   16.60    8.10
   9   1  -1   58.09   10.90
   9   1  -1   55.59   12.00
   9   1  -1   77.89   10.40
   9   1  -1   67.39    9.10
  -9  -1   1   77.19   11.80
  -9  -1   1   65.59   11.70
  -9  -1   1   73.19    9.60
  -9  -1   1   78.99   13.30
   8   1  -1   23.40    5.90
   8   1  -1   39.00    8.20
   8   1  -1   33.50    6.50
   8   1  -1   27.60    7.20
  -8  -1   1   23.90    6.80
  -8  -1   1   19.70    6.60
  -8  -1   1   25.50    6.10
  -8  -1   1   32.60    5.90
   7   1  -1   63.69   10.70
   7   1  -1   55.39    9.40
   7   1  -1   69.69    7.30
  -7  -1   1   70.89    7.10
  -7  -1   1   64.79    9.10
  -7  -1   1   80.79   11.50
  -7  -1   1   69.09   11.10
   6   1  -1   35.70    7.10
   6   1  -1   42.70    5.80
   6   1  -1   33.60    6.90
  -6  -1   1   25.20    5.50
  -6  -1   1   39.40    7.50
  -6  -1   1   36.00    5.60
  -6  -1   1   42.90    7.80
   5   1  -1    0.00    1.90
   5   1  -1    4.10    3.00
   5   1  -1   -0.90    1.60
  -5  -1   1    2.80    2.30
  -5  -1   1    1.90    2.60
  -5  -1   1   -0.90    1.50
  -5  -1   1   -1.10    1.60
   4   1  -1   17.40    4.10
   4   1  -1   23.40    3.60
   4   1  -1   24.10    4.80
  -4  -1   1   23.80    3.50
  -4  -1   1   20.00    4.40
  -4  -1   1   19.90    4.40
  -4  -1   1   24.70    4.50
   3   1  -1 3515.35  196.98
  -3  -1   1 3625.14  197.08
   2   1  -1 1214.08   38.80
  -2  -1   1 1276.87   37.00
   1   1  -1  368.46   12.40
  -1  -1   1  387.36   12.40
  -1  -1   1  386.56   11.90
  -1  -1   1  370.86   12.50
  -1   1  -1   15.50    1.80
  -1   1  -1   18.60    1.60
  -1   1  -1   21.40    2.50
   1  -1   1   19.40    2.50
   1  -1   1   17.30    1.90
   1  -1   1   16.40    1.90
  -2   1  -1 4719.63  204.78
   2  -1   1 5207.58  214.48
  -3   1  -1  551.14   19.20
  -3   1  -1  557.04   20.50
  -3   1  -1  538.75   20.60
  -3   1  -1  524.95   18.50
   3  -1   1  551.34   16.90
   3  -1   1  546.75   20.40
   3  -1   1  546.15   20.70
   3  -1   1  555.74   18.80
   3  -1   1  530.95   19.20
  -4   1  -1  475.95   18.70
  -4   1  -1  506.95   20.60
  -4   1  -1  488.45   18.20
  -4   1  -1  486.25   20.70
   4  -1   1  476.35   18.10
   4  -1   1  488.95   20.70
   4  -1   1  494.75   16.00
   4  -1   1  474.65   20.30
   4  -1   1  435.76   18.60
  -5   1  -1    1.30    2.60
  -5   1  -1    2.00    2.20
  -5   1  -1    1.10    1.90
  -5   1  -1    2.20    2.60
   5  -1   1   -0.10    1.70
   5  -1   1    2.00    2.30
   5  -1   1    4.20    3.30
   5  -1   1   -0.20    2.10
  -6   1  -1  337.57   19.00
  -6   1  -1  352.26   17.60
  -6   1  -1  342.47   16.50
  -6   1  -1  346.97   19.60
   6  -1   1  374.06   20.50
   6  -1   1  360.96   14.00
   6  -1   1  380.06   20.00
   6  -1   1  376.86   17.00
   6  -1   1  351.46   17.90
   6  -1   1  365.96   18.40
  -7   1  -1    8.90    3.40
  -7   1  -1   -0.50    1.70
  -7   1  -1   -1.80    2.00
  -7   1  -1   -0.50    2.00
   7  -1   1    0.70    3.50
   7  -1   1    3.50    1.80
   7  -1   1    1.40    3.30
   7  -1   1    7.00    3.50
   7  -1   1    2.30    3.40
   7  -1   1   -3.20    1.70
  -8   1  -1   -0.40    3.90
  -8   1  -1    3.60    2.70
  -8   1  -1    5.80    4.90
  -8   1  -1    1.20    3.40
   8  -1   1   -2.50    2.90
   8  -1   1   -1.80    2.60
   8  -1   1   -4.60    3.20
   8  -1   1    4.70    4.90
   8  -1   1    1.30    2.00
  -9   1  -1   -1.30    5.20
  -9   1  -1   -2.90    3.40
  -9   1  -1    5.10    4.40
  -9   1  -1    8.20    3.70
   9  -1   1   -1.10    2.00
   9  -1   1    9.90    5.20
   9  -1   1   13.50    6.30
   9  -1   1    2.30    4.70
 -10   1  -1   82.99   12.90
 -10   1  -1   99.89   11.20
 -10   1  -1   74.29   13.40
 -10   1  -1   91.29    9.60
  10  -1   1   95.89   14.60
  10  -1   1  101.59   11.40
  10  -1   1  102.99   15.90
  10  -1   1   88.59   11.50
  10  -1   1   81.19    7.30
 -11   1  -1   -2.20    5.40
 -11   1  -1    0.30    3.50
 -11   1  -1   -2.20    2.50
  11  -1   1   11.60    4.80
  11  -1   1    0.80    5.20
  11  -1   1   -2.60    4.70
  11  -1   1    4.90    5.60
  11  -1   1    6.60    2.80
 -12   1  -1  158.38   20.60
 -12   1  -1  143.09   20.30
 -12   1  -1  148.09   21.10
  12  -1   1  147.19   19.80
  12  -1   1  127.69   17.30
  12  -1   1  123.39   12.70
  12  -1   1  117.39    9.30
 -13   1  -1   44.90   10.20
 -13   1  -1   13.10    9.90
 -13   1  -1   23.60    9.00
  13  -1   1   17.40    8.30
  13  -1   1   34.80    8.80
  13  -1   1   26.10    4.80
  13  -1   1   28.70    9.80
  13  -1   1   22.60    7.10
 -14   1  -1  -11.40    8.20
 -14   1  -1    9.40    5.70
  14  -1   1   22.40    9.90
  14  -1   1   -1.20    5.00
  14  -1   1   15.30    8.50
  14   0  -1   -4.20    5.70
  14   0  -1    0.60    3.40
  14   0  -1   -2.60    3.90
 -14   0   1   26.30   10.20
 -14   0   1    9.30    8.20
  13   0  -1   43.40    5.90
  13   0  -1   27.60    9.20
  13   0  -1   45.00    8.90
  13   0  -1   53.79   11.40
  13   0  -1   44.50   12.10
 -13   0   1   39.00   12.60
 -13   0   1   21.30   10.70
 -13   0   1   32.80    9.60
  12   0  -1    8.80    3.00
  12   0  -1    7.80    5.30
  12   0  -1   13.60    5.40
  12   0  -1    1.40    5.50
  12   0  -1   15.60    7.00
 -12   0   1   16.00    5.90
 -12   0   1    6.00    5.00
 -12   0   1    0.80    5.30
 -12   0   1   25.30   10.20
  11   0  -1   -6.40    5.30
  11   0  -1   -1.70    2.00
  11   0  -1   -2.20    3.80
  11   0  -1    5.50    5.00
 -11   0   1    2.00    4.10
 -11   0   1    6.10    4.40
 -11   0   1   -1.90    3.10
 -11   0   1   -1.30    5.40
  10   0  -1   39.70    9.70
  10   0  -1   58.09   12.70
  10   0  -1   50.19   10.90
  10   0  -1   51.79    8.20
 -10   0   1   46.10    9.50
 -10   0   1   55.09   11.30
 -10   0   1   49.60   10.60
 -10   0   1   40.80    7.70
   9   0  -1   78.69    8.50
   9   0  -1   95.49   13.40
   9   0  -1   81.89    9.30
   9   0  -1   96.19   14.90
  -9   0   1   94.29   13.60
  -9   0   1   78.39    8.70
  -9   0   1   75.09   12.40
  -9   0   1   93.09   12.10
   8   0  -1  179.88   12.90
   8   0  -1  162.78   11.30
   8   0  -1  169.28   15.00
   8   0  -1  175.08   14.60
  -8   0   1  176.68   11.70
  -8   0   1  169.78   15.00
  -8   0   1  163.18   13.20
  -8   0   1  175.38   15.60
   7   0  -1   24.40    6.20
   7   0  -1   27.80    5.10
   7   0  -1   25.60    5.70
   7   0  -1   38.00    8.40
  -7   0   1   28.20    7.80
  -7   0   1   33.40    6.50
  -7   0   1   31.90    7.10
  -7   0   1   29.80    5.20
   6   0  -1    1.90    1.70
   6   0  -1    0.00    2.10
   6   0  -1   -1.10    1.80
   6   0  -1    0.30    1.50
  -6   0   1    3.90    3.20
  -6   0   1   -1.30    2.30
  -6   0   1    5.50    2.60
  -6   0   1   -3.40    2.80
   5   0  -1    9.30    2.90
   5   0  -1    5.90    2.50
   5   0  -1    2.90    2.50
   5   0  -1    3.90    2.50
  -5   0   1    1.90    1.80
  -5   0   1    7.50    3.70
  -5   0   1    3.20    1.70
  -5   0   1    1.70    1.90
   4   0  -1    3.10    1.70
   4   0  -1   -1.30    0.80
   4   0  -1    2.40    1.80
   4   0  -1    1.70    1.70
  -4   0   1   -0.10    1.40
  -4   0   1    1.50    1.70
  -4   0   1    1.10    1.20
  -4   0   1    0.30    1.50
   3   0  -1 1475.15   43.00
   3   0  -1 1389.86   42.80
  -3   0   1 1403.46   42.90
  -3   0   1 1356.56   42.50
   2   0  -1  155.38    7.30
   2   0  -1  153.18    5.90
   2   0  -1  149.29    7.10
   2   0  -1  147.49    6.30
  -2   0   1  145.39    7.20
  -2   0   1  142.69    5.60
  -2   0   1  144.69    6.70
  -1   0  -1   89.59    4.50
  -2   0  -1  813.22   25.90
  -2   0  -1  785.42   24.50
  -2   0  -1  880.61   29.70
   2   0   1  767.82   25.70
  -3   0  -1  756.02   24.60
  -3   0  -1  766.52   26.70
  -3   0  -1  728.33   24.80
  -3   0  -1  796.12   26.70
   3   0   1  746.43   24.50
   3   0   1  745.73   26.60
   3   0   1  801.52   26.90
   3   0   1  752.32   25.10
  -4   0  -1 3923.21  233.18
   4   0   1 3790.62  235.48
  -5   0  -1 1303.17   41.10
  -5   0  -1 1217.18   43.30
  -5   0  -1 1206.68   42.80
  -5   0  -1 1270.97   40.10
   5   0   1 1240.88   39.70
   5   0   1 1196.28   43.30
   5   0   1 1175.68   41.40
   5   0   1 1284.07   43.50
  -6   0  -1   87.19   11.00
  -6   0  -1   77.79    7.80
  -6   0  -1   57.29    6.30
  -6   0  -1   76.09   10.70
   6   0   1   67.79    6.90
   6   0   1   84.59   11.20
   6   0   1   71.69    8.20
  -7   0  -1    1.50    3.60
  -7   0  -1    0.40    2.70
  -7   0  -1    5.80    4.20
  -7   0  -1    2.10    3.10
   7   0   1    1.10    2.10
   7   0   1    1.40    4.00
  -8   0  -1   33.50    8.80
  -8   0  -1   32.20    8.40
  -8   0  -1   13.40    5.00
  -8   0  -1   17.60    6.40
   8   0   1   22.10    7.10
   8   0   1   15.90    6.50
   8   0   1   28.40    6.10
  -9   0  -1  138.29   12.80
  -9   0  -1   84.49   14.10
  -9   0  -1  123.39   16.00
  -9   0  -1  116.89   10.60
   9   0   1  112.99   12.20
   9   0   1  123.59   15.80
   9   0   1  114.09   15.80
   9   0   1   96.99   10.40
 -10   0  -1   60.39   13.10
 -10   0  -1   45.60    9.20
 -10   0  -1   49.10   11.00
 -10   0  -1   53.99    9.20
  10   0   1   44.40    8.80
  10   0   1   47.00    6.30
  10   0   1   65.89   13.30
  10   0   1   43.60   10.60
  10   0   1   39.30    8.40
 -11   0  -1   37.90   11.40
 -11   0  -1   39.20    8.00
 -11   0  -1   28.70    7.10
  11   0   1   24.20    5.40
  11   0   1   38.80    8.00
  11   0   1   43.50   10.70
  11   0   1   57.29   11.00
  11   0   1   43.30   10.60
 -12   0  -1    7.10    6.90
 -12   0  -1   10.40    6.00
 -12   0  -1   10.00    6.10
  12   0   1    5.30    4.70
  12   0   1    5.70    3.10
  12   0   1    8.90    4.80
  12   0   1    2.40    4.60
  12   0   1   14.20    6.20
 -13   0  -1   10.80    7.20
 -13   0  -1   11.50    8.20
 -13   0  -1   31.40    9.40
  13   0   1   29.40   10.30
  13   0   1   31.70   10.50
  13   0   1   24.70    7.60
  13   0   1   24.00    5.80
  13   0   1   22.80    8.00
 -14   0  -1   10.00    6.00
  14   0   1   23.60   11.10
  14   0   1   25.20    8.20
  14   0   1   28.10    8.10
  14  -1  -1    2.00    5.00
  14  -1  -1    2.50    5.00
  14  -1  -1   10.20    8.10
 -14   1   1   -1.00    6.00
 -14   1   1   11.10    8.80
  13  -1  -1    4.10    8.40
  13  -1  -1   14.40    6.60
  13  -1  -1   -0.30    2.40
  13  -1  -1   -3.80    5.70
  13  -1  -1   -2.20    3.40
 -13   1   1   -3.30    3.80
 -13   1   1   21.10    8.20
 -13   1   1   12.20    7.70
  12  -1  -1  159.78   13.70
  12  -1  -1  176.28   16.40
  12  -1  -1  180.98   19.30
  12  -1  -1  168.78   19.50
  12  -1  -1  158.68    9.40
 -12   1   1  207.38   17.60
 -12   1   1  161.18   18.00
 -12   1   1  161.38   18.20
  11  -1  -1   47.70    5.20
  11  -1  -1   32.20   10.30
  11  -1  -1   52.49   12.00
  11  -1  -1   46.50    9.80
  11  -1  -1   48.30    8.40
 -11   1   1   52.29    9.80
 -11   1   1   62.69   13.40
 -11   1   1   54.39   11.30
  10  -1  -1    6.30    6.60
  10  -1  -1   11.90    5.20
  10  -1  -1    1.20    3.30
  10  -1  -1    2.20    1.80
  10  -1  -1    4.10    4.70
 -10   1   1    7.50    5.10
 -10   1   1    7.70    4.20
 -10   1   1    8.30    5.30
 -10   1   1    5.70    5.30
   9  -1  -1   44.50    8.90
   9  -1  -1   75.19    9.20
   9  -1  -1   59.39    5.10
   9  -1  -1   72.19   13.00
   9  -1  -1   75.49   12.20
  -9   1   1   67.19   10.70
  -9   1   1   75.09   12.60
  -9   1   1   63.49    8.40
  -9   1   1   79.99   12.00
   8  -1  -1   -3.00    2.70
   8  -1  -1    1.10    3.30
   8  -1  -1    0.50    4.30
  -8   1   1    1.20    4.50
  -8   1   1    2.80    2.80
  -8   1   1    5.70    4.00
  -8   1   1    9.70    5.00
   7  -1  -1  199.98   11.30
   7  -1  -1  177.68   12.50
   7  -1  -1  212.18   14.70
   7  -1  -1  180.18   14.70
  -7   1   1  187.08   14.90
  -7   1   1  201.28   14.50
  -7   1   1  208.38   11.60
  -7   1   1  196.98   13.00
   6  -1  -1   -1.60    1.50
   6  -1  -1   -1.20    1.90
   6  -1  -1    0.90    3.30
   6  -1  -1   -1.70    2.60
  -6   1   1   -0.50    2.30
  -6   1   1   -2.00    1.30
  -6   1   1   -1.50    1.40
  -6   1   1   -2.10    1.20
   5  -1  -1   86.69    6.10
   5  -1  -1   82.59    7.10
   5  -1  -1  101.69    7.90
   5  -1  -1  113.49    9.50
   5  -1  -1   80.19    7.90
  -5   1   1  100.69    7.90
  -5   1   1  105.19    9.10
  -5   1   1   95.59    6.40
  -5   1   1  112.09    8.90
   4  -1  -1    5.90    2.70
   4  -1  -1    7.10    1.90
   4  -1  -1    9.40    2.90
   4  -1  -1   10.10    3.00
   4  -1  -1   10.00    3.10
  -4   1   1    8.60    1.90
  -4   1   1    4.60    2.20
  -4   1   1    8.00    2.70
  -4   1   1    8.20    3.20
   3  -1  -1  754.62   22.40
   3  -1  -1  749.33   25.20
   3  -1  -1  722.53   24.20
   3  -1  -1  757.42   24.50
   3  -1  -1  753.22   25.50
  -3   1   1  755.52   24.20
  -3   1   1  723.93   24.40
  -3   1   1  762.12   22.40
  -3   1   1  760.12   25.30
  -3   1   1  753.32   25.50
   2  -1  -1 2714.73  132.99
  -2   1   1 2733.03  132.19
   1  -1  -1  547.25   16.30
  -1   1   1  557.24   16.30
  -1   1   1  532.55   16.30
  -1   1   1  520.15   16.90
  -1  -1  -1  617.04   19.80
  -1  -1  -1  630.34   18.70
   1   1   1  642.54   20.00
   1   1   1  672.83   20.20
  -2  -1  -1  902.21   27.30
  -2  -1  -1  883.11   28.40
  -2  -1  -1  891.61   28.60
  -2  -1  -1  875.31   27.20
   2   1   1  897.21   28.60
  -3  -1  -1 1507.65   44.50
  -3  -1  -1 1531.65   46.80
  -3  -1  -1 1494.95   46.50
   3   1   1 1500.15   46.60
   3   1   1 1498.95   44.50
   3   1   1 1476.05   46.40
  -4  -1  -1  138.89    9.80
  -4  -1  -1  119.39    8.20
  -4  -1  -1  130.79    9.80
  -4  -1  -1  126.39    8.10
   4   1   1  143.09   10.00
   4   1   1  137.59    8.60
   4   1   1  159.18   10.50
  -5  -1  -1 1084.49   39.40
  -5  -1  -1 1135.69   36.20
  -5  -1  -1 1036.10   38.50
  -5  -1  -1 1047.50   36.20
   5   1   1 1056.79   39.00
   5   1   1 1057.09   38.80
   5   1   1 1017.90   35.30
  -6  -1  -1  143.49   10.60
  -6  -1  -1  107.79   10.40
  -6  -1  -1  122.19   11.40
  -6  -1  -1  155.88   10.60
   6   1   1  137.49   11.90
   6   1   1  129.19   11.30
  -7  -1  -1    7.30    5.20
  -7  -1  -1    4.90    2.90
  -7  -1  -1    3.80    3.10
  -7  -1  -1   14.50    6.20
   7   1   1    6.10    4.60
   7   1   1    0.90    2.10
   7   1   1    8.70    4.20
  -8  -1  -1  169.58   15.40
  -8  -1  -1  180.78   13.10
  -8  -1  -1  175.78   15.20
   8   1   1  169.48   12.40
   8   1   1  140.79   14.60
   8   1   1  153.08   14.90
  -9  -1  -1   28.60    6.80
  -9  -1  -1   19.90    6.40
  -9  -1  -1   12.20    7.00
  -9  -1  -1   19.40    8.20
   9   1   1    8.30    4.50
   9   1   1    7.80    5.30
   9   1   1    3.90    4.90
 -10  -1  -1  161.08   14.60
 -10  -1  -1  163.88   18.50
 -10  -1  -1  155.58   16.10
 -10  -1  -1  140.59   14.90
  10   1   1  158.68   20.20
  10   1   1  160.48   13.80
  10   1   1  141.99   15.90
  10   1   1  144.39   13.40
 -11  -1  -1  105.09   17.00
 -11  -1  -1  110.79   15.40
 -11  -1  -1  119.79   18.30
 -11  -1  -1  125.09   12.20
  11   1   1  135.79   19.20
  11   1   1  106.59   13.40
  11   1   1  138.29   19.70
  11   1   1  134.39   14.00
 -12  -1  -1  100.59   16.60
 -12  -1  -1   86.29   12.60
 -12  -1  -1   65.99   13.50
  12   1   1   76.69   13.80
  12   1   1   98.39   13.30
  12   1   1  101.59   14.20
  12   1   1   53.29   13.10
  12   1   1   78.19    8.70
 -13  -1  -1  133.39   14.80
 -13  -1  -1  120.79   19.10
 -13  -1  -1  134.29   16.40
 -13  -1  -1  122.59   19.60
  13   1   1   85.29   16.30
  13   1   1  107.69   10.60
  13   1   1  109.99   17.90
  13   1   1  100.89   14.90
 -14  -1  -1    6.90    6.90
 -14  -1  -1    9.00    8.00
  14   1   1    7.20    5.90
  14   1   1   -1.00    6.90
  14   1   1    3.00    6.90
  14   1   1   11.60    5.40
  14  -2  -1   43.90   16.00
  14  -2  -1   39.60   11.30
  14  -2  -1   26.80    7.60
 -14   2   1   54.49   13.00
 -14   2   1   33.70   12.00
  13  -2  -1    7.20    2.00
  13  -2  -1   13.50    6.90
  13  -2  -1   16.90    7.80
  13  -2  -1   10.10    4.50
  13  -2  -1   -0.30    7.40
 -13   2   1    9.40    5.40
 -13   2   1   15.70    9.30
 -13   2   1   10.00    7.00
  12  -2  -1    9.30    6.20
  12  -2  -1    3.60    6.50
  12  -2  -1    3.20    4.00
  12  -2  -1    0.10    4.50
  12  -2  -1    3.50    2.00
 -12   2   1   -2.80    5.40
 -12   2   1    0.10    4.70
 -12   2   1    0.10    4.40
  11  -2  -1   12.00    2.60
  11  -2  -1   12.60    6.30
  11  -2  -1    9.10    4.70
  11  -2  -1   12.40    5.60
  11  -2  -1   10.50    7.70
 -11   2   1   16.40    8.10
 -11   2   1    8.80    5.60
 -11   2   1   16.70    7.00
  10  -2  -1    0.20    2.90
  10  -2  -1    5.70    1.90
  10  -2  -1   -0.50    3.10
  10  -2  -1    0.50    3.70
  10  -2  -1   -1.20    5.70
 -10   2   1   -3.40    4.60
 -10   2   1   -1.60    4.80
 -10   2   1    5.00    5.00
   9  -2  -1  121.99   12.80
   9  -2  -1  147.69   10.90
   9  -2  -1  160.88   15.90
   9  -2  -1  149.79    7.30
   9  -2  -1  162.68   14.00
  -9   2   1  149.39   15.30
  -9   2   1  142.09   12.40
  -9   2   1  125.89   13.70
   8  -2  -1   23.00    4.80
   8  -2  -1   19.00    6.00
   8  -2  -1   18.50    6.50
   8  -2  -1   15.80    5.20
   8  -2  -1   26.30    3.20
  -8   2   1   23.60    6.30
  -8   2   1   28.30    7.30
  -8   2   1   15.60    5.50
   7  -2  -1  284.47   17.60
   7  -2  -1  316.37   19.40
   7  -2  -1  312.07   14.60
   7  -2  -1  288.47   17.00
   7  -2  -1  297.57   16.90
   7  -2  -1  300.87   10.70
  -7   2   1  303.67   19.00
  -7   2   1  320.47   18.50
  -7   2   1  281.27   16.10
   6  -2  -1    3.20    1.10
   6  -2  -1    4.10    2.30
   6  -2  -1    1.00    2.40
   6  -2  -1    0.80    1.70
   6  -2  -1    5.10    2.80
   6  -2  -1   -0.60    2.00
  -6   2   1    6.30    3.70
  -6   2   1    0.20    2.90
  -6   2   1    2.30    2.70
   5  -2  -1   12.60    2.90
   5  -2  -1   12.00    3.40
   5  -2  -1   24.60    5.00
   5  -2  -1   13.80    1.40
   5  -2  -1   23.60    5.40
   5  -2  -1   10.00    3.10
  -5   2   1   11.70    4.10
  -5   2   1    8.60    3.30
  -5   2   1   11.90    3.90
   4  -2  -1   -0.40    1.50
   4  -2  -1    1.60    1.20
   4  -2  -1   -0.10    1.20
   4  -2  -1    0.80    1.60
   4  -2  -1    0.80    0.40
   4  -2  -1    1.40    1.90
  -4   2   1    2.00    1.70
  -4   2   1    0.60    1.30
  -4   2   1   -0.90    1.80
  -4   2   1    2.30    1.70
   3  -2  -1 6174.58  266.77
  -3   2   1 6199.98  263.57
   2  -2  -1 5105.69  214.78
  -2   2   1 5402.96  219.28
   1  -2  -1  991.90   29.60
  -1   2   1 1001.20   29.60
  -1   2   1 1015.60   29.60
   0  -2  -1  192.98    8.20
   0  -2  -1  205.58    8.20
   0  -2  -1  192.08    7.10
   0   2   1  205.18    8.50
   0   2   1  196.78    8.30
   0   2   1  217.38    9.50
   0   2   1  187.48    7.80
  -1  -2  -1   41.00    4.50
  -1  -2  -1   37.00    2.70
   1   2   1   36.80    3.30
   1   2   1   39.30    2.80
   1   2   1   40.30    3.80
   1   2   1   45.60    4.20
  -2  -2  -1 1130.09   35.00
  -2  -2  -1 1075.69   33.50
  -2  -2  -1 1069.39   35.00
  -2  -2  -1 1142.29   31.60
   2   2   1 1103.09   35.00
   2   2   1 1104.09   34.90
   2   2   1 1074.39   33.70
  -3  -2  -1    3.10    2.00
  -3  -2  -1    0.00    1.70
  -3  -2  -1    0.30    1.50
   3   2   1    1.50    1.30
   3   2   1    1.90    1.70
   3   2   1    1.30    1.70
  -4  -2  -1  720.63   28.50
  -4  -2  -1  741.33   26.50
  -4  -2  -1  749.03   26.60
  -4  -2  -1  751.32   29.30
   4   2   1  751.82   28.90
   4   2   1  746.23   26.70
   4   2   1  734.13   28.90
  -5  -2  -1  489.15   20.60
  -5  -2  -1  500.65   23.20
  -5  -2  -1  480.05   20.70
  -5  -2  -1  476.05   26.70
   5   2   1  455.65   26.00
   5   2   1  475.05   22.70
   5   2   1  485.65   20.50
  -6  -2  -1   36.80    6.20
  -6  -2  -1   44.90    8.90
  -6  -2  -1   43.40    8.80
  -6  -2  -1   40.20    6.70
   6   2   1   37.70    8.30
   6   2   1   29.40    6.80
   6   2   1   40.60    6.50
  -7  -2  -1  195.88   13.40
  -7  -2  -1  193.78   15.80
  -7  -2  -1  186.28   15.70
  -7  -2  -1  197.38   14.00
   7   2   1  212.38   16.10
   7   2   1  205.78   16.00
   7   2   1  207.18   13.70
  -8  -2  -1  198.78   17.40
  -8  -2  -1  239.48   16.70
  -8  -2  -1  265.67   16.30
  -8  -2  -1  257.07   19.20
   8   2   1  244.68   19.10
   8   2   1  245.88   19.30
   8   2   1  257.07   16.20
  -9  -2  -1  239.38   17.40
  -9  -2  -1  246.28   16.60
  -9  -2  -1  224.88   18.60
  -9  -2  -1  226.78   20.20
   9   2   1  250.97   16.90
   9   2   1  235.48   19.60
   9   2   1  206.08   18.30
 -10  -2  -1  134.79   13.30
 -10  -2  -1  142.59   19.00
 -10  -2  -1  131.49   17.70
 -10  -2  -1  132.29   13.10
  10   2   1  157.38   17.40
  10   2   1  112.39   13.80
  10   2   1  106.99   15.70
 -11  -2  -1   35.00   10.20
 -11  -2  -1   21.40    7.60
 -11  -2  -1   17.10   10.90
 -11  -2  -1    9.60    6.30
  11   2   1   31.70    9.10
  11   2   1   44.10    9.10
  11   2   1   34.80   11.50
 -12  -2  -1    8.20    7.70
 -12  -2  -1   14.40    8.70
 -12  -2  -1   -1.90    5.20
 -12  -2  -1    1.30    6.30
  12   2   1   -1.70    6.30
  12   2   1    3.00    4.00
  12   2   1    5.10    4.80
 -13  -2  -1   27.80    8.30
 -13  -2  -1   11.60    7.70
 -13  -2  -1   14.30    7.10
  13   2   1   -0.30    6.90
  13   2   1   14.00    7.50
  13   2   1   38.00   12.30
 -14  -2  -1    4.10    4.80
 -14  -2  -1    1.30    5.60
 -14  -2  -1   -2.40    5.80
  14   2   1    3.70    5.80
  14   2   1    7.40    5.50
  14   2   1    4.00    7.40
  14   2   1    6.60    6.90
  14  -3  -1   39.70   10.00
  14  -3  -1   16.00    8.10
  14  -3  -1   40.30    7.90
 -14   3   1   14.20   10.10
 -14   3   1   44.70   12.80
  13  -3  -1   30.80    8.80
  13  -3  -1   59.99   13.80
  13  -3  -1   38.70    9.50
  13  -3  -1   26.40    6.40
 -13   3   1   20.10    8.30
 -13   3   1   29.40    7.90
 -13   3   1   21.30    7.80
  12  -3  -1   10.00    5.00
  12  -3  -1    8.70    5.10
  12  -3  -1    5.50    5.10
  12  -3  -1   14.90    6.80
 -12   3   1   11.10    7.20
 -12   3   1    6.20    6.50
 -12   3   1   11.80    6.00
  11  -3  -1   52.09   11.80
  11  -3  -1   67.19    9.40
  11  -3  -1   66.69   12.40
  11  -3  -1   60.79   12.10
 -11   3   1   64.79   13.80
 -11   3   1   51.79   11.90
 -11   3   1   58.59   10.90
  10  -3  -1   22.80    8.50
  10  -3  -1   24.70    5.80
  10  -3  -1   25.20    2.20
  10  -3  -1    9.50    5.60
  10  -3  -1   30.20    7.50
 -10   3   1   17.10    8.20
 -10   3   1   35.00    8.30
 -10   3   1   26.10    8.40
   9  -3  -1   16.10    6.20
   9  -3  -1   26.00    5.40
   9  -3  -1   20.20    8.00
   9  -3  -1   30.70    7.40
   9  -3  -1   22.00    2.20
   9  -3  -1   14.00    6.10
  -9   3   1   28.00    8.50
  -9   3   1   14.20    6.10
  -9   3   1   18.20    5.70
   8  -3  -1   73.29    3.80
   8  -3  -1   94.69   12.30
   8  -3  -1   87.09    7.70
   8  -3  -1   83.89   12.30
   8  -3  -1   95.79   12.00
   8  -3  -1   82.39   11.10
  -8   3   1   61.49   10.90
  -8   3   1   74.49    9.80
  -8   3   1   78.79   11.70
   7  -3  -1  147.89    5.50
   7  -3  -1  164.68   13.10
   7  -3  -1  152.28    9.60
   7  -3  -1  155.68   13.50
   7  -3  -1  129.09   10.80
   7  -3  -1  141.29   11.70
  -7   3   1  131.79   12.30
  -7   3   1  154.18   12.70
  -7   3   1  134.29   10.60
   6  -3  -1  168.18   11.80
   6  -3  -1  162.58   12.20
   6  -3  -1  160.88   14.70
   6  -3  -1  158.38   11.00
   6  -3  -1  169.08    9.60
  -6   3   1  184.48   12.70
  -6   3   1  175.08   11.10
  -6   3   1  151.18   12.10
   5  -3  -1   45.90    6.80
   5  -3  -1   39.80    4.40
   5  -3  -1   49.99    6.90
   5  -3  -1   48.90    7.80
   5  -3  -1   49.80    7.50
  -5   3   1   51.99    5.40
  -5   3   1   51.59    7.00
  -5   3   1   52.49    7.50
  -5   3   1   37.80    7.10
   4  -3  -1  418.46   18.30
   4  -3  -1  430.86   19.00
   4  -3  -1  419.36   17.20
   4  -3  -1  416.06   18.20
  -4   3   1  428.66   12.70
  -4   3   1  468.05   17.40
  -4   3   1  443.36   18.80
  -4   3   1  431.86   18.70
  -4   3   1  436.36   18.90
   3  -3  -1  455.15   18.20
   3  -3  -1  430.46   17.70
   3  -3  -1  443.56   17.90
   3  -3  -1  472.05   16.60
  -3   3   1  433.26   17.90
  -3   3   1  476.15   16.50
  -3   3   1  459.15   18.10
  -3   3   1  425.26   17.80
   2  -3  -1  335.17   13.70
   2  -3  -1  327.07   11.70
   2  -3  -1  293.27   13.10
   2  -3  -1  309.37   13.10
  -2   3   1  342.97   12.20
  -2   3   1  314.37   13.40
  -2   3   1  318.07   13.40
  -2   3   1  315.37   13.30
   1  -3  -1  113.69    6.00
   1  -3  -1  113.29    6.50
   1  -3  -1  101.89    6.50
  -1   3   1  132.59    8.40
  -1   3   1  119.09    5.60
  -1   3   1  106.39    6.90
  -1   3   1  104.89    6.30
   0  -3  -1  476.35   13.10
   0  -3  -1  478.85   14.90
   0  -3  -1  447.36   16.30
   0  -3  -1  482.45   17.30
   0  -3  -1  463.85   16.50
   0   3   1  474.85   16.50
   0   3   1  457.15   17.10
   0   3   1  477.45   13.10
   0   3   1  474.15   15.00
   0   3   1  459.65   16.30
  -1  -3  -1  785.02   26.70
  -1  -3  -1  773.82   25.20
  -1  -3  -1  811.42   23.70
  -1  -3  -1  763.62   25.40
  -1  -3  -1  778.92   26.30
   1   3   1  805.42   26.40
   1   3   1  801.82   23.50
   1   3   1  766.42   26.60
   1   3   1  779.52   25.10
   1   3   1  771.42   25.50
  -2  -3  -1  372.36   15.20
  -2  -3  -1  384.76   16.30
  -2  -3  -1  376.66   12.70
   2   3   1  395.66   16.80
   2   3   1  359.76   12.50
   2   3   1  332.17   15.70
   2   3   1  342.97   15.00
   2   3   1  375.96   14.80
  -3  -3  -1    4.40    2.00
  -3  -3  -1    1.40    2.30
  -3  -3  -1    2.40    1.30
  -3  -3  -1    0.80    1.80
   3   3   1    2.10    1.60
   3   3   1   -0.30    1.60
   3   3   1   -1.50    2.20
  -4  -3  -1 1600.74   52.49
  -4  -3  -1 1571.64   52.69
  -4  -3  -1 1575.54   46.20
  -4  -3  -1 1577.74   49.90
   4   3   1 1586.44   52.49
   4   3   1 1584.44   50.19
   4   3   1 1655.83   52.99
  -5  -3  -1  384.66   15.80
  -5  -3  -1  401.06   20.90
  -5  -3  -1  409.76   18.80
  -5  -3  -1  442.76   19.30
  -5  -3  -1  391.16   21.20
   5   3   1  414.36   19.20
   5   3   1  414.16   21.30
   5   3   1  389.66   20.90
  -6  -3  -1   -0.50    2.30
  -6  -3  -1    3.60    3.40
  -6  -3  -1    0.90    3.20
  -6  -3  -1    2.00    3.40
  -6  -3  -1   -1.20    1.40
   6   3   1   -2.00    1.70
   6   3   1    0.60    2.80
   6   3   1    4.90    3.80
  -7  -3  -1    0.10    4.30
  -7  -3  -1    3.60    3.90
  -7  -3  -1    8.40    3.40
  -7  -3  -1    8.40    4.70
  -7  -3  -1   16.50    6.70
   7   3   1    7.00    4.30
   7   3   1    4.80    3.60
   7   3   1   10.60    6.00
  -8  -3  -1   16.10    6.40
  -8  -3  -1   27.50    9.30
  -8  -3  -1   29.60    7.50
  -8  -3  -1   27.50    6.60
  -8  -3  -1   16.10    4.60
   8   3   1   25.90    7.50
   8   3   1   27.60    9.20
   8   3   1   20.10    6.00
  -9  -3  -1  198.98   17.80
  -9  -3  -1  204.28   13.30
  -9  -3  -1  175.78   18.20
  -9  -3  -1  176.58   14.70
  -9  -3  -1  185.98   17.10
   9   3   1  221.58   18.80
   9   3   1  219.78   15.80
   9   3   1  205.98   19.30
 -10  -3  -1   73.79   13.80
 -10  -3  -1   87.89   13.50
 -10  -3  -1   66.59    9.90
 -10  -3  -1   92.99   12.30
 -10  -3  -1   73.69   14.50
  10   3   1   74.19   11.60
  10   3   1   75.99   14.20
  10   3   1   91.99   14.90
 -11  -3  -1  187.18   14.40
 -11  -3  -1  180.98   16.60
 -11  -3  -1  201.38   16.50
 -11  -3  -1  224.38   21.20
  11   3   1  173.88   15.80
  11   3   1  252.47   22.40
  11   3   1  207.28   28.00
 -12  -3  -1   24.50   10.60
 -12  -3  -1    9.00    5.40
 -12  -3  -1    2.10    4.90
 -12  -3  -1    2.80    5.90
 -12  -3  -1   12.80    7.00
  12   3   1    8.90    7.20
  12   3   1    2.40    6.40
  12   3   1   -0.10    4.00
  12   3   1    1.90    5.30
 -13  -3  -1   -8.00    6.30
 -13  -3  -1    3.60    8.70
 -13  -3  -1    3.50    4.80
 -13  -3  -1    8.00    5.70
  13   3   1    0.50    6.70
  13   3   1    4.30    5.70
  13   3   1   -0.10    5.20
  13   3   1    5.00    6.70
  14  -4  -1   18.20    9.20
  14  -4  -1   16.00    5.20
  14  -4  -1   13.10    8.90
 -14   4   1   21.90    9.40
 -14   4   1   23.60   10.60
  13  -4  -1    4.50    6.30
  13  -4  -1    5.60    5.90
  13  -4  -1    9.20    7.60
  13  -4  -1    0.00    3.30
 -13   4   1    5.40    6.50
 -13   4   1    0.10    4.90
 -13   4   1   -6.70    5.40
  12  -4  -1   71.59   10.20
  12  -4  -1   93.49   15.80
  12  -4  -1  110.59   15.70
  12  -4  -1   57.69   13.90
 -12   4   1   77.59   15.00
 -12   4   1   91.19   15.50
 -12   4   1   76.59   12.30
  11  -4  -1   42.80   10.40
  11  -4  -1   22.00    6.20
  11  -4  -1   19.80    6.70
  11  -4  -1   26.80    8.00
 -11   4   1   17.60    7.50
 -11   4   1   22.90    8.70
 -11   4   1   24.80    9.80
  10  -4  -1   43.40    9.10
  10  -4  -1   37.50    8.80
  10  -4  -1   32.60    9.00
  10  -4  -1   48.40    7.80
  10  -4  -1   31.20    8.10
 -10   4   1   24.20    8.40
 -10   4   1   46.50    9.10
 -10   4   1   54.89   10.50
   9  -4  -1   19.30    4.80
   9  -4  -1   31.00    8.30
   9  -4  -1   33.20    8.10
   9  -4  -1   25.80    7.70
   9  -4  -1   16.40    7.60
  -9   4   1   23.00    7.50
  -9   4   1   33.70    7.70
  -9   4   1   23.60    7.70
   8  -4  -1   59.19   10.60
   8  -4  -1   49.99    8.90
   8  -4  -1   51.59    7.00
   8  -4  -1   37.40    8.40
   8  -4  -1   53.69    9.60
  -8   4   1   44.30    9.30
  -8   4   1   52.09    8.20
  -8   4   1   41.90    8.50
   7  -4  -1    7.30    5.30
   7  -4  -1   20.80    5.50
   7  -4  -1   14.40    4.90
   7  -4  -1   21.50    6.80
   7  -4  -1    6.80    2.80
  -7   4   1    8.70    3.60
  -7   4   1    7.20    5.50
  -7   4   1   17.80    5.40
   6  -4  -1   56.79    8.00
   6  -4  -1   65.39    9.20
   6  -4  -1   59.29    5.70
   6  -4  -1   53.79    7.60
   6  -4  -1   71.69    9.30
  -6   4   1   46.30    8.10
  -6   4   1   66.59    9.60
  -6   4   1   58.19    6.40
  -6   4   1   50.89    8.00
   5  -4  -1  480.55   19.90
   5  -4  -1  463.35   21.10
   5  -4  -1  452.65   21.00
   5  -4  -1  461.55   21.50
  -5   4   1  468.45   21.60
  -5   4   1  486.25   19.70
  -5   4   1  465.85   21.50
  -5   4   1  455.05   21.70
  -5   4   1  459.85   14.20
   4  -4  -1  312.27   15.70
   4  -4  -1  321.97   16.10
   4  -4  -1  336.87   14.50
   4  -4  -1  297.67   15.50
  -4   4   1  322.87   16.20
  -4   4   1  353.36   14.50
  -4   4   1  306.47   15.60
  -4   4   1  313.87   16.00
  -4   4   1  315.47   10.90
   3  -4  -1   32.10    3.60
   3  -4  -1   28.90    4.90
   3  -4  -1   38.20    5.70
   3  -4  -1   37.50    5.60
  -3   4   1   36.40    4.10
  -3   4   1   34.00    5.40
  -3   4   1   46.40    5.90
  -3   4   1   43.60    6.00
   2  -4  -1  965.70   31.30
   2  -4  -1  934.01   31.50
   2  -4  -1  967.50   31.60
   2  -4  -1  969.10   28.90
  -2   4   1  908.91   31.30
  -2   4   1  947.81   31.40
  -2   4   1  945.91   29.00
  -2   4   1  923.31   31.30
   1  -4  -1  955.20   30.90
   1  -4  -1  947.31   30.00
   1  -4  -1  976.90   28.80
   1  -4  -1  980.50   31.60
   1  -4  -1  956.60   31.40
  -1   4   1  933.51   30.80
  -1   4   1  989.90   34.30
  -1   4   1  972.80   31.60
  -1   4   1  950.10   31.40
   0  -4  -1  242.48   10.10
   0  -4  -1  267.17   11.70
   0  -4  -1  257.87   11.60
   0  -4  -1  279.67   12.90
   0  -4  -1  250.37    8.00
   0  -4  -1  241.78   12.10
   0  -4  -1  256.47    9.50
   0   4   1  249.18   11.40
   0   4   1  251.07   11.50
   0   4   1  260.47    8.00
   0   4   1  248.88    9.40
   0   4   1  249.58   12.30
   0   4   1  228.58   11.70
  -1  -4  -1  416.26   18.00
  -1  -4  -1  436.16   18.00
  -1  -4  -1  428.56   14.60
  -1  -4  -1  409.46   16.80
  -1  -4  -1  413.06   16.50
   1   4   1  421.06   17.80
   1   4   1  444.56   18.40
   1   4   1  431.56   16.60
   1   4   1  432.56   13.80
  -2  -4  -1  443.06   19.30
  -2  -4  -1  471.35   18.70
  -2  -4  -1  437.16   19.80
   2   4   1  429.66   19.10
   2   4   1  451.35   18.70
   2   4   1  454.95   15.30
   2   4   1  459.45   19.90
   2   4   1  462.35   17.90
  -3  -4  -1    3.90    3.70
  -3  -4  -1    3.10    1.60
  -3  -4  -1    0.40    1.10
   3   4   1    0.40    1.30
   3   4   1    5.60    3.60
   3   4   1    3.30    3.00
   3   4   1    3.10    2.00
   3   4   1    1.40    1.10
  -4  -4  -1  381.26   18.00
  -4  -4  -1  425.66   20.50
  -4  -4  -1  378.36   14.30
  -4  -4  -1  409.36   20.80
   4   4   1  370.86   20.30
   4   4   1  386.36   19.90
   4   4   1  386.56   21.30
  -5  -4  -1  504.85   24.40
  -5  -4  -1  485.55   24.70
  -5  -4  -1  455.95   17.60
  -5  -4  -1  472.05   21.70
   5   4   1  460.85   23.70
   5   4   1  530.65   23.00
   5   4   1  476.45   23.90
  -6  -4  -1   82.79   10.30
  -6  -4  -1   68.09   10.90
  -6  -4  -1   71.79    6.30
  -6  -4  -1   74.59   11.90
  -6  -4  -1   76.79    9.40
   6   4   1   85.79   12.20
   6   4   1   75.99    9.60
   6   4   1   71.89   11.00
  -7  -4  -1  146.39   12.60
  -7  -4  -1  153.78   10.00
  -7  -4  -1  138.79   12.40
  -7  -4  -1  154.98   14.60
  -7  -4  -1  153.58   14.20
   7   4   1  139.99   13.60
   7   4   1  147.59   14.10
   7   4   1  136.29   12.20
  -8  -4  -1  186.58   14.10
  -8  -4  -1  156.88   16.70
  -8  -4  -1  170.58   16.60
  -8  -4  -1  167.38   11.30
  -8  -4  -1  179.78   14.50
   8   4   1  183.78   17.70
   8   4   1  176.68   17.10
   8   4   1  163.38   13.70
  -9  -4  -1    6.90    3.90
  -9  -4  -1    3.80    6.30
  -9  -4  -1   10.90    6.20
  -9  -4  -1    2.60    4.50
   9   4   1    7.90    5.00
   9   4   1    4.10    6.50
   9   4   1   -0.70    4.40
 -10  -4  -1  116.69   14.40
 -10  -4  -1   85.79   13.20
 -10  -4  -1   84.49   16.20
 -10  -4  -1  102.79   16.70
 -10  -4  -1   94.09    9.70
  10   4   1  103.79   17.40
  10   4   1   77.89   11.80
  10   4   1   82.99   14.30
 -11  -4  -1  124.59   19.10
 -11  -4  -1  101.79   10.40
 -11  -4  -1   96.19   18.20
 -11  -4  -1  121.29   15.40
 -11  -4  -1   99.59   14.20
  11   4   1  106.09   18.10
  11   4   1  126.19   14.00
  11   4   1  119.39   18.70
 -12  -4  -1    3.90    7.00
 -12  -4  -1    5.90    6.30
 -12  -4  -1    4.70    4.20
 -12  -4  -1    9.60    7.20
  12   4   1    3.40    8.60
  12   4   1   16.90    8.20
 -13  -4  -1   29.00    8.80
 -13  -4  -1   28.80   10.40
 -13  -4  -1   35.40   11.60
 -13  -4  -1   27.30    7.70
  13   4   1   16.80    9.10
  13   4   1   27.70    8.80
  13   4   1   21.60    7.90
  14  -5  -1   45.40    9.00
  14  -5  -1   58.29   12.70
  14  -5  -1   45.60   11.90
 -14   5   1   30.10    9.80
 -14   5   1   68.19   16.20
  13  -5  -1   -2.00    4.90
  13  -5  -1    4.80    9.80
  13  -5  -1   16.00    8.80
  13  -5  -1    2.80    3.80
 -13   5   1   11.50    8.20
 -13   5   1    5.20    5.50
 -13   5   1   -4.40    5.00
  12  -5  -1    2.60    6.10
  12  -5  -1    1.40    7.20
  12  -5  -1    4.80    3.80
  12  -5  -1   -0.70    6.60
 -12   5   1    6.00    5.60
 -12   5   1   11.70    7.60
 -12   5   1   -1.90    5.00
  11  -5  -1   55.09   12.80
  11  -5  -1   60.49    8.90
  11  -5  -1   57.29   13.20
  11  -5  -1   52.49   12.20
  11  -5  -1   36.00    8.70
 -11   5   1   67.69   11.70
 -11   5   1   40.20   17.10
 -11   5   1   65.29   12.60
  10  -5  -1   90.39   14.80
  10  -5  -1   82.09   12.70
  10  -5  -1   76.89    9.50
  10  -5  -1  101.69   13.90
  10  -5  -1   54.69   10.20
 -10   5   1   78.89   13.70
 -10   5   1   98.89   14.40
 -10   5   1   89.59   12.40
   9  -5  -1    9.10    4.90
   9  -5  -1   13.30    5.80
   9  -5  -1    6.20    5.10
   9  -5  -1   23.00    7.10
   9  -5  -1   16.60    5.00
  -9   5   1   19.80    6.50
  -9   5   1   15.90   11.50
  -9   5   1   24.60    8.40
   8  -5  -1  141.79   12.80
   8  -5  -1  178.28   27.40
   8  -5  -1  135.09   13.90
   8  -5  -1  140.79   12.20
  -8   5   1  141.39   14.60
  -8   5   1  149.19   12.30
  -8   5   1  149.19   14.20
   7  -5  -1    0.80    2.90
   7  -5  -1    2.20    1.70
   7  -5  -1   -4.80    3.00
   7  -5  -1    1.10    3.90
   7  -5  -1    1.70    2.80
  -7   5   1    1.50    3.80
  -7   5   1   -3.10    3.40
  -7   5   1   -1.70    2.40
   6  -5  -1    4.50    3.30
   6  -5  -1    4.30    3.20
   6  -5  -1    4.60    3.80
   6  -5  -1   -1.00    2.80
  -6   5   1    5.10    3.90
  -6   5   1    4.10    3.70
  -6   5   1    0.50    2.70
  -6   5   1    2.40    1.10
  -6   5   1   10.70    4.10
   5  -5  -1   65.09    8.80
   5  -5  -1   74.49    9.40
   5  -5  -1   74.99    8.60
   5  -5  -1   72.89   13.40
  -5   5   1   65.29    4.90
  -5   5   1   69.29    7.70
  -5   5   1   67.39    9.10
  -5   5   1   52.99    8.10
  -5   5   1   67.19    6.80
   4  -5  -1  938.11   35.20
   4  -5  -1 1024.20   33.10
   4  -5  -1  938.91   35.00
   4  -5  -1 1018.70   36.30
  -4   5   1 1019.30   36.00
  -4   5   1  985.70   35.90
  -4   5   1 1007.30   32.90
   3  -5  -1  360.06   17.00
   3  -5  -1  322.27   16.30
   3  -5  -1  336.27   16.10
   3  -5  -1  350.26   14.30
  -3   5   1  354.16   14.60
  -3   5   1  364.76   17.10
  -3   5   1  349.07   16.70
  -3   5   1  315.77   16.30
   2  -5  -1 1170.08   39.00
   2  -5  -1 1257.07   40.20
   2  -5  -1 1207.98   39.80
   2  -5  -1 1280.17   36.80
  -2   5   1 1242.38   39.90
  -2   5   1 1171.28   36.80
  -2   5   1 1185.58   39.80
  -2   5   1 1175.98   39.30
   1  -5  -1   37.10    5.00
   1  -5  -1   23.50    4.70
   1  -5  -1   31.00    5.30
   1  -5  -1   38.30    4.90
   1  -5  -1   29.20    3.30
  -1   5   1   33.00    5.00
  -1   5   1   31.80    5.10
  -1   5   1   27.30    4.00
   0   5   1 2188.58   65.69
  -1  -5  -1  180.18   11.30
  -1  -5  -1  160.98   10.00
  -1  -5  -1  165.38    7.80
  -1  -5  -1  160.28    9.70
  -1  -5  -1  162.88   10.60
   1   5   1  179.98   11.10
   1   5   1  166.68   11.10
   1   5   1  176.38   10.40
   1   5   1  175.38    7.30
   1   5   1  177.58    9.80
  -2  -5  -1   59.19    4.90
  -2  -5  -1   48.50    7.00
  -2  -5  -1   68.39    6.40
  -2  -5  -1   63.59    7.30
   2   5   1   66.29    7.20
   2   5   1   68.69    7.00
   2   5   1   55.59    5.50
   2   5   1   65.99    8.50
   2   5   1   65.09    4.70
  -3  -5  -1 1009.60   35.70
  -3  -5  -1 1019.90   38.30
  -3  -5  -1  993.90   37.20
   3   5   1 1019.60   36.80
   3   5   1 1000.90   30.40
   3   5   1  988.70   37.40
   3   5   1 1089.79   35.20
   3   5   1  988.60   37.70
  -4  -5  -1  630.94   28.10
  -4  -5  -1  597.94   19.90
  -4  -5  -1  532.35   24.40
  -4  -5  -1  601.34   27.10
   4   5   1  573.94   26.80
   4   5   1  607.54   27.60
   4   5   1  615.54   25.80
   4   5   1  622.74   24.50
  -5  -5  -1  156.88    8.10
  -5  -5  -1  167.28   13.60
  -5  -5  -1  146.39   14.20
  -5  -5  -1  122.99   10.60
   5   5   1  154.28   13.10
   5   5   1  154.68   12.00
   5   5   1  150.68   13.20
  -6  -5  -1  246.98   17.60
  -6  -5  -1  242.58   11.40
  -6  -5  -1  227.08   14.70
  -6  -5  -1  252.67   18.50
  -6  -5  -1  250.07   15.90
   6   5   1  236.78   16.00
   6   5   1  226.28   17.20
   6   5   1  231.38   17.00
  -7  -5  -1  136.59   14.50
  -7  -5  -1  106.99   10.50
  -7  -5  -1  125.89   13.30
  -7  -5  -1  124.89    8.40
  -7  -5  -1  111.49   11.70
   7   5   1  117.49   12.20
   7   5   1  118.39   18.10
   7   5   1  133.49   16.40
  -8  -5  -1  319.47   20.30
  -8  -5  -1  308.67   23.80
  -8  -5  -1  329.77   23.70
  -8  -5  -1  333.47   15.70
  -8  -5  -1  327.57   20.00
   8   5   1  359.66   24.80
   8   5   1  313.27   23.00
   8   5   1  370.86   21.90
  -9  -5  -1  189.58   15.70
  -9  -5  -1  186.18   11.80
  -9  -5  -1  199.78   18.40
  -9  -5  -1  171.58   14.80
  -9  -5  -1  164.38   17.90
   9   5   1  188.98   16.00
   9   5   1  172.48   17.60
   9   5   1  198.28   18.40
 -10  -5  -1  120.99   15.30
 -10  -5  -1  113.09    9.60
 -10  -5  -1  138.39   23.40
 -10  -5  -1  119.49   15.10
 -10  -5  -1  128.89   18.70
  10   5   1  127.89   18.60
  10   5   1  127.99   19.00
  10   5   1  121.49   15.20
 -11  -5  -1    0.60    3.90
 -11  -5  -1   -3.00    3.00
 -11  -5  -1    3.20    3.60
 -11  -5  -1    4.00    5.60
 -11  -5  -1   -1.20    4.60
  11   5   1    7.80    5.10
  11   5   1    1.30    4.60
 -12  -5  -1   35.90    8.80
 -12  -5  -1   66.09    8.80
 -12  -5  -1   75.19   14.20
 -12  -5  -1   56.69   13.10
 -12  -5  -1   70.69   14.60
  12   5   1   56.19   11.90
  12   5   1   45.00   13.30
  12   5   1   44.60   11.10
 -13  -5  -1   16.10    7.70
 -13  -5  -1   -1.10    8.60
 -13  -5  -1    5.20    4.00
  13   5   1    8.90    6.70
  13   5   1   19.00    8.00
  13   5   1   30.20    8.70
  14  -6  -1   24.30    9.20
  14  -6  -1   12.50    4.70
 -14   6   1   38.20   12.30
 -14   6   1    7.40    8.80
  13  -6  -1   -0.50    5.00
  13  -6  -1    7.00    6.70
  13  -6  -1   14.00    5.90
  13  -6  -1   19.80    7.80
 -13   6   1    4.40    8.80
 -13   6   1    1.40    4.10
  12  -6  -1   63.69   12.60
  12  -6  -1   73.79   14.70
  12  -6  -1   56.59    8.90
  12  -6  -1   77.79   14.90
 -12   6   1   75.69   13.30
 -12   6   1   57.89   12.70
 -12   6   1   83.89   16.10
  11  -6  -1    9.40    7.20
  11  -6  -1    1.60    5.70
  11  -6  -1   -1.70    3.20
  11  -6  -1   23.80    9.00
  11  -6  -1    0.40    4.10
 -11   6   1   -2.40    4.70
 -11   6   1    6.90    6.50
 -11   6   1    0.60    4.50
  10  -6  -1   18.50    7.20
  10  -6  -1   11.60    6.70
  10  -6  -1   13.60    7.00
  10  -6  -1    8.90    3.80
  10  -6  -1   -1.00    5.00
 -10   6   1   38.40   11.10
 -10   6   1   24.70    7.40
 -10   6   1   21.80    7.60
   9  -6  -1  186.28   12.70
   9  -6  -1  197.98   18.10
   9  -6  -1  173.48   15.30
   9  -6  -1  193.18   16.30
   9  -6  -1  198.08   16.80
  -9   6   1  211.78   15.20
  -9   6   1  175.28   16.60
  -9   6   1  181.08   17.00
   8  -6  -1   57.79    7.90
   8  -6  -1   57.99    9.50
   8  -6  -1   46.80    9.30
   8  -6  -1   71.79   11.70
   8  -6  -1   55.49    9.50
  -8   6   1   42.30    9.30
  -8   6   1   47.60   10.30
   7  -6  -1   27.70    7.10
   7  -6  -1   27.90    7.30
   7  -6  -1   28.70    8.20
   7  -6  -1   28.40    6.90
  -7   6   1   18.10    5.20
  -7   6   1   24.30    2.50
  -7   6   1   36.90    7.90
  -7   6   1   22.90    6.60
  -7   6   1   35.90    8.00
   6  -6  -1    0.30    3.00
   6  -6  -1    1.40    2.60
   6  -6  -1    5.30    4.50
   6  -6  -1    2.10    2.50
  -6   6   1    6.20    3.80
  -6   6   1    2.60    1.40
  -6   6   1    2.40    2.90
  -6   6   1   -0.70    4.00
  -6   6   1    2.50    3.00
   5  -6  -1  153.58   12.90
   5  -6  -1  179.78   11.50
   5  -6  -1  191.48   13.80
   5  -6  -1  178.98   13.00
  -5   6   1  204.28   12.00
  -5   6   1  155.98   12.40
  -5   6   1  167.38   12.80
  -5   6   1  171.38   12.80
  -5   6   1  199.88    8.90
   4  -6  -1  204.28   11.30
   4  -6  -1  197.88   13.50
   4  -6  -1  208.68   13.40
   4  -6  -1  220.18   13.30
  -4   6   1  188.08   11.20
  -4   6   1  180.78   12.70
  -4   6   1  203.58   13.60
  -4   6   1  189.68   12.90
   3  -6  -1   55.59    5.50
   3  -6  -1   70.59    7.20
   3  -6  -1   74.69    9.20
   3  -6  -1   56.79    7.30
  -3   6   1   48.90    7.30
  -3   6   1   49.80    5.20
  -3   6   1   65.29    8.50
   2  -6  -1 1221.38   42.00
   2  -6  -1 1187.28   41.00
   2  -6  -1 1319.87   38.70
   2  -6  -1 1247.88   42.00
  -2   6   1 1239.68   41.50
  -2   6   1 1213.68   38.80
  -2   6   1 1249.18   42.40
  -2   6   1 1288.47   42.30
   1  -6  -1  110.39    8.30
   1  -6  -1  106.59    5.30
   1  -6  -1  107.59    8.80
   1  -6  -1  120.69    8.30
   1  -6  -1   96.89    8.80
   1  -6  -1  111.59    7.30
  -1   6   1  113.29    9.40
  -1   6   1  107.69    6.40
  -1   6   1  115.69    8.80
  -1   6   1  111.29    9.10
   0  -6  -1   82.79    7.20
   0  -6  -1   83.19    8.40
   0  -6  -1   74.39    7.10
   0  -6  -1   85.09    4.30
   0  -6  -1   79.09    6.50
   0  -6  -1   86.59    7.90
   0   6   1   80.09    8.00
   0   6   1   92.29    5.50
   0   6   1   96.49    8.80
   0   6   1   97.89    7.70
  -1  -6  -1   17.30    3.90
  -1  -6  -1   24.80    5.60
  -1  -6  -1   35.90    6.10
  -1  -6  -1   20.80    3.10
  -1  -6  -1   20.60    5.30
   1   6   1   27.90    5.50
   1   6   1   20.20    4.80
   1   6   1   28.40    5.70
   1   6   1   27.30    4.90
   1   6   1   23.80    3.10
  -2  -6  -1    2.60    3.60
  -2  -6  -1   11.80    3.00
  -2  -6  -1   12.90    4.50
  -2  -6  -1   17.60    4.20
  -2  -6  -1   11.00    3.40
   2   6   1    9.70    3.70
   2   6   1   12.60    5.10
   2   6   1   12.50    3.20
   2   6   1   14.90    4.70
   2   6   1   12.40    2.70
   2   6   1   11.40    2.50
  -3  -6  -1   46.20    8.50
  -3  -6  -1   32.70    6.80
  -3  -6  -1   31.10    5.80
   3   6   1   51.39    8.80
   3   6   1   31.90    5.80
   3   6   1   35.10    3.70
   3   6   1   40.00    6.70
   3   6   1   32.40    7.40
  -4  -6  -1   38.30    8.60
  -4  -6  -1   29.30    6.10
  -4  -6  -1   39.30    7.80
   4   6   1   27.70    7.10
   4   6   1   44.90    8.90
   4   6   1   35.80    6.70
   4   6   1   27.40    5.90
  -5  -6  -1   31.20    6.40
  -5  -6  -1   44.40    9.60
  -5  -6  -1   22.40    6.80
   5   6   1   29.60    6.10
   5   6   1   19.50    6.90
   5   6   1   32.50    6.40
   5   6   1   27.60    7.00
  -6  -6  -1   77.99   10.40
  -6  -6  -1   86.19   12.70
  -6  -6  -1   63.89    5.40
  -6  -6  -1   94.09   13.40
   6   6   1   85.49   12.90
   6   6   1   79.79   12.50
   6   6   1   76.09   10.90
   6   6   1   68.39    9.60
  -7  -6  -1  108.89   14.60
  -7  -6  -1  113.09   20.80
  -7  -6  -1   99.99   14.80
  -7  -6  -1   90.69    6.70
  -7  -6  -1  105.29   12.80
   7   6   1  101.49   12.80
   7   6   1   91.29   13.80
   7   6   1   99.89   14.70
  -8  -6  -1  127.99   13.20
  -8  -6  -1  152.58   18.90
  -8  -6  -1  135.29   12.50
  -8  -6  -1  116.09    8.40
  -8  -6  -1  124.69   18.10
   8   6   1  156.18   19.70
   8   6   1  137.19   17.60
   8   6   1  120.09   14.80
  -9  -6  -1   96.89   13.10
  -9  -6  -1  111.79   13.90
  -9  -6  -1   95.39   15.20
  -9  -6  -1  113.49   17.80
  -9  -6  -1   82.09    7.20
   9   6   1  105.99   16.30
   9   6   1   86.49   15.60
   9   6   1  110.09   14.60
 -10  -6  -1   13.60    6.10
 -10  -6  -1   30.70    5.40
 -10  -6  -1   35.60   10.30
 -10  -6  -1   29.20    7.90
  10   6   1   30.20   11.20
  10   6   1   23.30    7.80
 -11  -6  -1   20.40    9.20
 -11  -6  -1   14.40   10.00
 -11  -6  -1   13.10    7.80
 -11  -6  -1   16.10    4.30
 -11  -6  -1    2.10    8.60
  11   6   1   18.00    7.50
  11   6   1    5.90   11.40
  11   6   1   21.30    9.30
 -12  -6  -1   40.90   17.20
 -12  -6  -1   61.29   15.90
 -12  -6  -1   69.79   15.10
 -12  -6  -1   74.19   13.50
  12   6   1   62.49   11.30
  12   6   1   62.29   13.30
  12   6   1   45.00   12.70
 -13  -6  -1   15.80    4.50
 -13  -6  -1   35.10   11.70
 -13  -6  -1   20.70   12.60
  13   6   1   19.10    8.70
  13   6   1   25.80    9.40
  14  -7  -1    0.70    3.70
  14  -7  -1   -3.30    5.00
 -14   7   1   -7.80   13.20
 -14   7   1   29.20   10.50
  13  -7  -1  118.69   18.80
  13  -7  -1  102.69   18.30
  13  -7  -1  123.69   19.10
  13  -7  -1  117.59   12.50
 -13   7   1   99.29   18.40
 -13   7   1  112.69   16.10
 -13   7   1  168.78   22.90
  12  -7  -1   50.59   10.90
  12  -7  -1   26.20   10.30
  12  -7  -1   49.00   12.20
  12  -7  -1   47.50   13.70
  12  -7  -1   40.30    8.00
 -12   7   1   44.50   12.70
 -12   7   1   25.90   10.50
  11  -7  -1   14.80   10.10
  11  -7  -1   43.00    9.80
  11  -7  -1   38.00   11.20
  11  -7  -1   43.50    7.60
  11  -7  -1   32.80   10.10
 -11   7   1   25.90    7.70
 -11   7   1   40.90   10.60
 -11   7   1   31.50    9.20
  10  -7  -1   -1.60    2.40
  10  -7  -1    0.10    3.10
  10  -7  -1   -0.70    3.80
  10  -7  -1   -3.90    2.90
  10  -7  -1   -7.80    3.70
 -10   7   1    3.80    5.10
 -10   7   1   -2.90    2.50
 -10   7   1   -3.10    5.40
   9  -7  -1  262.27   19.60
   9  -7  -1  279.37   16.20
   9  -7  -1  268.67   19.70
   9  -7  -1  296.17   22.40
   9  -7  -1  257.07   18.40
  -9   7   1  306.17   21.90
  -9   7   1  306.57   19.20
  -9   7   1  246.08   20.10
   8  -7  -1   44.00    9.00
   8  -7  -1   42.30    9.00
   8  -7  -1   54.19    9.70
   8  -7  -1   61.09   11.80
   8  -7  -1   45.60    7.40
  -8   7   1   38.70    8.90
  -8   7   1   40.30   10.10
  -8   7   1   51.79   10.90
  -8   7   1   36.90    8.10
   7  -7  -1   56.39    9.10
   7  -7  -1   71.59   10.90
   7  -7  -1   68.29   12.20
   7  -7  -1   74.69   12.10
  -7   7   1   52.29    8.30
  -7   7   1   51.59    9.60
  -7   7   1   55.39    4.30
  -7   7   1   42.60    8.60
  -7   7   1   60.69   10.70
   6  -7  -1   59.29    8.90
   6  -7  -1   54.59    8.20
   6  -7  -1   45.80    8.50
   6  -7  -1   28.70    7.60
  -6   7   1   36.20    6.40
  -6   7   1   28.20    7.30
  -6   7   1   42.20    9.00
  -6   7   1   59.59   10.40
  -6   7   1   40.60    4.10
   5  -7  -1    0.80    2.80
   5  -7  -1    0.20    3.10
   5  -7  -1   -1.70    2.00
   5  -7  -1    4.10    3.50
  -5   7   1    3.40    3.70
  -5   7   1    1.90    4.30
  -5   7   1    6.00    4.20
  -5   7   1   -2.30    2.80
   4  -7  -1   31.30    5.70
   4  -7  -1   34.70    6.60
   4  -7  -1   35.90    7.50
   4  -7  -1   35.40    7.90
  -4   7   1   42.30    7.70
  -4   7   1   42.30    7.80
  -4   7   1   27.10    5.80
  -4   7   1   48.40    7.00
   3  -7  -1  786.62   30.50
   3  -7  -1  804.62   27.50
   3  -7  -1  792.82   31.30
  -3   7   1  775.32   31.20
  -3   7   1  790.82   31.50
  -3   7   1  722.83   27.50
  -3   7   1  734.63   30.30
   2  -7  -1   82.39    8.40
   2  -7  -1   98.99    9.20
   2  -7  -1   88.99    6.90
   2  -7  -1   83.49    8.30
   2  -7  -1   86.39    7.70
  -2   7   1   87.99    7.30
  -2   7   1   89.49   10.90
  -2   7   1   85.29    8.00
  -2   7   1   78.29    8.80
   1  -7  -1  161.48    9.70
   1  -7  -1  166.98   11.30
   1  -7  -1  184.28   12.40
   1  -7  -1  171.78    7.50
   1  -7  -1  161.78   10.70
   1  -7  -1  152.08   11.50
  -1   7   1  157.28   11.80
  -1   7   1  175.38    8.60
  -1   7   1  195.58   12.10
   0  -7  -1   12.00    2.00
   0  -7  -1   12.00    4.10
   0  -7  -1   17.30    5.10
   0  -7  -1   10.70    3.60
   0  -7  -1   15.70    4.60
   0  -7  -1   14.90    4.00
   0   7   1   13.00    4.20
   0   7   1   18.80    5.50
   0   7   1   13.00    2.80
   0   7   1    7.90    5.40
  -1  -7  -1    3.50    2.30
  -1  -7  -1    3.80    2.50
  -1  -7  -1    1.50    1.60
  -1  -7  -1    8.90    3.90
   1   7   1   12.60    4.50
   1   7   1    3.50    3.00
   1   7   1    6.60    2.90
   1   7   1    8.00    3.70
  -2  -7  -1   73.69    9.50
  -2  -7  -1   86.49   11.70
  -2  -7  -1   99.69   10.20
  -2  -7  -1   80.49    7.80
  -2  -7  -1   64.19    5.60
   2   7   1   69.59    7.20
   2   7   1   86.69   11.00
   2   7   1   65.49    8.70
   2   7   1   73.19   10.70
   2   7   1   66.69    5.50
   2   7   1   73.99    5.80
  -3  -7  -1   45.90    9.50
  -3  -7  -1   33.90    5.50
  -3  -7  -1   43.30    7.20
  -3  -7  -1   35.20    7.30
   3   7   1   49.40    9.00
   3   7   1   39.00    5.40
   3   7   1   44.00    6.80
   3   7   1   37.30    4.40
   3   7   1   39.50    7.20
   3   7   1   48.30    9.30
  -4  -7  -1  100.79   10.80
  -4  -7  -1  131.69   12.70
  -4  -7  -1  101.89   10.10
   4   7   1  124.19   13.00
   4   7   1  120.49   11.90
   4   7   1  133.19   11.80
   4   7   1  118.49    6.70
   4   7   1  121.69   10.50
  -5  -7  -1   78.49   12.60
  -5  -7  -1   59.09    9.40
  -5  -7  -1   50.29    9.70
   5   7   1   72.29   11.70
   5   7   1   67.89    9.40
   5   7   1   73.69   11.70
   5   7   1   68.59   10.10
  -6  -7  -1   41.80   11.00
  -6  -7  -1   39.90    8.20
  -6  -7  -1   31.50    9.30
   6   7   1   26.60    7.50
   6   7   1   35.20   11.10
   6   7   1   48.50    8.40
   6   7   1   34.60    8.60
  -7  -7  -1   36.30   10.00
  -7  -7  -1   21.20    6.80
  -7  -7  -1   19.90    7.30
  -7  -7  -1   18.40    9.20
   7   7   1    7.50    6.40
   7   7   1   12.90    6.30
   7   7   1   12.30    5.10
   7   7   1   13.40    5.10
  -8  -7  -1   32.20    8.00
  -8  -7  -1   28.40    7.30
  -8  -7  -1   41.60    8.70
  -8  -7  -1   15.00    9.70
  -8  -7  -1   24.90    3.80
   8   7   1   29.10    7.40
   8   7   1   26.60    8.10
   8   7   1   25.10    8.00
   8   7   1   16.90    7.80
  -9  -7  -1    2.50    5.80
  -9  -7  -1    4.10    5.40
  -9  -7  -1    3.30    5.90
  -9  -7  -1    3.80    2.10
  -9  -7  -1   -1.80    3.70
   9   7   1   13.30    7.20
   9   7   1    1.80    7.00
   9   7   1   10.10    5.80
   9   7   1   11.20    5.50
 -10  -7  -1    2.30    3.40
 -10  -7  -1   19.40   10.00
 -10  -7  -1    5.70    2.40
 -10  -7  -1    4.90    5.30
 -10  -7  -1    6.10    6.50
  10   7   1    2.80    4.30
  10   7   1    7.70    5.70
 -11  -7  -1   54.59   16.20
 -11  -7  -1  115.89   19.80
 -11  -7  -1  113.19   16.10
 -11  -7  -1   70.69    6.50
 -11  -7  -1   85.39   13.50
  11   7   1  102.89   15.70
  11   7   1   74.69   16.30
  11   7   1   98.89   18.00
 -12  -7  -1   11.70    9.30
 -12  -7  -1    3.40    7.90
 -12  -7  -1    7.30    3.00
 -12  -7  -1    1.00    6.70
  12   7   1    7.30    6.10
  12   7   1   -0.30    6.40
  14  -8  -1   -1.90    4.10
  14  -8  -1   22.00   11.40
 -14   8   1    3.30    6.00
  13  -8  -1   18.80    6.10
  13  -8  -1   20.90   10.80
  13  -8  -1   31.40    9.40
  13  -8  -1   36.90   10.20
 -13   8   1   27.30   11.40
 -13   8   1   37.60    9.50
 -13   8   1   33.70   11.00
  12  -8  -1   27.80    9.40
  12  -8  -1   41.00   11.50
  12  -8  -1   35.50    9.70
  12  -8  -1   42.40    8.00
  12  -8  -1   34.70   11.50
 -12   8   1   23.50    9.20
 -12   8   1   24.80    7.10
 -12   8   1   22.60    9.80
  11  -8  -1   90.69   16.20
  11  -8  -1   59.59    9.50
  11  -8  -1   73.99   13.90
  11  -8  -1   54.29   11.70
  11  -8  -1   71.79   13.10
 -11   8   1   75.59   12.00
 -11   8   1   61.19   14.00
 -11   8   1   74.89   14.20
  10  -8  -1   18.70    8.60
  10  -8  -1    6.10    4.60
  10  -8  -1    2.30    6.30
  10  -8  -1    6.70    6.20
 -10   8   1    7.60    6.00
 -10   8   1   15.60    7.00
 -10   8   1    4.20    5.10
   9  -8  -1   52.99   10.70
   9  -8  -1   42.40   10.70
   9  -8  -1   48.80    7.80
   9  -8  -1   36.80   10.20
   9  -8  -1   49.99   10.20
  -9   8   1   54.19   11.80
  -9   8   1   50.09   10.70
  -9   8   1   81.79   11.90
   8  -8  -1  115.79   15.50
   8  -8  -1   85.99   12.80
   8  -8  -1   95.29   13.70
   8  -8  -1   97.29   10.30
  -8   8   1   89.99    5.60
  -8   8   1   91.49   13.80
  -8   8   1  105.09   14.70
  -8   8   1  102.39   11.00
  -8   8   1  101.49   14.50
   7  -8  -1   30.50    7.60
   7  -8  -1   23.80    6.40
   7  -8  -1   37.60    7.50
   7  -8  -1   32.40    9.50
  -7   8   1   30.40    4.30
  -7   8   1   45.50    9.70
  -7   8   1   38.00    8.40
  -7   8   1   32.10    8.80
  -7   8   1   30.80    6.70
   6  -8  -1   20.30    5.80
   6  -8  -1   16.40    6.10
   6  -8  -1   20.30    5.10
   6  -8  -1   25.60    7.30
  -6   8   1   20.60    6.10
  -6   8   1   15.20    5.40
  -6   8   1   15.10    3.50
  -6   8   1   19.20    7.40
  -6   8   1   26.10    7.10
   5  -8  -1   78.39    9.10
   5  -8  -1   91.89   10.20
   5  -8  -1  100.29    8.60
   5  -8  -1  101.59   12.80
  -5   8   1  100.29   11.20
  -5   8   1   98.09    9.40
  -5   8   1   94.79   10.30
  -5   8   1   99.89   11.50
   4  -8  -1  499.05   25.00
   4  -8  -1  491.35   24.00
   4  -8  -1  498.65   21.00
   4  -8  -1  488.35   24.70
  -4   8   1  469.05   24.50
  -4   8   1  492.25   24.40
  -4   8   1  480.75   24.50
  -4   8   1  524.45   22.10
   3  -8  -1  374.06   16.40
   3  -8  -1  367.46   20.20
   3  -8  -1  314.87   18.90
   3  -8  -1  344.17   18.80
  -3   8   1  370.96   19.50
  -3   8   1  346.57   16.70
  -3   8   1  337.17   19.80
  -3   8   1  345.37   19.30
   2  -8  -1    2.10    1.70
   2  -8  -1    4.20    2.70
   2  -8  -1    2.30    4.10
   2  -8  -1    4.60    4.30
   2  -8  -1   -0.30    1.90
   2  -8  -1    1.20    3.00
  -2   8   1    2.60    2.30
  -2   8   1   -2.70    2.20
  -2   8   1    1.10    2.80
   1  -8  -1  314.17   16.60
   1  -8  -1  328.27   18.30
   1  -8  -1  316.47   17.20
   1  -8  -1  337.97   18.90
   1  -8  -1  302.07   11.70
   1  -8  -1  325.07   15.10
  -1   8   1  318.57   13.10
  -1   8   1  336.87   17.20
  -1   8   1  324.37   18.60
  -1   8   1  287.07   17.80
   0  -8  -1    0.70    2.90
   0  -8  -1   -1.00    3.80
   0  -8  -1   -2.20    1.20
   0  -8  -1    3.20    3.60
   0  -8  -1   -0.80    2.60
   0   8   1   -0.30    1.30
   0   8   1   -1.60    2.40
   0   8   1    1.80    4.30
   0   8   1    2.40    4.30
  -1  -8  -1  470.75   21.70
  -1  -8  -1  465.15   16.80
  -1  -8  -1  454.25   23.50
  -1  -8  -1  446.86   21.80
  -1  -8  -1  440.76   23.00
   1   8   1  463.05   23.90
   1   8   1  490.95   24.10
   1   8   1  464.65   16.10
   1   8   1  456.95   21.00
  -2  -8  -1   -1.60    2.30
  -2  -8  -1    5.50    2.50
  -2  -8  -1    1.40    2.50
  -2  -8  -1    8.40    5.90
  -2  -8  -1    3.70    2.60
   2   8   1   -1.50    2.70
   2   8   1    0.60    1.90
   2   8   1    0.20    3.20
   2   8   1    6.10    2.40
   2   8   1    1.30    4.40
   2   8   1    4.00    2.10
  -3  -8  -1   11.00    3.90
  -3  -8  -1   11.50    5.10
  -3  -8  -1   11.60    5.70
  -3  -8  -1    6.30    4.10
   3   8   1   20.10    7.00
   3   8   1   10.30    4.10
   3   8   1    7.80    4.50
   3   8   1   17.50    3.70
   3   8   1   12.30    3.00
   3   8   1    4.20    3.70
  -4  -8  -1  454.85   20.10
  -4  -8  -1  489.55   26.80
  -4  -8  -1  504.85   27.40
  -4  -8  -1  523.55   25.30
   4   8   1  503.45   25.30
   4   8   1  485.05   17.60
   4   8   1  519.65   27.00
   4   8   1  482.05   20.70
   4   8   1  438.76   25.80
   4   8   1  487.65   22.90
  -5  -8  -1  144.49   16.00
  -5  -8  -1  133.99   12.40
  -5  -8  -1  148.89   15.10
   5   8   1  181.58   19.70
   5   8   1  143.39   13.70
   5   8   1  151.78   12.30
   5   8   1  168.28   16.10
  -6  -8  -1  126.49   16.40
  -6  -8  -1  133.59   13.20
  -6  -8  -1  146.89   18.70
   6   8   1  131.19   11.90
   6   8   1  144.29   15.90
   6   8   1  148.39   14.70
   6   8   1  125.09   14.00
  -7  -8  -1  161.98   16.60
  -7  -8  -1  205.28   19.30
  -7  -8  -1  209.68   17.40
   7   8   1  193.38   14.80
   7   8   1  189.18   19.20
   7   8   1  198.78   18.20
   7   8   1  194.58   16.30
  -8  -8  -1   89.39   13.30
  -8  -8  -1  115.99   18.60
  -8  -8  -1  100.69   13.40
  -8  -8  -1   94.59   16.40
   8   8   1   81.59   13.70
   8   8   1   71.39   13.70
   8   8   1  122.09   18.40
   8   8   1  100.09   12.80
  -9  -8  -1   89.89   13.60
  -9  -8  -1  101.49   14.20
  -9  -8  -1   77.29   14.50
   9   8   1   85.09   15.60
   9   8   1  108.49   18.10
   9   8   1  109.09   14.20
 -10  -8  -1   16.80    8.30
 -10  -8  -1    6.20    8.90
 -10  -8  -1   10.10    7.20
 -10  -8  -1   33.60    8.50
  10   8   1   12.50    9.40
  10   8   1   16.50    8.10
  10   8   1   11.40    6.00
  10   8   1   15.70    6.50
 -11  -8  -1    3.20    5.80
 -11  -8  -1    2.90    5.40
 -11  -8  -1   17.90    7.10
 -11  -8  -1   -4.70    9.30
  11   8   1    1.40    4.80
  11   8   1   17.80    8.00
  11   8   1   20.00    8.20
  11   8   1   19.70    9.00
 -12  -8  -1    1.80    6.30
 -12  -8  -1    5.00    8.20
  12   8   1   22.30   12.70
  12   8   1    7.40    7.20
  13  -9  -1   23.20    8.80
  13  -9  -1   24.60    6.80
  13  -9  -1   10.80    7.70
 -13   9   1   30.80    9.90
 -13   9   1   24.20   11.30
  12  -9  -1   31.00   10.80
  12  -9  -1   10.00    8.60
  12  -9  -1   20.90    6.30
  12  -9  -1   29.60   10.10
  12  -9  -1   40.10   10.50
 -12   9   1   29.30    8.20
 -12   9   1   26.20   13.80
 -12   9   1   13.80   10.20
  11  -9  -1   -3.20    8.30
  11  -9  -1    2.90    5.80
  11  -9  -1   -3.00    8.20
  11  -9  -1    4.20    3.60
  11  -9  -1   13.30   10.10
 -11   9   1    0.40    4.40
 -11   9   1    9.00    6.20
 -11   9   1    7.00    7.40
  10  -9  -1    6.30    3.70
  10  -9  -1   -3.60    4.90
  10  -9  -1   -0.70    4.90
  10  -9  -1   -0.70    4.50
  10  -9  -1    5.00    5.00
 -10   9   1    0.60    3.50
 -10   9   1   10.20    7.50
 -10   9   1    4.80    7.20
   9  -9  -1    6.30    4.20
   9  -9  -1    7.30    4.80
   9  -9  -1    8.00    5.30
   9  -9  -1    6.70    6.10
   9  -9  -1    9.80    5.50
  -9   9   1   -0.50    4.50
  -9   9   1    4.20    3.90
  -9   9   1   14.90    7.10
   8  -9  -1   12.00    6.10
   8  -9  -1    0.80    4.00
   8  -9  -1    8.30    6.50
   8  -9  -1    5.00    5.00
  -8   9   1    6.60    5.40
  -8   9   1    5.10    5.00
  -8   9   1    3.00    5.10
  -8   9   1    5.70    2.50
  -8   9   1    6.60    5.70
   7  -9  -1   54.39   10.40
   7  -9  -1   54.69   11.20
   7  -9  -1   68.09   10.10
   7  -9  -1   63.49   11.40
  -7   9   1   56.69   11.20
  -7   9   1   52.49   10.20
  -7   9   1   47.60    8.70
  -7   9   1   49.40    6.00
  -7   9   1   44.60    9.70
   6  -9  -1   60.99   10.30
   6  -9  -1   59.59   10.80
   6  -9  -1   42.50    8.40
   6  -9  -1   64.49    9.30
  -6   9   1   68.09    9.90
  -6   9   1   58.19   11.10
  -6   9   1   53.29   10.00
  -6   9   1   56.49   10.70
   5  -9  -1    5.70    4.20
   5  -9  -1   -3.60    4.60
   5  -9  -1    1.20    2.90
   5  -9  -1   -2.50    2.80
  -5   9   1    5.90    4.40
  -5   9   1   -2.70    4.10
  -5   9   1    1.50    3.60
  -5   9   1   -5.70    3.10
   4  -9  -1  231.08   15.90
   4  -9  -1  195.18   12.50
   4  -9  -1  211.28   15.70
   4  -9  -1  213.78   16.70
  -4   9   1  207.48   15.60
  -4   9   1  210.08   16.50
  -4   9   1  184.58   14.70
  -4   9   1  203.58   13.10
   3  -9  -1   39.60    6.10
   3  -9  -1   41.40    7.40
   3  -9  -1   39.80    8.00
   3  -9  -1   41.70    7.60
   3  -9  -1   30.90    7.30
  -3   9   1   37.20    7.30
  -3   9   1   37.30    8.70
  -3   9   1   33.60    6.50
  -3   9   1   50.99    9.80
   2  -9  -1    7.10    2.90
   2  -9  -1    6.30    3.90
   2  -9  -1    8.90    4.00
   2  -9  -1    7.60    2.50
   2  -9  -1    8.20    4.40
   2  -9  -1    5.80    4.10
  -2   9   1    4.40    2.60
  -2   9   1    6.40    3.80
  -2   9   1    9.60    4.90
  -2   9   1    6.30    4.60
  -2   9   1    8.10    3.90
   1  -9  -1    1.30    1.80
   1  -9  -1    5.20    4.90
   1  -9  -1    2.10    2.30
   1  -9  -1    3.30    1.70
   1  -9  -1   -0.20    2.90
   1  -9  -1    2.20    4.60
  -1   9   1    6.80    3.90
  -1   9   1    2.70    2.40
  -1   9   1   -1.90    3.20
  -1   9   1   -2.40    4.20
   0  -9  -1    8.00    4.00
   0  -9  -1    4.60    4.10
   0  -9  -1    4.40    2.80
   0  -9  -1    0.60    4.70
   0  -9  -1    5.00    5.90
   0   9   1    7.00    2.50
   0   9   1    8.50    3.60
   0   9   1   -5.90    4.10
   0   9   1    2.60    4.70
  -1  -9  -1  593.44   28.20
  -1  -9  -1  516.55   25.40
  -1  -9  -1  560.74   25.30
  -1  -9  -1  578.14   33.20
   1   9   1  563.94   24.80
   1   9   1  561.44   27.60
   1   9   1  578.84   19.10
   1   9   1  604.54   29.20
  -2  -9  -1  236.98   15.20
  -2  -9  -1  226.98   17.10
  -2  -9  -1  256.47   18.60
  -2  -9  -1  217.28   15.20
  -2  -9  -1  227.88   11.00
   2   9   1  217.38   10.70
   2   9   1  228.38   12.10
   2   9   1  242.88   17.80
   2   9   1  206.38   15.10
   2   9   1  238.68   14.80
   2   9   1  241.18   18.30
  -3  -9  -1    7.40    4.70
  -3  -9  -1    9.60    3.10
  -3  -9  -1   22.30    7.20
  -3  -9  -1    7.10    4.60
   3   9   1   15.30    4.10
   3   9   1   17.20    5.70
   3   9   1   18.30    6.40
   3   9   1   13.20    3.10
   3   9   1   18.90    5.50
   3   9   1    8.10    4.50
  -4  -9  -1   34.50    9.20
  -4  -9  -1   39.10    8.80
  -4  -9  -1   52.19    7.20
  -4  -9  -1   47.50   10.30
   4   9   1   50.99   12.00
   4   9   1   63.29    7.70
   4   9   1   55.99    5.10
   4   9   1   54.19    9.80
   4   9   1   71.09    9.70
   4   9   1   73.69   12.70
  -5  -9  -1  138.89   15.00
  -5  -9  -1  171.68   15.20
  -5  -9  -1  129.09   10.70
  -5  -9  -1  157.48   16.30
   5   9   1  150.58   11.60
   5   9   1  142.79   18.60
   5   9   1  114.69   12.90
   5   9   1  149.59   12.60
   5   9   1  157.28   15.50
  -6  -9  -1   26.10    8.60
  -6  -9  -1   32.00    9.60
  -6  -9  -1   31.00    7.80
   6   9   1   23.80    7.50
   6   9   1   15.70    7.10
   6   9   1   26.30    6.70
   6   9   1   36.00    8.70
  -7  -9  -1   11.20    8.00
  -7  -9  -1    5.90    5.30
  -7  -9  -1   -2.40    4.20
   7   9   1   -1.60    3.60
   7   9   1   -0.60    6.30
   7   9   1    2.20    4.70
   7   9   1   -0.30    4.20
  -8  -9  -1   31.20    8.60
  -8  -9  -1   35.70   10.50
  -8  -9  -1   22.30    7.60
   8   9   1   20.70    7.10
   8   9   1   26.00   10.30
   8   9   1   18.60    7.60
   8   9   1   38.80   10.30
  -9  -9  -1   19.60    9.30
  -9  -9  -1   13.10    7.20
  -9  -9  -1    8.40    5.90
  -9  -9  -1   25.40    7.50
   9   9   1   22.80   10.40
   9   9   1    5.60    6.60
   9   9   1    7.40    5.50
   9   9   1    7.20    5.50
 -10  -9  -1   12.60    8.20
 -10  -9  -1   -2.30    7.60
 -10  -9  -1   -1.70    5.60
  10   9   1    3.70    6.80
  10   9   1   27.20   12.20
  10   9   1    4.70    6.90
  10   9   1    7.00    6.10
 -11  -9  -1   12.00    7.60
 -11  -9  -1   19.10    8.40
 -11  -9  -1    4.90   10.20
 -11  -9  -1   14.80   10.10
  11   9   1   15.30    6.90
  11   9   1   13.00    7.40
  11   9   1    8.50    7.20
  13 -10  -1   20.70    8.40
  13 -10  -1    0.40    7.30
 -13  10   1   22.50   12.50
 -13  10   1   14.50   12.60
  12 -10  -1    7.30    5.00
  12 -10  -1   10.90    5.80
  12 -10  -1   15.70    9.50
  12 -10  -1   12.30    7.10
  12 -10  -1   17.30    8.00
 -12  10   1    4.60    6.30
 -12  10   1    8.80    9.10
 -12  10   1    8.30    8.30
  11 -10  -1    2.70    5.20
  11 -10  -1   10.80    5.40
  11 -10  -1    5.50    4.20
  11 -10  -1   -0.80    4.10
  11 -10  -1   -4.80    7.50
 -11  10   1    6.20    6.40
 -11  10   1   -0.10    6.70
 -11  10   1    3.10    6.20
  10 -10  -1   29.50   11.00
  10 -10  -1   16.00    6.20
  10 -10  -1   34.00   12.20
  10 -10  -1   32.70   11.10
 -10  10   1   19.90    8.00
 -10  10   1   34.00    8.70
 -10  10   1   33.50    9.80
   9 -10  -1   63.39   12.00
   9 -10  -1   24.60    9.80
   9 -10  -1   41.90   10.10
   9 -10  -1   29.40   10.20
  -9  10   1   41.40    4.40
  -9  10   1   37.90   11.90
  -9  10   1   40.50    9.60
  -9  10   1   37.80   10.30
   8 -10  -1   76.19   13.60
   8 -10  -1   81.99   13.20
   8 -10  -1   98.79   13.00
   8 -10  -1   47.40   10.50
  -8  10   1   77.39   13.50
  -8  10   1   76.59   13.70
  -8  10   1   80.29   11.50
  -8  10   1   79.89    6.60
  -8  10   1   69.79   12.50
   7 -10  -1    4.60    4.80
   7 -10  -1    9.80    4.90
   7 -10  -1    8.10    5.10
   7 -10  -1    8.80    4.90
  -7  10   1    2.00    2.10
  -7  10   1    4.90    4.20
  -7  10   1    0.40    2.60
  -7  10   1    0.70    5.80
  -7  10   1    9.20    7.20
   6 -10  -1   81.99   10.70
   6 -10  -1   67.09   12.30
   6 -10  -1   68.29   11.90
   6 -10  -1   64.89   10.70
  -6  10   1   70.69   11.90
  -6  10   1   61.19   10.80
  -6  10   1   55.79    9.80
  -6  10   1   64.19   11.40
   5 -10  -1   88.19   12.40
   5 -10  -1   77.19    8.70
   5 -10  -1   89.19   12.60
   5 -10  -1   64.09   11.30
  -5  10   1   65.69   11.70
  -5  10   1   77.99    8.60
  -5  10   1   76.39   12.50
  -5  10   1   74.39   11.90
   4 -10  -1   53.29    8.80
   4 -10  -1   55.59   10.00
   4 -10  -1   53.19   14.20
   4 -10  -1   55.79   10.40
   4 -10  -1   51.69    7.80
  -4  10   1   51.59    9.30
  -4  10   1   61.79   10.60
  -4  10   1   45.30    8.00
  -4  10   1   47.40   10.40
   3 -10  -1   -0.50    3.10
   3 -10  -1   -1.10    4.40
   3 -10  -1   -0.30    3.70
   3 -10  -1    3.70    2.60
   3 -10  -1    3.50    3.70
   3 -10  -1    1.50    2.00
  -3  10   1   -3.30    1.80
  -3  10   1   11.10    6.00
  -3  10   1    0.50    3.40
  -3  10   1   -0.50    3.30
   2 -10  -1   35.90    7.00
   2 -10  -1   40.60    9.00
   2 -10  -1   30.80    6.60
   2 -10  -1   22.00    5.60
   2 -10  -1   25.50    3.80
   2 -10  -1   25.70    8.00
  -2  10   1   35.50    8.50
  -2  10   1   26.50    7.10
  -2  10   1   17.00    3.90
  -2  10   1   31.80    7.20
   1 -10  -1  167.48    8.00
   1 -10  -1  187.58   13.70
   1 -10  -1  145.79   12.20
   1 -10  -1  150.38   13.80
   1 -10  -1  147.59   13.60
   1 -10  -1  153.18   11.30
  -1  10   1  196.18   15.90
  -1  10   1  161.78   13.00
  -1  10   1  160.98    8.90
  -1  10   1  160.88   14.40
   0 -10  -1  642.84   29.50
   0 -10  -1  682.23   30.30
   0 -10  -1  662.43   31.70
   0 -10  -1  692.73   32.40
   0 -10  -1  688.63   27.60
   0  10   1  651.13   31.50
   0  10   1  693.33   32.90
   0  10   1  686.93   29.50
  -1 -10  -1   53.69    8.50
  -1 -10  -1   53.59   10.90
  -1 -10  -1   66.19   11.70
  -1 -10  -1   60.09    9.70
   1  10   1   45.80   10.10
   1  10   1   57.69    9.20
   1  10   1   47.20    9.80
  -2 -10  -1   98.69   10.50
  -2 -10  -1  120.39    7.60
  -2 -10  -1  110.29   11.10
  -2 -10  -1  140.99   16.60
  -2 -10  -1  120.59   13.20
   2  10   1  107.89    7.40
   2  10   1  142.79   11.10
   2  10   1  113.19   12.50
   2  10   1  123.79   11.10
   2  10   1  119.19   15.80
  -3 -10  -1    7.20    4.60
  -3 -10  -1   13.40    6.60
  -3 -10  -1   15.40    4.30
  -3 -10  -1   24.30    9.30
   3  10   1   15.90    6.50
   3  10   1    7.70    5.80
   3  10   1    8.00    5.30
   3  10   1   17.70    3.70
   3  10   1    6.30    4.80
   3  10   1    8.70    3.10
  -4 -10  -1  132.69   13.50
  -4 -10  -1  130.69   14.90
  -4 -10  -1  127.69   14.70
  -4 -10  -1  111.99    9.00
   4  10   1  125.29    9.70
   4  10   1  123.79   11.40
   4  10   1  135.39   17.50
   4  10   1  114.49    7.80
   4  10   1  133.69   13.30
   4  10   1  150.68   18.90
  -5 -10  -1   11.90    6.90
  -5 -10  -1   23.90    9.20
  -5 -10  -1    3.50    3.40
  -5 -10  -1    0.70    3.60
   5  10   1   13.40    4.50
   5  10   1    4.20    3.80
   5  10   1   10.00    6.30
   5  10   1    0.70    4.80
   5  10   1    8.80    4.80
  -6 -10  -1   47.60    8.10
  -6 -10  -1   45.50   11.10
  -6 -10  -1   51.69   10.90
  -6 -10  -1   52.19   12.00
   6  10   1   49.10    9.10
   6  10   1   45.90   11.10
   6  10   1   47.70   10.00
   6  10   1   65.89    9.60
   6  10   1   51.49   12.20
  -7 -10  -1   38.20   12.50
  -7 -10  -1   30.90    8.50
  -7 -10  -1   34.30    9.80
   7  10   1   27.00    8.80
   7  10   1   28.00    7.30
   7  10   1   20.00    7.40
   7  10   1   33.20   10.30
   7  10   1   31.90    8.10
  -8 -10  -1    9.40    5.80
  -8 -10  -1    9.60    7.70
  -8 -10  -1   11.90    8.60
  -8 -10  -1    6.10    6.40
   8  10   1   -4.30    4.10
   8  10   1   -4.80    4.90
  -9 -10  -1   -0.90    5.80
  -9 -10  -1    8.30   10.90
  -9 -10  -1    9.90    5.40
  -9 -10  -1   14.60    7.00
   9  10   1   -3.90    4.10
   9  10   1   17.00    9.00
   9  10   1    4.50    4.70
   9  10   1    6.80    5.90
 -10 -10  -1   51.99   14.10
 -10 -10  -1   40.90    9.70
 -10 -10  -1   54.89   12.10
 -10 -10  -1   61.39   13.80
  10  10   1   30.40   10.40
  10  10   1   57.39   13.90
  10  10   1   34.80    8.80
  10  10   1   44.40   11.50
 -11 -10  -1    8.70    9.90
  11  10   1   29.90    8.70
  11  10   1   19.80    9.90
  11  10   1   24.00   10.10
  12 -11  -1   13.30    7.50
  12 -11  -1    0.10    5.80
  12 -11  -1   17.50    5.90
 -12  11   1    2.90    8.60
 -12  11   1    8.30    7.80
 -12  11   1   24.80   10.40
  11 -11  -1    9.90    6.80
  11 -11  -1    8.50    7.00
  11 -11  -1   14.50    8.90
 -11  11   1    2.10    6.50
  10 -11  -1    4.40    6.10
  10 -11  -1   13.40    6.80
  10 -11  -1    4.70    9.50
  10 -11  -1    2.20    3.50
  10 -11  -1    4.40    6.60
 -10  11   1    8.50    8.20
 -10  11   1   12.30    5.60
 -10  11   1  -10.30    4.50
   9 -11  -1   10.10    7.60
   9 -11  -1   12.70    6.60
   9 -11  -1    9.40    4.30
  -9  11   1    9.30    8.60
  -9  11   1    7.80    7.80
  -9  11   1    3.90    6.00
  -9  11   1   12.70    5.90
   8 -11  -1   31.20    7.70
   8 -11  -1   36.50    8.50
   8 -11  -1   42.80   11.80
   8 -11  -1   28.70    9.70
  -8  11   1   45.30    9.00
  -8  11   1   28.90    5.20
  -8  11   1   17.10    8.40
  -8  11   1   29.50    8.70
  -8  11   1   24.90    8.70
   7 -11  -1    9.00    7.20
   7 -11  -1    6.20    4.90
   7 -11  -1   -0.10    4.40
   7 -11  -1    1.70    4.50
  -7  11   1    4.80    5.70
  -7  11   1    1.00    3.80
  -7  11   1    1.00    2.60
  -7  11   1    7.40    5.50
  -7  11   1   -8.10    4.10
   6 -11  -1    8.50    6.20
   6 -11  -1   32.10    8.50
   6 -11  -1   17.00    6.20
   6 -11  -1   21.20    7.10
  -6  11   1   17.50    6.70
  -6  11   1   36.90    9.10
  -6  11   1    7.60    5.40
  -6  11   1   10.70    5.70
   5 -11  -1  357.56   19.10
   5 -11  -1  276.77   21.70
   5 -11  -1  365.56   22.30
   5 -11  -1  352.16   23.30
  -5  11   1  339.97   22.90
  -5  11   1  318.57   21.60
  -5  11   1  362.66   19.90
  -5  11   1  396.56   24.80
   4 -11  -1    6.00    6.40
   4 -11  -1   -1.70    3.20
   4 -11  -1    0.70    3.30
   4 -11  -1   -1.80    3.50
   4 -11  -1   -0.10    3.40
  -4  11   1    2.50    3.70
  -4  11   1   -3.90    2.40
  -4  11   1    7.60    4.30
  -4  11   1    2.10    4.20
   3 -11  -1   21.80    7.90
   3 -11  -1   29.70    9.00
   3 -11  -1   22.90    4.30
   3 -11  -1   39.10    8.60
   3 -11  -1   17.90    4.70
   3 -11  -1   27.40    7.20
  -3  11   1   30.00    7.80
  -3  11   1   31.10    8.00
  -3  11   1   25.30    6.10
  -3  11   1   40.10    6.10
  -3  11   1   46.20   10.60
   2 -11  -1   66.39   10.10
   2 -11  -1   69.49   12.50
   2 -11  -1   56.39    5.10
   2 -11  -1   60.09   10.30
   2 -11  -1   60.69   12.80
   2 -11  -1   61.29    8.30
  -2  11   1   67.79   11.40
  -2  11   1   51.69    5.70
  -2  11   1   70.59   11.80
  -2  11   1   64.59   10.90
   1 -11  -1   17.70    7.60
   1 -11  -1   13.70    5.70
   1 -11  -1   21.20    6.10
   1 -11  -1   17.30    2.90
  -1  11   1   13.60    5.80
  -1  11   1   21.80    3.90
  -1  11   1   21.00    7.10
  -1  11   1   10.00    5.60
   0 -11  -1   73.19   19.90
   0 -11  -1   57.49   11.00
   0 -11  -1   67.59   10.70
   0 -11  -1   51.99    9.30
   0 -11  -1   56.49    8.30
   0  11   1   66.09   10.20
   0  11   1   56.99   11.20
   0  11   1   60.39   11.50
  -1 -11  -1    5.80    4.30
  -1 -11  -1    0.50    3.50
  -1 -11  -1    7.80    5.30
  -1 -11  -1    9.10    5.30
  -1 -11  -1    4.40    4.10
   1  11   1    7.60    4.90
   1  11   1    8.30    5.20
   1  11   1    8.70    5.50
  -2 -11  -1   -1.60    3.70
  -2 -11  -1   -1.30    4.10
  -2 -11  -1   -0.10    5.80
  -2 -11  -1    3.60    4.80
  -2 -11  -1   -0.70    5.70
   2  11   1    5.30    2.60
   2  11   1    3.40    2.50
   2  11   1    5.30    4.30
   2  11   1    7.80    7.30
   2  11   1   13.80    7.10
  -3 -11  -1   54.49   12.00
  -3 -11  -1   57.39    9.90
  -3 -11  -1   73.19   13.10
  -3 -11  -1   57.89    6.00
   3  11   1   71.09   10.10
   3  11   1   65.49   12.80
   3  11   1   60.19    6.00
   3  11   1   64.59    9.00
   3  11   1   46.80   11.00
  -4 -11  -1   94.09    8.40
  -4 -11  -1  111.59   15.20
  -4 -11  -1  110.99   16.10
  -4 -11  -1  134.39   17.50
   4  11   1  101.89   16.00
   4  11   1  103.79   16.40
   4  11   1   91.79    8.90
   4  11   1   92.19    7.10
   4  11   1  100.09   10.10
   4  11   1  127.59   15.80
  -5 -11  -1   20.10    7.60
  -5 -11  -1   14.70    7.60
  -5 -11  -1   17.20    4.80
  -5 -11  -1   11.70    6.60
   5  11   1   14.70    5.50
   5  11   1    8.70    5.60
   5  11   1   10.10    6.70
   5  11   1   13.90    4.60
   5  11   1    5.90    7.20
  -6 -11  -1   -6.10    3.20
  -6 -11  -1   -0.90    3.40
  -6 -11  -1    1.60    6.00
  -6 -11  -1    2.20    8.10
   6  11   1    4.50    4.30
   6  11   1    1.40    4.30
   6  11   1    6.30    6.30
   6  11   1   10.00    8.90
  -7 -11  -1  107.09   15.70
  -7 -11  -1   71.79   13.70
  -7 -11  -1  123.09   18.20
  -7 -11  -1   98.59   10.80
   7  11   1  101.69   12.90
   7  11   1  105.29   13.10
   7  11   1   80.59   15.80
   7  11   1  127.79   17.00
   7  11   1  115.69   18.50
  -8 -11  -1   50.69    9.30
  -8 -11  -1   58.09   15.00
  -8 -11  -1   45.60   11.00
  -8 -11  -1   36.20   10.60
   8  11   1   39.70    9.20
   8  11   1   34.60   16.20
   8  11   1   41.20   10.60
   8  11   1   45.70    9.30
   8  11   1   46.00   12.80
  -9 -11  -1   54.59   11.30
  -9 -11  -1   71.79   15.50
  -9 -11  -1   77.49   13.90
  -9 -11  -1  103.69   19.70
   9  11   1   44.40   10.30
   9  11   1   69.39   11.70
   9  11   1   72.39   14.80
   9  11   1   56.99   13.00
   9  11   1   74.19   12.40
 -10 -11  -1   14.80    8.20
 -10 -11  -1   27.50    8.30
  10  11   1   -7.60    7.30
  10  11   1    1.20    6.80
  10  11   1    7.10    6.20
  10  11   1   -1.40    4.50
  12 -12  -1    2.80    5.00
  12 -12  -1   -3.30    4.10
  12 -12  -1    5.50    4.70
 -12  12   1   12.50    9.30
  11 -12  -1   79.89   13.30
  11 -12  -1   69.29   10.90
  11 -12  -1   77.19   16.00
  11 -12  -1   98.29   18.50
 -11  12   1   81.09   16.10
 -11  12   1   61.69   12.30
 -11  12   1   54.69   12.00
  10 -12  -1  108.19   16.90
  10 -12  -1  108.09   16.80
  10 -12  -1   84.19   14.50
  10 -12  -1   90.19   13.70
 -10  12   1  116.39   16.00
 -10  12   1  101.39   18.80
 -10  12   1  110.29   18.30
 -10  12   1   76.79    6.20
   9 -12  -1    0.00    5.70
   9 -12  -1    6.10    8.80
   9 -12  -1    0.70    5.30
   9 -12  -1   -5.20    4.50
  -9  12   1   -2.50    7.60
  -9  12   1    0.50    2.40
  -9  12   1    5.20    4.70
  -9  12   1   -6.40    4.40
  -9  12   1   -1.10    6.00
   8 -12  -1   15.30    5.90
   8 -12  -1   13.10    7.00
   8 -12  -1   14.40    7.30
   8 -12  -1    8.10    4.80
  -8  12   1    9.10    3.60
  -8  12   1   17.30    7.90
  -8  12   1   12.20    6.50
  -8  12   1   13.50    9.70
   7 -12  -1   83.69   14.50
   7 -12  -1  109.89   16.70
   7 -12  -1   90.99   12.40
   7 -12  -1   98.89   14.40
  -7  12   1  102.99   10.10
  -7  12   1   92.39   14.60
  -7  12   1  102.69   15.70
  -7  12   1   93.59   12.90
  -7  12   1  137.59   17.70
   6 -12  -1    8.80    5.70
   6 -12  -1   -6.30    3.30
   6 -12  -1    7.10    4.30
   6 -12  -1    8.70    5.90
  -6  12   1    3.40    3.20
  -6  12   1   -1.10    5.40
  -6  12   1    2.50    5.60
  -6  12   1    1.10    5.10
   5 -12  -1   21.30    8.50
   5 -12  -1   14.90    5.10
   5 -12  -1   15.10    7.90
   5 -12  -1   10.70    5.40
   5 -12  -1    3.80    4.40
  -5  12   1    8.10    6.60
  -5  12   1   17.50    7.50
  -5  12   1   17.40    6.40
  -5  12   1   12.40    6.50
   4 -12  -1   -3.20    3.70
   4 -12  -1    3.20    4.30
   4 -12  -1    3.40    4.00
   4 -12  -1    7.20    3.00
   4 -12  -1   -0.30    4.50
   4 -12  -1    2.90    3.30
  -4  12   1   -1.80    4.10
  -4  12   1    9.60    6.00
  -4  12   1    2.10    5.40
   3 -12  -1   61.19   11.80
   3 -12  -1   50.59    7.90
   3 -12  -1   46.20    6.00
   3 -12  -1   52.29    9.80
   3 -12  -1   35.70    8.30
   3 -12  -1   48.80   10.30
  -3  12   1   44.40    9.80
  -3  12   1   40.80    9.20
  -3  12   1   41.90    6.40
  -3  12   1   57.09   11.20
   2 -12  -1    5.90    4.10
   2 -12  -1    1.80    3.40
   2 -12  -1   10.10    5.20
   2 -12  -1    1.50    2.10
   2 -12  -1   -2.10    5.40
   2 -12  -1   -2.70    5.90
  -2  12   1    2.20    3.80
  -2  12   1    0.20    4.10
  -2  12   1   -0.80    6.10
  -2  12   1    2.90    2.90
   1 -12  -1   20.60    6.50
   1 -12  -1   27.20    8.20
   1 -12  -1   10.60    5.90
   1 -12  -1   26.30    6.00
  -1  12   1   21.80    7.00
  -1  12   1   29.20    9.70
  -1  12   1    7.10    6.00
  -1  12   1   17.30    3.60
   0 -12  -1  274.07   16.80
   0 -12  -1  264.07   18.60
   0 -12  -1  270.87   21.10
   0 -12  -1  345.27   31.40
   0 -12  -1  263.37   20.80
   0  12   1  269.87   20.20
   0  12   1  244.38   20.90
   0  12   1  281.57   18.60
  -1 -12  -1   66.09   12.60
  -1 -12  -1   94.39   12.60
  -1 -12  -1   76.99   10.70
  -1 -12  -1   78.79   12.20
  -1 -12  -1   96.69   14.60
   1  12   1   76.69   12.90
   1  12   1   83.29   11.30
   1  12   1   55.69   12.00
  -2 -12  -1   27.00    7.50
  -2 -12  -1   19.60    6.50
  -2 -12  -1    9.90    5.90
  -2 -12  -1   18.20    6.40
   2  12   1   11.80    6.20
   2  12   1   15.90    7.10
   2  12   1   16.40    6.00
   2  12   1   12.60    3.90
  -3 -12  -1   26.60    9.90
  -3 -12  -1   13.00    7.50
  -3 -12  -1   14.40    6.20
  -3 -12  -1   18.00    4.00
   3  12   1   13.00    4.00
   3  12   1    7.80    3.30
   3  12   1   17.40    6.30
   3  12   1    7.70    8.40
   3  12   1   14.60    8.50
  -4 -12  -1  145.79   16.20
  -4 -12  -1  143.19   19.30
  -4 -12  -1  133.69    9.70
  -4 -12  -1  184.58   17.10
   4  12   1  124.39    8.70
   4  12   1  125.59    9.70
   4  12   1  132.59   18.10
   4  12   1  153.78   20.40
   4  12   1  151.68   13.30
  -5 -12  -1  137.79   10.70
  -5 -12  -1  149.88   20.60
  -5 -12  -1  148.59   16.20
  -5 -12  -1  157.68   17.00
   5  12   1  163.68   12.10
   5  12   1  184.28   14.70
   5  12   1  178.58   18.70
   5  12   1  167.08   17.10
   5  12   1  137.79   18.90
  -6 -12  -1    7.40    6.00
  -6 -12  -1   -1.40    3.90
  -6 -12  -1    3.20    4.00
  -6 -12  -1    4.30    5.40
   6  12   1   -6.20    6.90
   6  12   1    3.80    4.80
   6  12   1    6.50    5.90
   6  12   1   -1.60    5.20
  -7 -12  -1   12.80    6.50
  -7 -12  -1   19.60   10.20
  -7 -12  -1    6.10    7.70
  -7 -12  -1   17.10    5.70
   7  12   1   20.10    8.20
   7  12   1   26.70   10.00
   7  12   1   15.70    6.50
   7  12   1   26.60    8.40
   7  12   1   20.30    6.80
  -8 -12  -1    9.30    5.70
  -8 -12  -1   -0.80    6.10
  -8 -12  -1   -4.40    5.70
  -8 -12  -1   -8.60    6.40
   8  12   1    5.70    4.70
   8  12   1   19.60   10.40
   8  12   1    0.80    6.10
   8  12   1   -0.60    5.60
  -9 -12  -1    9.50    6.10
  -9 -12  -1   11.80    6.00
  -9 -12  -1    3.80    7.00
  -9 -12  -1   13.00   10.90
   9  12   1    0.20    4.80
   9  12   1    3.80    6.10
   9  12   1    5.10    5.20
   9  12   1    1.20    4.90
  11 -13  -1   17.50    7.00
  11 -13  -1   16.30    5.80
  11 -13  -1    4.60    6.60
 -11  13   1   11.50   10.80
 -11  13   1   19.60    9.20
  10 -13  -1    3.00    5.50
  10 -13  -1    0.70    4.20
  10 -13  -1   13.60    7.40
 -10  13   1   -1.60    2.40
 -10  13   1   -1.00    7.40
 -10  13   1    8.20    7.20
 -10  13   1    6.60    6.10
 -10  13   1    5.00    8.10
   9 -13  -1   34.70   11.40
   9 -13  -1   19.20    8.70
   9 -13  -1   10.10    7.70
  -9  13   1   22.30    9.60
  -9  13   1   12.30    4.10
  -9  13   1   27.00    9.60
  -9  13   1   16.10    8.10
  -9  13   1   27.40    9.20
   8 -13  -1    6.60    5.40
   8 -13  -1   15.10   12.60
   8 -13  -1   -2.30    3.90
  -8  13   1    2.90    8.00
  -8  13   1    4.90    5.60
  -8  13   1   10.60    5.00
  -8  13   1    0.00    4.10
  -8  13   1    6.90    6.50
   7 -13  -1   41.90    8.50
   7 -13  -1   31.90   10.60
   7 -13  -1   62.09   12.90
   7 -13  -1   65.89   10.20
   7 -13  -1   34.00   10.10
  -7  13   1   44.30    7.60
  -7  13   1   35.80    9.70
  -7  13   1   30.40    8.70
  -7  13   1   66.79   14.30
   6 -13  -1   36.70    8.10
   6 -13  -1   43.80   11.00
   6 -13  -1   25.70    7.50
   6 -13  -1   25.00    9.80
   6 -13  -1   28.00    7.30
  -6  13   1   24.90   10.40
  -6  13   1   18.50    7.70
  -6  13   1   35.50   11.10
  -6  13   1   35.30    8.60
   5 -13  -1   14.50    6.80
   5 -13  -1   23.20    6.00
   5 -13  -1   10.30    6.00
   5 -13  -1   21.10    7.00
   5 -13  -1   24.80    8.50
  -5  13   1   15.70    8.50
  -5  13   1   30.60    8.60
  -5  13   1   19.50    6.90
  -5  13   1    9.20    6.40
   4 -13  -1   48.90   11.20
   4 -13  -1   59.29   11.00
   4 -13  -1   65.69    9.50
   4 -13  -1   63.39    7.50
   4 -13  -1   62.29   10.90
   4 -13  -1   71.39   13.50
  -4  13   1   66.59    8.20
  -4  13   1   73.59   13.30
  -4  13   1   64.19   13.00
  -4  13   1   50.99    9.50
  -4  13   1   55.99   11.70
   3 -13  -1   88.99    7.10
   3 -13  -1  128.79   15.30
   3 -13  -1  109.59   10.60
   3 -13  -1   79.79   13.60
   3 -13  -1   87.49   13.60
   3 -13  -1  131.39   16.80
  -3  13   1   83.69   14.30
  -3  13   1  106.39   15.20
  -3  13   1   76.99    7.50
  -3  13   1   95.29   13.50
   2 -13  -1   69.29    5.70
   2 -13  -1   57.29    9.10
   2 -13  -1   68.19   12.80
   2 -13  -1   74.09   12.00
   2 -13  -1   91.09   13.30
   2 -13  -1  103.49   15.40
  -2  13   1   86.49   14.90
  -2  13   1   66.49    6.60
  -2  13   1   65.79   12.80
  -2  13   1   59.89   11.60
   1 -13  -1    1.80    4.30
   1 -13  -1    4.60    5.70
   1 -13  -1   -4.70    5.10
   1 -13  -1   -0.50    4.20
   1 -13  -1    1.90    3.30
  -1  13   1   -1.50    5.80
  -1  13   1   -2.40    3.70
  -1  13   1   -2.90    4.00
   0 -13  -1   62.59   12.80
   0 -13  -1   49.99    9.30
   0 -13  -1   43.70    9.80
   0 -13  -1   47.40    9.20
   0 -13  -1   42.30   11.80
   0  13   1   33.40    8.30
   0  13   1   30.90   10.80
   0  13   1   34.50    9.10
  -1 -13  -1    6.30    6.50
  -1 -13  -1    0.10    3.60
  -1 -13  -1    8.00    4.70
  -1 -13  -1    9.70    6.20
  -1 -13  -1    3.80    4.60
   1  13   1    0.40    5.10
   1  13   1    2.90    4.90
   1  13   1    4.60    4.30
  -2 -13  -1   39.50   10.90
  -2 -13  -1   31.30    9.00
  -2 -13  -1   32.70    8.40
  -2 -13  -1   20.30    6.80
  -2 -13  -1   35.90    8.70
   2  13   1   25.20    8.90
   2  13   1   34.80   11.00
   2  13   1   25.50    6.70
   2  13   1   32.30    6.00
  -3 -13  -1  125.89   18.00
  -3 -13  -1  130.19   16.80
  -3 -13  -1  113.89   14.30
   3  13   1  122.49    8.40
   3  13   1  162.98   20.90
   3  13   1  114.29    9.60
   3  13   1  116.79   12.40
   3  13   1  116.69   16.60
  -4 -13  -1   40.70   10.80
  -4 -13  -1   52.59   13.10
  -4 -13  -1   37.20    5.60
   4  13   1   29.20   10.60
   4  13   1   37.70    6.60
   4  13   1   43.60    9.00
   4  13   1   18.50    9.20
   4  13   1   51.69    7.20
  -5 -13  -1    4.10    7.40
  -5 -13  -1   -1.90    6.40
  -5 -13  -1    2.90    3.40
  -5 -13  -1    5.90    7.90
   5  13   1    1.20    3.30
   5  13   1   -4.80    4.50
   5  13   1   14.90    9.10
   5  13   1   -2.40    4.10
  -6 -13  -1    8.90    6.10
  -6 -13  -1   21.10    8.00
  -6 -13  -1   21.20    8.70
  -6 -13  -1   12.10    5.00
   6  13   1   19.30    6.50
   6  13   1   25.80    6.20
   6  13   1   -1.90    8.20
  -7 -13  -1   53.09    8.60
  -7 -13  -1   52.99   11.80
  -7 -13  -1   64.49   14.50
   7  13   1   49.90   13.20
   7  13   1   97.89   16.80
   7  13   1   63.79   11.10
   7  13   1   72.69   10.40
   7  13   1   45.40   11.50
  -8 -13  -1   21.70   11.60
  -8 -13  -1   11.20    7.10
  -8 -13  -1    5.50    4.80
   8  13   1   14.60   10.20
   8  13   1    8.20    5.80
   8  13   1   15.40    7.80
  -9 -13  -1    0.70    4.90
  -9 -13  -1    7.90    6.40
  -9 -13  -1    5.20   11.60
   9  13   1    1.70    6.40
   9  13   1    4.70    5.20
   9  13   1    0.20    3.80
   9  13   1   -3.70    4.10
  11 -14  -1   11.60    7.30
  11 -14  -1   13.50    6.60
  11 -14  -1   12.80    7.20
 -11  14   1    7.90    6.20
 -11  14   1   10.00    9.80
  10 -14  -1    3.00    4.90
  10 -14  -1   19.20    9.90
 -10  14   1   -4.50    4.90
 -10  14   1   -3.10    6.40
 -10  14   1    1.80    2.60
 -10  14   1    1.50    8.30
 -10  14   1    5.20    6.10
   9 -14  -1   54.99   14.40
   9 -14  -1   57.59   11.30
   9 -14  -1   51.79   13.70
   9 -14  -1   58.29   13.10
  -9  14   1   75.89   15.50
  -9  14   1   77.49   14.00
  -9  14   1   61.99   13.10
  -9  14   1   67.09    8.80
  -9  14   1   50.19   13.10
   8 -14  -1   10.10    8.40
   8 -14  -1    4.30    6.80
   8 -14  -1   18.80    6.90
   8 -14  -1    3.80    5.30
   8 -14  -1   10.60    9.10
  -8  14   1    0.90    3.60
  -8  14   1    1.40    6.20
  -8  14   1   -4.70    8.10
  -8  14   1    4.80    6.20
  -8  14   1    3.10    6.10
   7 -14  -1   12.30    8.50
   7 -14  -1    0.30    4.10
   7 -14  -1   14.40    5.80
   7 -14  -1    3.20    5.40
   7 -14  -1    4.90    5.70
  -7  14   1   14.30    9.10
  -7  14   1   -4.00    5.60
  -7  14   1    6.00    4.20
  -7  14   1    4.60    4.90
  -7  14   1    1.30    6.50
   6 -14  -1   18.40    5.80
   6 -14  -1    9.10    7.40
   6 -14  -1   17.50    9.70
   6 -14  -1   25.20    6.90
   6 -14  -1    7.90    6.20
  -6  14   1   26.40   10.20
  -6  14   1   22.60    7.80
  -6  14   1    6.30    6.50
  -6  14   1    9.60    8.20
   5 -14  -1   66.89   12.60
   5 -14  -1   50.69    8.70
   5 -14  -1   50.99   12.90
   5 -14  -1   51.89   10.40
   5 -14  -1   42.40    6.70
   5 -14  -1   45.00   10.90
  -5  14   1   55.49   10.00
  -5  14   1   62.89   13.30
  -5  14   1   46.20   12.30
   4 -14  -1   43.70    9.20
   4 -14  -1   54.39    7.00
   4 -14  -1   52.59   12.20
   4 -14  -1   41.80   10.40
   4 -14  -1   69.39   14.00
   4 -14  -1   55.39    9.40
  -4  14   1   54.49   12.90
  -4  14   1   44.90   12.00
  -4  14   1   55.59    7.80
  -4  14   1   49.00   14.30
   3 -14  -1   52.59   10.90
   3 -14  -1   44.70    5.00
   3 -14  -1   46.10   11.70
   3 -14  -1   39.40    8.30
   3 -14  -1   57.49   10.90
   3 -14  -1   45.70   12.10
  -3  14   1   37.60    9.70
  -3  14   1   30.50    9.20
  -3  14   1   31.00    5.50
  -3  14   1   45.00   11.00
   2 -14  -1  117.39   17.00
   2 -14  -1  116.89   15.50
   2 -14  -1  149.79   19.20
   2 -14  -1  103.19    6.60
   2 -14  -1  133.59   14.20
   2 -14  -1  111.39   11.20
  -2  14   1  133.99   17.70
  -2  14   1   97.59   15.50
  -2  14   1  105.09    7.90
  -2  14   1  134.99   14.70
   1 -14  -1   25.70    8.50
   1 -14  -1   30.50    8.40
   1 -14  -1   19.20    6.30
   1 -14  -1   17.00    6.90
   1 -14  -1    6.10    6.20
  -1  14   1   32.60    9.50
  -1  14   1    9.60    6.70
  -1  14   1   24.20    8.70
   0 -14  -1   59.89   12.00
   0 -14  -1   44.70   10.50
   0 -14  -1   43.60   11.60
   0 -14  -1   62.29    9.80
   0 -14  -1   59.09   11.10
   0  14   1   51.39   12.40
   0  14   1   57.49   10.40
   0  14   1   41.80   10.60
  -1 -14  -1    4.30    6.10
  -1 -14  -1   10.80    5.90
  -1 -14  -1    7.70    6.90
  -1 -14  -1    8.90    7.30
  -1 -14  -1    8.10    5.30
   1  14   1    7.70    4.60
   1  14   1   25.00   10.20
   1  14   1    7.20    7.90
  -2 -14  -1  159.88   16.00
  -2 -14  -1  212.38   37.70
  -2 -14  -1  185.18   20.60
  -2 -14  -1  157.18   13.80
  -2 -14  -1  195.48   18.30
   2  14   1  182.68   20.40
   2  14   1  183.58   15.40
   2  14   1  159.08   12.40
  -3 -14  -1    8.60    6.40
  -3 -14  -1   18.20   18.40
  -3 -14  -1   -1.60    4.20
  -3 -14  -1    5.40    7.70
   3  14   1    4.80    7.50
   3  14   1   -0.40    4.30
   3  14   1    2.30    3.10
  -4 -14  -1    0.20    7.70
  -4 -14  -1   -3.50    4.40
  -4 -14  -1   -2.90    5.20
  -4 -14  -1   -7.80    5.20
   4  14   1   -2.60    2.30
   4  14   1    1.00    5.80
   4  14   1   -2.30    6.10
   4  14   1   10.40    5.30
  -5 -14  -1   24.10    7.70
  -5 -14  -1   11.60    9.00
  -5 -14  -1   23.20   13.90
  -5 -14  -1   12.60    4.10
   5  14   1   14.30    5.80
   5  14   1   19.90    5.30
   5  14   1   21.20   10.10
   5  14   1    6.20    9.20
  -6 -14  -1   24.50    9.90
  -6 -14  -1   11.00    6.50
  -6 -14  -1   14.30   10.40
   6  14   1   26.30    6.60
   6  14   1   19.50    6.70
   6  14   1   15.30    8.40
   6  14   1   37.90   10.90
  -7 -14  -1   14.30    7.60
  -7 -14  -1    9.90    9.40
  -7 -14  -1   -5.60    3.40
   7  14   1    3.30    3.70
   7  14   1    6.00    9.40
   7  14   1    3.90    4.40
  -8 -14  -1   -5.90    9.50
  -8 -14  -1    6.40    5.60
   8  14   1   11.40    6.80
   8  14   1   17.00   10.00
  10 -15  -1    0.40    8.80
  10 -15  -1    8.80    6.60
  10 -15  -1    3.80    3.90
 -10  15   1   -7.60    6.20
 -10  15   1   -0.70    5.50
 -10  15   1    7.10    7.90
   9 -15  -1    3.50    4.90
   9 -15  -1    2.40    5.30
   9 -15  -1    3.10    5.40
  -9  15   1   15.40   11.00
  -9  15   1    7.00    9.20
  -9  15   1    0.50    7.50
  -9  15   1    3.50    3.60
  -9  15   1   14.20    8.60
   8 -15  -1   27.10    8.30
   8 -15  -1   25.90   10.60
   8 -15  -1   15.30    5.90
   8 -15  -1   12.10    8.50
  -8  15   1   26.20    7.20
  -8  15   1   37.40    9.50
  -8  15   1   22.30   10.10
  -8  15   1   19.70    7.70
  -8  15   1   36.50   12.00
   7 -15  -1  107.69   16.70
   7 -15  -1  154.08   21.60
   7 -15  -1  119.69   15.70
   7 -15  -1  176.78   23.90
   7 -15  -1  144.39   14.30
  -7  15   1  108.69   17.20
  -7  15   1  107.69   15.20
  -7  15   1   67.59   21.40
  -7  15   1  136.89   20.00
   6 -15  -1   26.30    7.40
   6 -15  -1   26.70    5.80
   6 -15  -1   23.90    7.90
   6 -15  -1   11.60    8.30
   6 -15  -1   15.30    6.40
  -6  15   1   20.50    8.90
  -6  15   1   16.50    8.00
  -6  15   1   44.40   11.20
   5 -15  -1    2.90    3.40
   5 -15  -1    3.10    3.20
   5 -15  -1    8.60    5.00
   5 -15  -1    1.70    6.80
   5 -15  -1    2.70    7.40
   5 -15  -1   10.60    6.20
  -5  15   1    7.10    6.20
  -5  15   1   12.40    8.10
  -5  15   1    4.20    3.80
  -5  15   1    6.20    8.30
   4 -15  -1  132.79    9.20
   4 -15  -1  121.79   12.00
   4 -15  -1   98.89   14.60
   4 -15  -1  128.89   18.40
   4 -15  -1  110.89   15.50
  -4  15   1  108.79   16.90
  -4  15   1  128.49   18.20
  -4  15   1  112.59    9.90
  -4  15   1  119.49   17.50
   3 -15  -1   -2.10    3.60
   3 -15  -1    8.10    5.00
   3 -15  -1   15.70    7.10
   3 -15  -1    4.40    2.30
   3 -15  -1    4.40    8.60
   3 -15  -1    3.70    7.20
  -3  15   1    7.20    7.40
  -3  15   1   11.60    3.60
  -3  15   1   11.10    7.00
   2 -15  -1    2.90    4.10
   2 -15  -1    2.40    7.20
   2 -15  -1   10.00    7.30
   2 -15  -1   -2.00    5.40
   2 -15  -1    2.60    7.70
  -2  15   1   -4.40    6.80
  -2  15   1    5.70    2.90
   1 -15  -1  157.48   18.60
   1 -15  -1  142.19   19.70
   1 -15  -1  107.49   16.60
   1 -15  -1  122.19   12.30
   1 -15  -1  146.59   15.70
  -1  15   1  118.29   15.90
  -1  15   1  119.89   18.60
   0 -15  -1    3.60    4.60
   0 -15  -1    4.20    6.00
   0 -15  -1    1.30    3.90
   0 -15  -1    5.50   12.30
   0 -15  -1    5.00    6.50
   0  15   1   12.70    7.30
   0  15   1   -5.80    3.00
   0  15   1    0.90    4.80
  -1 -15  -1    0.00    4.40
  -1 -15  -1    4.30    4.80
  -1 -15  -1   -6.00    6.40
  -1 -15  -1    8.60    6.10
  -1 -15  -1   15.30    9.10
   1  15   1    3.00    4.70
   1  15   1   -2.00    4.10
   1  15   1   12.90    9.30
  -2 -15  -1    3.40    5.70
  -2 -15  -1    3.70    5.80
  -2 -15  -1   -3.20    4.80
  -2 -15  -1    5.00    6.00
  -2 -15  -1   -0.40    4.50
   2  15   1    1.30    4.00
   2  15   1    1.20    5.30
   2  15   1    7.20    5.90
   2  15   1    1.00    3.40
  -3 -15  -1   83.49   12.90
  -3 -15  -1   62.69   13.90
  -3 -15  -1   37.00   11.70
  -3 -15  -1   61.79   11.70
   3  15   1   62.89   13.50
   3  15   1   67.89   16.20
   3  15   1   69.19    8.60
   3  15   1   94.69   13.80
  -4 -15  -1    8.70    8.00
  -4 -15  -1   13.00    6.60
  -4 -15  -1   17.90    7.40
   4  15   1   10.40    6.70
   4  15   1    8.30    3.70
   4  15   1   19.50    7.30
   4  15   1    2.40    5.90
  -5 -15  -1    8.10    8.00
  -5 -15  -1   -1.40    6.60
   5  15   1    1.10    5.00
   5  15   1    5.70    8.50
   5  15   1    4.80    5.10
   5  15   1    2.10    3.30
  -6 -15  -1   89.59   18.30
  -6 -15  -1  140.79   25.70
  -6 -15  -1   91.39    8.50
   6  15   1  115.39   12.90
   6  15   1   93.49    9.70
   6  15   1   77.89   16.50
  -7 -15  -1   24.90   10.30
  -7 -15  -1   11.50    4.90
   7  15   1   11.60    6.20
   7  15   1   18.90    9.90
   7  15   1    9.80    9.70
   9 -16  -1    4.80    8.10
   9 -16  -1   10.60    6.80
   9 -16  -1   21.80    7.80
  -9  16   1   -3.40    7.00
  -9  16   1    1.90    4.50
  -9  16   1   11.10    8.30
  -9  16   1    9.90    7.20
   8 -16  -1   93.99   13.80
   8 -16  -1  100.19   17.00
   8 -16  -1  133.59   14.30
  -8  16   1  110.39   16.10
  -8  16   1   98.59   21.00
  -8  16   1   97.89   21.10
  -8  16   1  141.49   21.20
  -8  16   1  144.49   21.50
   7 -16  -1   88.89   15.60
   7 -16  -1  124.89   24.10
   7 -16  -1  101.79   15.70
   7 -16  -1   90.29   11.50
   7 -16  -1  119.29   15.30
  -7  16   1   87.09   15.80
  -7  16   1   93.79   17.00
  -7  16   1  110.09   15.10
   6 -16  -1   20.10    6.80
   6 -16  -1    7.60    6.90
   6 -16  -1   20.20    9.10
   6 -16  -1   14.80    6.60
   6 -16  -1   10.10    4.30
   6 -16  -1   10.30    7.90
  -6  16   1   10.80    7.40
  -6  16   1    8.00    4.50
  -6  16   1    7.90    6.80
   5 -16  -1   48.00   12.80
   5 -16  -1   30.20    6.10
   5 -16  -1   33.00   11.00
   5 -16  -1   38.90    8.90
   5 -16  -1   40.40   10.50
   5 -16  -1   30.50    8.80
  -5  16   1   36.70    7.20
  -5  16   1   23.90    9.00
  -5  16   1   39.30   11.50
  -5  16   1   31.80   12.00
   4 -16  -1   20.20    8.80
   4 -16  -1    5.80    5.60
   4 -16  -1   10.10    8.40
   4 -16  -1   23.40    8.00
  -4  16   1    4.80   10.30
  -4  16   1    7.70    5.10
  -4  16   1   19.80    9.80
  -4  16   1    3.50    3.70
   3 -16  -1    2.30    6.30
   3 -16  -1    4.40    2.00
   3 -16  -1    4.40    4.90
   3 -16  -1    0.70    6.20
   3 -16  -1   24.90    7.40
  -3  16   1    6.10    4.80
  -3  16   1    4.70    5.40
  -3  16   1    6.40    3.10
  -3  16   1    1.50    4.40
   2 -16  -1    2.90    9.50
   2 -16  -1   11.60    9.30
   2 -16  -1   -2.20    3.90
   2 -16  -1   19.40    7.90
  -2  16   1    7.80    4.80
  -2  16   1   14.00    7.00
  -2  16   1   12.40    8.00
   1 -16  -1   10.80    5.90
   1 -16  -1    4.30    5.90
   1 -16  -1    5.00    8.10
   1 -16  -1    6.70    5.40
  -1  16   1   16.10    9.00
  -1  16   1    1.20    7.20
  -1  16   1   14.30    6.30
   0 -16  -1   19.60    7.00
   0 -16  -1   22.30    7.20
   0 -16  -1   35.00   15.20
   0 -16  -1   31.00    9.00
   0 -16  -1   30.80   10.40
   0  16   1   27.70   12.00
   0  16   1   28.00   10.40
   0  16   1   29.50   10.40
  -1 -16  -1   20.50    6.60
  -1 -16  -1   31.60    9.00
  -1 -16  -1   21.20    8.90
  -1 -16  -1   27.00   13.40
  -1 -16  -1   23.30   10.30
   1  16   1   22.90    9.30
   1  16   1   19.70    8.20
   1  16   1   21.20    6.40
   1  16   1   19.80    9.00
  -2 -16  -1   52.89   10.40
  -2 -16  -1   63.19   15.00
  -2 -16  -1   62.69   15.00
  -2 -16  -1   46.20    9.70
  -2 -16  -1   43.70   11.40
   2  16   1   47.40   11.90
   2  16   1   42.70   12.40
   2  16   1   43.90    7.50
  -3 -16  -1   28.70   11.40
  -3 -16  -1   42.90    9.00
  -3 -16  -1   32.50   12.20
   3  16   1   59.29   18.90
   3  16   1   32.60    6.70
   3  16   1   38.70   11.10
   3  16   1   82.99   15.90
  -4 -16  -1   29.10   11.20
  -4 -16  -1   15.80    9.40
  -4 -16  -1   11.50    8.30
   4  16   1   12.40    9.70
   4  16   1   -2.70    7.20
   4  16   1    6.40    6.20
  -5 -16  -1    0.60    5.40
   5  16   1   -1.00    7.70
   5  16   1    3.90    3.30
   5  16   1    4.40    5.60
   7 -17  -1   17.00    8.00
   7 -17  -1    6.80    7.10
   7 -17  -1    9.20    6.20
  -7  17   1   24.70   11.60
  -7  17   1   -1.70    5.10
  -7  17   1   18.50    6.90
  -7  17   1   12.80    6.50
  -7  17   1    8.00    6.80
   6 -17  -1   37.00   10.10
   6 -17  -1   43.10    7.30
   6 -17  -1   54.59   13.80
   6 -17  -1   46.70   11.10
  -6  17   1   34.40   10.60
  -6  17   1   28.50    9.70
  -6  17   1   31.00    7.50
  -6  17   1   11.30   11.00
   5 -17  -1    1.40    8.00
   5 -17  -1    1.40    7.80
   5 -17  -1   -3.00    8.10
   5 -17  -1    7.30    6.70
   5 -17  -1    1.00    7.60
   5 -17  -1   -2.30    3.60
  -5  17   1   14.30    5.20
  -5  17   1   27.10   11.70
  -5  17   1   11.30    9.90
  -5  17   1    3.50    6.40
   4 -17  -1    6.30    7.20
   4 -17  -1   10.80    5.70
   4 -17  -1    5.40    5.20
   4 -17  -1   14.30    8.30
   4 -17  -1   -1.50    7.00
  -4  17   1    5.80    7.50
  -4  17   1    1.20    5.90
  -4  17   1    8.10    7.20
  -4  17   1    7.70    4.90
   3 -17  -1    5.50    8.40
   3 -17  -1   27.00   10.90
   3 -17  -1   -2.50    5.70
   3 -17  -1    6.70    5.00
   3 -17  -1    7.50    5.50
  -3  17   1   10.20    7.60
  -3  17   1   -4.70    3.90
  -3  17   1   11.80   10.30
  -3  17   1    0.70    2.70
   2 -17  -1   19.30    8.40
   2 -17  -1    1.60    7.20
   2 -17  -1    3.30    8.60
   2 -17  -1   13.40    6.60
  -2  17   1   15.10    9.90
  -2  17   1    6.90    4.40
  -2  17   1   14.80   10.80
   1 -17  -1   -8.00    3.90
   1 -17  -1   -5.10    6.20
   1 -17  -1   -8.20    6.00
   1 -17  -1   -3.40    6.00
   1 -17  -1   -0.20    3.70
  -1  17   1    8.50    6.10
  -1  17   1   -7.30    3.80
  -1  17   1   18.00    9.50
   0 -17  -1   -4.40    4.90
   0 -17  -1    3.50    6.10
   0 -17  -1    3.40    5.10
   0 -17  -1    6.00    6.20
   0 -17  -1   11.20    7.00
   0  17   1    3.80    6.40
   0  17   1    7.10    7.00
   0  17   1   12.30    6.40
  -1 -17  -1  127.39   20.10
  -1 -17  -1  109.99   19.70
  -1 -17  -1  117.29   17.30
  -1 -17  -1  101.59   14.00
   1  17   1   91.49   14.80
   1  17   1  140.19   22.50
   1  17   1   95.19   18.50
  -2 -17  -1   23.00   11.00
  -2 -17  -1   30.00   11.10
  -2 -17  -1   20.70    8.60
   2  17   1   22.80    7.90
   2  17   1   12.80   10.50
   2  17   1   34.80    8.50
   2  17   1   39.50   13.00
  -3 -17  -1   23.10    9.40
  -3 -17  -1    8.80    9.00
   3  17   1   27.60   11.70
   3  17   1   23.50    7.80
  -4 -17  -1  -10.50    4.10
  -4 -17  -1   -4.90    6.60
   4  17   1   -3.00    6.40
   4  17   1    2.00    5.10
   5 -18  -1   26.60    9.20
   5 -18  -1   38.70    8.80
   5 -18  -1   34.00   12.20
  -5  18   1   36.60   11.30
  -5  18   1   32.40   12.30
   4 -18  -1   50.89   11.80
   4 -18  -1   45.30   14.90
  -4  18   1   27.70   10.10
  -4  18   1   49.99   12.00
   3 -18  -1   56.69   15.00
   3 -18  -1   68.49   19.20
   3 -18  -1   56.59   13.60
  -3  18   1   79.29   17.00
  -3  18   1  106.89   17.00
   2 -18  -1  -10.80    6.00
   2 -18  -1   -6.90    8.10
   2 -18  -1   -3.90    3.90
  -2  18   1   14.70    6.40
  -2  18   1    4.10    8.10
   1 -18  -1   -0.20    6.40
   1 -18  -1    1.40    7.30
   1 -18  -1    7.00    5.40
  -1  18   1   11.60    6.50
  -1  18   1    3.10    5.70
   0 -18  -1   39.50   11.40
   0 -18  -1   26.60   10.00
   0 -18  -1   49.10   12.50
   0  18   1   44.80   10.60
  -1 -18  -1   26.10   12.10
  -1 -18  -1   31.40    8.10
  -1 -18  -1   15.40    9.90
   1  18   1   30.50    8.80
   1  18   1   40.80   13.00
   1  18   1   16.20    8.60
   2  18  -2   -1.00    5.30
   2  18  -2   12.40    7.40
  -2 -18   2   10.80    9.90
  -2 -18   2   23.80    8.60
   1  18  -2   24.10    7.50
   1  18  -2   29.60    9.90
  -1 -18   2   28.30    9.20
  -1 -18   2   50.39   15.20
  -1 -18   2   65.79   17.60
  -1 -18   2   34.00    9.50
   0  18  -2   10.10    6.40
   0  18  -2   18.30    8.80
   0 -18   2    4.80    6.60
   0 -18   2   11.00    8.20
   0 -18   2    9.50    6.50
   0 -18   2    8.60    7.20
  -1  18  -2    5.70    5.90
  -1  18  -2    0.80    7.10
   1 -18   2   29.30   11.50
   1 -18   2    4.00    7.60
   1 -18   2    5.50    5.60
  -2  18  -2   -4.50    3.80
  -2  18  -2   -4.40    4.80
   2 -18   2   10.20    5.60
   2 -18   2    5.80    7.10
   2 -18   2   10.60    9.50
   2 -18   2    2.90    7.20
  -3  18  -2   13.30   10.00
  -3  18  -2    4.10    5.50
   3 -18   2    2.00    5.70
   3 -18   2   -2.20    7.70
   3 -18   2   10.30    8.30
   3 -18   2    7.10    5.50
  -4  18  -2   10.90    7.90
  -4  18  -2   23.00    8.80
   4 -18   2   24.30   10.60
   4 -18   2   31.40   13.20
   4 -18   2   27.20    6.60
  -5  18  -2   15.30    7.10
  -5  18  -2    7.40    8.40
   5 -18   2    6.30    7.20
   5 -18   2   15.60    7.40
   4  17  -2   17.80    8.20
  -4 -17   2   22.30    9.90
  -4 -17   2   20.60   12.10
  -4 -17   2   22.00    7.70
   3  17  -2    5.20    6.10
   3  17  -2    1.60    4.50
  -3 -17   2   -0.80    6.60
  -3 -17   2   12.70   10.00
  -3 -17   2   15.70    8.50
   2  17  -2   23.20    6.00
   2  17  -2   25.90    8.00
   2  17  -2   18.60    8.80
  -2 -17   2   41.90   12.50
  -2 -17   2   31.80    9.20
  -2 -17   2   25.30   13.40
  -2 -17   2   16.90    8.00
   1  17  -2    4.70    6.60
   1  17  -2   17.50   10.40
  -1 -17   2   26.20   10.00
  -1 -17   2   12.70   11.10
  -1 -17   2   13.30    9.90
  -1 -17   2    4.80    6.10
   0  17  -2  165.18   23.60
   0  17  -2  239.08   35.90
   0  17  -2  222.98   23.10
   0 -17   2  149.88   15.80
   0 -17   2  167.48   19.30
   0 -17   2  150.48   19.30
   0 -17   2  183.68   19.90
   0 -17   2  165.68   16.70
  -1  17  -2   56.79   13.20
  -1  17  -2   46.60   12.40
  -1  17  -2   45.40   10.20
   1 -17   2   53.09   13.70
   1 -17   2   41.90   11.00
   1 -17   2   64.19   13.00
   1 -17   2   58.99   14.00
   1 -17   2   49.60   11.50
  -2  17  -2    7.50    8.10
  -2  17  -2   10.10    6.60
  -2  17  -2   27.40   11.80
   2 -17   2   12.90    8.60
   2 -17   2   12.60    3.90
   2 -17   2    9.80    7.50
   2 -17   2   10.30    5.90
   2 -17   2   13.60    7.50
   2 -17   2   17.70    9.00
  -3  17  -2   15.80    6.60
  -3  17  -2    8.70    7.40
   3 -17   2   12.70    8.20
   3 -17   2   -0.70    8.40
   3 -17   2    4.50    3.40
   3 -17   2   -2.80    4.10
  -4  17  -2    7.60    6.20
  -4  17  -2    2.50    8.20
  -4  17  -2   21.70   10.40
   4 -17   2   -7.10    5.60
   4 -17   2   13.10    5.40
   4 -17   2    6.60    9.60
   4 -17   2    9.00    6.40
   4 -17   2   17.80    8.90
  -5  17  -2   99.39   17.50
  -5  17  -2   73.79    8.60
  -5  17  -2   63.39   14.30
   5 -17   2   64.99    9.40
   5 -17   2   69.29   12.80
   5 -17   2   77.29   15.00
   5 -17   2   52.89   12.80
   5 -17   2  103.89   18.00
   5 -17   2   80.09   14.60
  -6  17  -2   14.00    7.20
  -6  17  -2    3.30    5.70
  -6  17  -2   12.90    4.70
  -6  17  -2    2.40    4.90
   6 -17   2   12.00    6.30
   6 -17   2   16.10    6.80
   6 -17   2    3.60    8.00
   6 -17   2    6.00    8.30
   6 -17   2   18.80    6.50
  -7  17  -2   15.80    8.60
  -7  17  -2    1.70    7.30
  -7  17  -2    6.30    8.10
  -7  17  -2    6.10    5.30
   7 -17   2   17.30    6.90
   7 -17   2   20.40    6.60
   7 -17   2   11.50   10.10
   6  16  -2    4.30    3.90
   6  16  -2    0.20    8.30
   6  16  -2    5.20    5.40
  -6 -16   2   19.20    8.50
  -6 -16   2    1.10    9.50
  -6 -16   2   21.30   12.50
   5  16  -2   -0.10    3.50
   5  16  -2    4.80    5.30
   5  16  -2   16.90    5.80
  -5 -16   2    9.00    7.60
  -5 -16   2   13.40    9.10
  -5 -16   2    1.20    7.50
   4  16  -2    6.70    6.10
   4  16  -2   17.60    9.40
   4  16  -2    2.50    4.20
  -4 -16   2   -4.10    5.10
  -4 -16   2   10.00    7.80
  -4 -16   2    7.50    6.90
   3  16  -2  125.69   10.20
   3  16  -2  142.79   13.90
   3  16  -2  155.28   21.20
   3  16  -2  137.99   20.40
  -3 -16   2  181.38   32.50
  -3 -16   2  151.98   20.70
  -3 -16   2  172.18   27.90
  -3 -16   2  151.38   19.10
   2  16  -2    5.80    4.90
   2  16  -2   -1.30    6.00
   2  16  -2   38.70   11.90
  -2 -16   2   -1.00    7.80
  -2 -16   2   13.20    8.40
  -2 -16   2    2.80    5.70
  -2 -16   2   -2.50    5.10
  -2 -16   2   -3.90    5.80
   1  16  -2   -1.90    4.00
   1  16  -2    2.70    5.70
   1  16  -2   15.40    9.10
  -1 -16   2   15.40    8.30
  -1 -16   2    8.00    6.00
  -1 -16   2    1.30    4.90
  -1 -16   2   -5.40    6.70
  -1 -16   2    0.90    6.00
   0  16  -2   88.69   13.20
   0  16  -2   87.99   16.40
   0 -16   2   69.99   12.40
   0 -16   2   64.39   11.90
   0 -16   2   76.19   14.50
   0 -16   2   56.99   11.80
   0 -16   2   73.09   13.40
  -1  16  -2   45.30   11.20
  -1  16  -2   40.50   10.30
   1 -16   2   66.99   13.90
   1 -16   2   68.09   18.80
   1 -16   2   42.80    9.90
   1 -16   2   66.89   14.30
   1 -16   2   52.89   11.80
  -2  16  -2   32.00    9.60
  -2  16  -2   38.40   10.60
   2 -16   2   35.50    9.70
   2 -16   2   37.20   12.50
   2 -16   2   41.60   11.40
   2 -16   2   36.50    9.00
   2 -16   2   42.60    6.80
  -3  16  -2   20.20    9.50
  -3  16  -2   21.70    8.80
  -3  16  -2   12.30    2.50
  -3  16  -2   12.30   10.10
   3 -16   2   19.30    6.10
   3 -16   2    9.00    6.20
   3 -16   2   17.00    7.50
   3 -16   2   12.80    9.00
   3 -16   2   10.00    7.20
  -4  16  -2   11.40    7.10
  -4  16  -2   18.50    8.80
  -4  16  -2    6.20    3.60
  -4  16  -2   13.50    7.60
   4 -16   2    8.10    5.70
   4 -16   2    7.30    6.90
   4 -16   2    2.20    6.40
   4 -16   2    8.50    4.30
   4 -16   2    8.20    6.20
   4 -16   2   18.90   10.40
  -5  16  -2   -0.50    4.80
  -5  16  -2   -4.70    5.00
  -5  16  -2   -0.30    6.90
  -5  16  -2    7.20    3.40
   5 -16   2    3.50    4.80
   5 -16   2    8.50    6.70
   5 -16   2    6.40    6.90
   5 -16   2    5.90    4.30
   5 -16   2   -2.00   16.40
  -6  16  -2   13.90    8.40
  -6  16  -2   15.90    6.90
  -6  16  -2   14.40    6.70
  -6  16  -2    9.50    6.60
   6 -16   2   12.00    6.90
   6 -16   2   19.10    6.00
   6 -16   2   16.50    8.60
   6 -16   2   12.40    6.80
  -7  16  -2   -2.40    4.40
  -7  16  -2    2.60    6.90
  -7  16  -2   -2.90    7.10
  -7  16  -2   10.80   13.30
  -7  16  -2    9.20    8.70
   7 -16   2   13.30    7.80
   7 -16   2   -2.40    7.50
   7 -16   2    3.30    4.10
   7 -16   2  -10.50    7.10
  -8  16  -2   35.90    9.10
  -8  16  -2   26.30   10.10
  -8  16  -2   31.70   11.30
  -8  16  -2   25.30    7.40
   8 -16   2   16.80    7.90
   8 -16   2   21.50    7.00
   7  15  -2    4.80    4.30
   7  15  -2   -3.70    7.50
   7  15  -2   -7.70    4.60
  -7 -15   2  -16.00    7.00
  -7 -15   2   -1.50    2.30
  -7 -15   2   14.00    9.70
   6  15  -2   -3.80    6.90
   6  15  -2    6.90    5.40
   6  15  -2    2.60    4.30
  -6 -15   2   31.00   11.50
  -6 -15   2   13.90    8.60
   5  15  -2    8.40    9.00
   5  15  -2   32.50   11.70
   5  15  -2   30.60    7.00
   5  15  -2   29.10    7.10
  -5 -15   2   21.50    8.90
  -5 -15   2   19.00    6.90
  -5 -15   2   53.29   13.80
  -5 -15   2   35.90   12.20
   4  15  -2    5.80    4.60
   4  15  -2    1.30    3.50
   4  15  -2   11.60    7.50
   4  15  -2    5.60    2.80
   4  15  -2    8.80    7.80
  -4 -15   2    8.30    5.00
  -4 -15   2    3.20    9.10
  -4 -15   2    5.20    6.80
  -4 -15   2    6.30    8.10
   3  15  -2   -4.40    3.60
   3  15  -2    9.90    9.60
   3  15  -2    0.60    3.40
  -3 -15   2   -2.60    3.30
  -3 -15   2   -3.30    3.00
  -3 -15   2    2.90    5.50
  -3 -15   2    0.70    4.70
   2  15  -2    8.20   10.10
   2  15  -2    9.70    7.60
   2  15  -2    5.80    4.60
  -2 -15   2    0.10    5.50
  -2 -15   2   -1.90    3.40
  -2 -15   2    0.80    4.90
  -2 -15   2   -2.40    5.20
  -2 -15   2    2.60    5.10
   1  15  -2   13.50    7.00
   1  15  -2   18.10   10.00
   1  15  -2   22.80    7.00
  -1 -15   2   13.80    7.60
  -1 -15   2    8.80    8.50
  -1 -15   2   35.60    8.50
  -1 -15   2   16.80    6.20
  -1 -15   2   15.30    8.30
   0  15  -2   11.30    8.30
   0  15  -2   11.40    5.80
   0  15  -2   25.30   10.60
   0 -15   2   24.80    7.70
   0 -15   2   11.30    6.30
   0 -15   2   12.30    6.00
   0 -15   2   10.60    9.00
   0 -15   2    2.90    4.90
  -1  15  -2   39.40   10.30
  -1  15  -2   45.50    9.70
  -1  15  -2   43.30   11.90
   1 -15   2   66.69   11.80
   1 -15   2   50.09    6.60
   1 -15   2   57.89   13.30
   1 -15   2   50.89   12.10
   1 -15   2   64.49   11.00
   1 -15   2   51.29   11.00
  -2  15  -2   23.70    8.20
  -2  15  -2   17.30    8.40
  -2  15  -2   17.70    9.50
   2 -15   2    8.40    5.60
   2 -15   2    6.50    5.70
   2 -15   2   19.30    4.80
   2 -15   2    6.30    6.80
   2 -15   2    3.10    5.50
   2 -15   2   32.50   10.90
  -3  15  -2   27.30   11.00
  -3  15  -2   21.10    3.90
  -3  15  -2   20.30    9.40
  -3  15  -2   30.40    9.30
   3 -15   2   21.60    8.30
   3 -15   2   30.20    5.70
   3 -15   2   35.00    9.60
   3 -15   2   39.40    9.40
   3 -15   2   28.50    7.70
   3 -15   2   49.80   13.10
  -4  15  -2  132.29   21.80
  -4  15  -2  110.99   17.60
  -4  15  -2  113.89   17.10
  -4  15  -2  113.99    8.70
   4 -15   2  123.39   17.70
   4 -15   2  157.28   20.00
   4 -15   2  118.69   13.10
   4 -15   2  142.19   14.30
   4 -15   2  100.39   10.20
   4 -15   2  146.69   17.50
  -5  15  -2   47.50   12.40
  -5  15  -2   39.50    9.40
  -5  15  -2   36.70   10.00
   5 -15   2   25.00    7.30
   5 -15   2   37.80   10.70
   5 -15   2   35.60    8.00
   5 -15   2   48.30    8.30
   5 -15   2   43.10    9.90
  -6  15  -2   18.30    8.90
  -6  15  -2   24.90    9.10
  -6  15  -2   22.60    7.40
  -6  15  -2    8.10    7.10
  -6  15  -2   11.00    6.90
   6 -15   2   15.90    6.60
   6 -15   2    5.10    7.70
   6 -15   2   32.70    9.30
   6 -15   2    3.20    5.10
   6 -15   2    3.90    8.90
   6 -15   2   15.10    7.40
  -7  15  -2    1.00    5.80
  -7  15  -2   -2.20    6.10
  -7  15  -2    3.90    5.70
  -7  15  -2   10.30    7.00
   7 -15   2    3.80    4.60
   7 -15   2    7.40    6.70
   7 -15   2    2.20    4.00
   7 -15   2   -0.10    4.80
  -8  15  -2   -3.20    8.00
  -8  15  -2   -1.90    8.80
  -8  15  -2   -1.30    6.10
  -8  15  -2    2.00    6.70
  -8  15  -2    3.90    3.10
   8 -15   2    0.10    6.10
   8 -15   2   -5.20    4.80
   8 -15   2   -5.50    6.20
  -9  15  -2   61.79   13.50
  -9  15  -2   52.49   13.30
  -9  15  -2   45.40    7.90
   9 -15   2   58.99   11.50
   9 -15   2   43.60   13.80
   8  14  -2   12.10    5.30
   8  14  -2    8.20    7.50
   8  14  -2    7.50    5.60
  -8 -14   2    2.70    4.10
  -8 -14   2   16.50   10.20
  -8 -14   2   -5.10    8.00
   7  14  -2   32.90    6.90
   7  14  -2   46.80   13.00
   7  14  -2   17.00    6.20
  -7 -14   2   20.50    9.60
  -7 -14   2   32.60    5.30
  -7 -14   2   39.30   12.00
   6  14  -2  175.38   23.70
   6  14  -2  162.48   13.30
   6  14  -2  132.59   19.60
   6  14  -2  174.68   14.50
  -6 -14   2  142.49    8.60
  -6 -14   2  149.19   21.30
  -6 -14   2  162.68   17.20
  -6 -14   2  172.88   23.00
   5  14  -2   41.50    8.00
   5  14  -2   28.80    6.50
   5  14  -2   13.90    8.50
   5  14  -2   29.70   10.40
  -5 -14   2   29.20   10.00
  -5 -14   2   23.00    9.70
  -5 -14   2   13.90    6.40
   4  14  -2   -0.90    8.20
   4  14  -2    3.60    6.40
   4  14  -2    0.10    2.40
   4  14  -2   -6.70    2.60
   4  14  -2    1.20    4.00
  -4 -14   2    3.20    5.20
  -4 -14   2  -10.40    4.40
  -4 -14   2   -5.80    5.60
   3  14  -2   27.90    9.10
   3  14  -2   24.80    5.00
   3  14  -2   24.50    6.60
   3  14  -2   18.80    5.80
   3  14  -2   18.20   10.50
  -3 -14   2   25.40    8.90
  -3 -14   2   30.60   11.20
  -3 -14   2   21.10    7.80
  -3 -14   2   38.70   10.10
  -3 -14   2   19.50    8.00
   2  14  -2   26.30    9.90
   2  14  -2   33.80    7.70
   2  14  -2   50.29   12.80
  -2 -14   2   29.50    9.60
  -2 -14   2   46.80    9.50
  -2 -14   2   38.50    8.50
  -2 -14   2   60.09   13.20
  -2 -14   2   32.30    9.00
   1  14  -2    4.30    4.50
   1  14  -2    9.80    6.30
   1  14  -2    3.80    4.50
  -1 -14   2   12.40    5.70
  -1 -14   2   14.10    6.60
  -1 -14   2    6.70    7.70
  -1 -14   2    7.70    4.10
  -1 -14   2   21.00   10.90
   0  14  -2    2.70    4.60
   0  14  -2   -3.80    4.00
   0  14  -2    6.90    5.20
   0 -14   2    0.70    5.20
   0 -14   2    0.40    5.10
   0 -14   2    7.80    7.40
   0 -14   2    3.60    7.20
   0 -14   2   -0.50    3.50
  -1  14  -2   -2.70    4.80
  -1  14  -2   10.40    8.20
   1 -14   2    2.40    5.20
   1 -14   2   14.60    6.70
   1 -14   2   10.90    5.50
   1 -14   2    4.90    3.00
   1 -14   2    7.00    5.30
   1 -14   2  -10.60    5.00
  -2  14  -2   53.19   10.00
  -2  14  -2   42.80    3.80
  -2  14  -2   83.79   14.20
  -2  14  -2   53.09   12.20
   2 -14   2   51.39    9.30
   2 -14   2   82.09   12.40
   2 -14   2   60.19   12.20
   2 -14   2   68.39   11.90
   2 -14   2   52.79   11.30
   2 -14   2   55.49    7.20
  -3  14  -2    1.40    4.70
  -3  14  -2    4.90    7.70
  -3  14  -2    5.60    6.90
  -3  14  -2    2.40    2.60
   3 -14   2   -1.30    5.20
   3 -14   2   11.30    6.70
   3 -14   2    5.30    5.00
   3 -14   2    7.60    4.60
   3 -14   2    7.50    5.10
   3 -14   2    0.00    4.40
  -4  14  -2   -3.40    2.60
  -4  14  -2    2.10    5.70
  -4  14  -2    8.90    5.60
   4 -14   2    1.90    4.20
   4 -14   2    8.50    4.30
   4 -14   2    3.30    4.80
   4 -14   2   -2.80    6.20
   4 -14   2   -1.90    4.00
  -5  14  -2   -5.70    6.20
  -5  14  -2   10.20    7.20
  -5  14  -2    8.40    6.30
  -5  14  -2   -3.30    4.70
   5 -14   2    2.90    4.50
   5 -14   2   -1.90    4.70
   5 -14   2   -2.60    4.60
   5 -14   2    2.70    5.00
  -6  14  -2   18.90    8.30
  -6  14  -2   18.30    7.50
  -6  14  -2    3.90    7.10
  -6  14  -2   18.50    7.50
   6 -14   2   26.40    8.40
   6 -14   2   14.50    9.10
   6 -14   2   19.10    6.90
   6 -14   2   16.50    8.00
  -7  14  -2   21.30    6.20
  -7  14  -2   15.40    8.60
  -7  14  -2    9.00    5.80
  -7  14  -2   13.70    8.00
  -7  14  -2   15.70    8.40
   7 -14   2   21.20   12.20
   7 -14   2   19.50   10.00
   7 -14   2   13.80    7.70
   7 -14   2   16.40    8.60
  -8  14  -2   25.90   10.30
  -8  14  -2   59.49   13.30
  -8  14  -2   49.30   11.60
  -8  14  -2   66.19   15.20
  -8  14  -2   46.90    8.30
   8 -14   2   44.00   16.80
   8 -14   2   42.00   11.00
   8 -14   2   51.89   12.30
   8 -14   2   45.70    9.30
  -9  14  -2   10.00    6.00
  -9  14  -2    8.40    7.20
  -9  14  -2    9.30    4.60
  -9  14  -2    8.50    6.10
   9 -14   2    7.40    7.80
   9 -14   2    5.50    6.80
   9 -14   2   10.70    7.10
 -10  14  -2   10.60   10.00
 -10  14  -2   -0.70    3.40
 -10  14  -2    1.00    8.30
  10 -14   2   10.80    8.40
   9  13  -2    5.40    5.00
   9  13  -2   18.80    9.20
   9  13  -2    6.10    6.10
  -9 -13   2   17.80    8.60
  -9 -13   2    4.30    7.20
  -9 -13   2    7.00    5.10
   8  13  -2   38.30   12.80
   8  13  -2   52.99    8.80
   8  13  -2   65.39   11.30
  -8 -13   2   61.89   13.30
  -8 -13   2   51.79   13.00
  -8 -13   2   51.49   14.00
  -8 -13   2   44.00    7.80
   7  13  -2   16.60    5.30
   7  13  -2   16.00    6.20
   7  13  -2   16.00    7.30
   7  13  -2   11.60    9.40
  -7 -13   2   18.70    8.40
  -7 -13   2   11.30    4.60
  -7 -13   2   13.80    6.10
  -7 -13   2   17.50    8.90
   6  13  -2   13.40   16.70
   6  13  -2   17.20    5.90
   6  13  -2    7.60    5.10
  -6 -13   2   23.40   12.90
  -6 -13   2    8.70    3.60
  -6 -13   2   16.20    7.90
  -6 -13   2   14.30   10.30
   5  13  -2   21.00    8.60
   5  13  -2    6.80    4.70
   5  13  -2   20.80    9.90
   5  13  -2   19.40    5.70
  -5 -13   2   15.90    3.10
  -5 -13   2   22.40    8.90
  -5 -13   2   13.70    7.40
  -5 -13   2   24.50   10.80
   4  13  -2    8.70    5.40
   4  13  -2   20.80    8.20
   4  13  -2   18.40    7.90
   4  13  -2    7.50    2.40
   4  13  -2    6.70    4.40
  -4 -13   2   -1.10    4.00
  -4 -13   2    6.80    7.70
  -4 -13   2    5.60    5.50
   3  13  -2    2.00    2.90
   3  13  -2    8.10    5.80
   3  13  -2    6.20    3.60
   3  13  -2    4.80    3.80
   3  13  -2    9.10    7.50
  -3 -13   2   -3.40    5.70
  -3 -13   2   -0.80    5.60
  -3 -13   2    6.80    6.20
  -3 -13   2   -0.40    3.50
   2  13  -2  333.07   23.50
   2  13  -2  297.87   23.40
   2  13  -2  319.17   19.30
  -2 -13   2  359.46   23.60
  -2 -13   2  327.47   21.60
  -2 -13   2  312.47   23.60
  -2 -13   2  326.97   24.70
  -2 -13   2  324.37   20.00
   1  13  -2    2.30    5.20
   1  13  -2   -1.30    3.80
   1  13  -2    3.10    6.60
  -1 -13   2    1.40    5.80
  -1 -13   2    5.80    4.50
  -1 -13   2    8.40    4.50
  -1 -13   2    8.50    7.30
  -1 -13   2    0.00    5.60
   0  13  -2   -2.60    3.40
   0  13  -2    2.30    4.70
   0  13  -2   11.80    5.10
   0 -13   2   -0.40    2.20
   0 -13   2    0.90    5.20
   0 -13   2    0.10    3.40
   0 -13   2    3.30    5.40
   0 -13   2    4.30    4.80
  -1  13  -2   16.70    6.70
  -1  13  -2   25.60    8.90
  -1  13  -2   34.80   10.30
   1 -13   2   38.30    8.90
   1 -13   2   19.10    7.40
   1 -13   2   16.90    7.00
   1 -13   2    5.20    4.90
   1 -13   2   14.50    3.90
   1 -13   2   20.70    7.10
  -2  13  -2   34.60    4.10
  -2  13  -2   30.80    9.10
  -2  13  -2   45.20    9.80
  -2  13  -2   32.90    9.10
   2 -13   2   37.00    8.80
   2 -13   2   40.90    6.50
   2 -13   2   50.69    9.70
   2 -13   2   31.60    9.40
   2 -13   2   43.50    9.50
   2 -13   2   48.60   11.50
  -3  13  -2  180.98   17.60
  -3  13  -2  172.58   16.40
  -3  13  -2  175.98   16.80
  -3  13  -2  190.68   10.50
   3 -13   2  196.28   16.50
   3 -13   2  225.78   16.10
   3 -13   2  206.88   13.10
   3 -13   2  206.18   18.70
   3 -13   2  188.58   17.50
   3 -13   2  201.68   16.40
  -4  13  -2  125.99   16.70
  -4  13  -2  103.69   15.70
  -4  13  -2   90.09   12.90
   4 -13   2  114.59   13.10
   4 -13   2  101.89   13.10
   4 -13   2  108.79   17.10
   4 -13   2   95.29    9.70
   4 -13   2  126.59   17.10
  -5  13  -2   -5.00    5.40
  -5  13  -2    0.10    5.10
  -5  13  -2   -2.50    4.70
  -5  13  -2    5.50    4.60
   5 -13   2    4.90    5.30
   5 -13   2    3.20    5.80
   5 -13   2   -1.10    3.30
   5 -13   2    4.00    3.70
   5 -13   2    8.60    7.50
  -6  13  -2  166.28   17.00
  -6  13  -2  153.28   19.20
  -6  13  -2  135.09   15.10
  -6  13  -2  152.08   16.70
  -6  13  -2  122.49   12.50
   6 -13   2  154.18   16.30
   6 -13   2  130.49   13.90
   6 -13   2  137.69   15.80
  -7  13  -2   40.10   11.00
  -7  13  -2   33.50   10.50
  -7  13  -2   40.40    7.90
  -7  13  -2   49.60   10.40
   7 -13   2   37.50   10.20
   7 -13   2   37.70   10.90
   7 -13   2   51.29   10.40
   7 -13   2   42.40   10.90
  -8  13  -2   26.60    8.10
  -8  13  -2   15.20    9.00
  -8  13  -2   21.40   11.00
  -8  13  -2   33.60    7.40
   8 -13   2   45.00   10.90
   8 -13   2    9.90    7.90
   8 -13   2   28.20    9.10
   8 -13   2   42.60   10.50
  -9  13  -2    8.60    3.90
  -9  13  -2    4.00    6.90
  -9  13  -2    3.10    7.60
  -9  13  -2   -2.40    4.10
   9 -13   2    2.00    7.60
   9 -13   2    5.70    4.30
   9 -13   2    8.70    9.30
   9 -13   2    3.90    4.80
 -10  13  -2   14.50    9.40
 -10  13  -2    3.50    3.50
 -10  13  -2    6.50    6.50
 -10  13  -2   -7.60    7.90
  10 -13   2    4.50   10.20
  10 -13   2    5.30    6.40
  10 -13   2    3.00    7.50
 -11  13  -2    9.10    6.60
  11 -13   2    9.60    6.90
  11 -13   2   14.20    6.50
  11 -13   2    2.20    6.60
  10  12  -2   -2.40    4.90
  10  12  -2   -3.50    3.20
  10  12  -2    9.40    7.70
 -10 -12   2    6.70    6.60
 -10 -12   2   -1.30    6.70
   9  12  -2  135.19   11.90
   9  12  -2  105.89   14.90
   9  12  -2   99.59   18.60
  -9 -12   2  134.19   17.90
  -9 -12   2  162.68   23.10
  -9 -12   2  109.49   19.40
   8  12  -2   25.60   10.20
   8  12  -2   12.80    8.90
   8  12  -2   14.70    5.30
   8  12  -2    5.80    5.80
  -8 -12   2    8.60    5.70
  -8 -12   2    9.30    8.20
  -8 -12   2   -1.90    4.80
  -8 -12   2   18.50    5.50
   7  12  -2   -2.80    2.60
   7  12  -2    1.30    6.10
   7  12  -2   -0.70    4.30
   7  12  -2    2.80    5.70
  -7 -12   2    1.30    4.70
  -7 -12   2    0.10    4.90
  -7 -12   2   15.90    7.70
   6  12  -2  101.49   16.90
   6  12  -2  111.09   12.10
   6  12  -2  117.29   10.90
   6  12  -2  113.59   17.10
  -6 -12   2  144.09   15.80
  -6 -12   2  112.09    9.00
  -6 -12   2  147.99   20.00
  -6 -12   2  126.39   19.50
   5  12  -2   32.30    6.70
   5  12  -2   40.00   10.00
   5  12  -2   22.00    6.30
   5  12  -2   19.40    8.60
  -5 -12   2   46.70   14.20
  -5 -12   2   33.10    9.20
  -5 -12   2   27.30    8.90
  -5 -12   2   30.00    4.70
   4  12  -2   75.19    8.50
   4  12  -2   80.49   14.20
   4  12  -2   72.39    5.30
   4  12  -2   84.19   10.10
   4  12  -2  123.69   17.70
  -4 -12   2   62.39   12.50
  -4 -12   2   62.39    4.60
  -4 -12   2   80.79   13.80
  -4 -12   2   91.99   13.70
   3  12  -2    9.30    6.00
   3  12  -2   17.70    3.50
   3  12  -2   11.00    6.60
   3  12  -2   12.90    4.60
   3  12  -2   20.70    4.90
  -3 -12   2   16.00    7.70
  -3 -12   2   14.90    5.30
  -3 -12   2   13.70    8.00
  -3 -12   2   13.50    6.80
  -3 -12   2   15.40    5.50
   2  12  -2   80.69   10.50
   2  12  -2   78.39   12.90
   2  12  -2   70.79    7.60
   2  12  -2   79.79   14.40
  -2 -12   2   93.79   13.70
  -2 -12   2  100.99   15.00
  -2 -12   2   94.59   14.80
  -2 -12   2   77.99    8.90
  -2 -12   2   80.59   12.50
   1  12  -2   51.09    8.90
   1  12  -2   41.50   10.40
   1  12  -2   41.00    9.50
  -1 -12   2   29.50    7.30
  -1 -12   2   53.19   11.20
  -1 -12   2   36.10    8.30
  -1 -12   2   48.30   11.10
  -1 -12   2   48.80    9.00
   0  12  -2   32.00    8.60
   0  12  -2   26.50    6.60
   0  12  -2   19.00    8.00
   0 -12   2   26.50    4.70
   0 -12   2   38.80    8.80
   0 -12   2   43.10    8.50
   0 -12   2   33.50    7.60
   0 -12   2   22.20    9.30
   0 -12   2   24.40    7.50
  -1  12  -2  380.66   22.20
  -1  12  -2  378.96   25.00
  -1  12  -2  406.76   24.70
   1 -12   2  426.66   23.80
   1 -12   2  358.16   21.50
   1 -12   2  408.56   18.00
   1 -12   2  422.36   25.80
   1 -12   2  382.36   29.60
   1 -12   2  375.26   21.40
  -2  12  -2   11.40    6.70
  -2  12  -2    9.30    2.90
  -2  12  -2   11.70    5.20
  -2  12  -2    3.70    6.10
   2 -12   2   11.00    5.20
   2 -12   2    7.00    3.40
   2 -12   2    5.50    5.70
   2 -12   2   11.80    6.50
   2 -12   2    6.70    6.30
   2 -12   2    2.90    4.00
  -3  12  -2   12.50    7.30
  -3  12  -2    9.80    7.00
  -3  12  -2   13.10    6.10
  -3  12  -2   28.20    8.30
   3 -12   2   18.30    6.50
   3 -12   2   12.80    6.10
   3 -12   2   19.70    7.20
   3 -12   2   12.60    4.30
   3 -12   2   25.50    7.60
  -4  12  -2   46.70    9.20
  -4  12  -2   36.20    8.60
  -4  12  -2   39.20    9.00
  -4  12  -2   29.80    8.20
   4 -12   2   30.40    8.20
   4 -12   2   32.30    6.50
   4 -12   2   44.10   10.00
   4 -12   2   46.60    9.10
   4 -12   2   32.80   10.20
  -5  12  -2   84.09   13.90
  -5  12  -2   82.99   13.40
  -5  12  -2   77.99   13.50
  -5  12  -2   57.69   10.40
   5 -12   2   70.09   12.40
   5 -12   2   62.69   10.10
   5 -12   2   85.59   13.60
   5 -12   2   80.99   13.60
  -6  12  -2    5.90    4.70
  -6  12  -2   16.20    7.10
  -6  12  -2    3.30    5.00
  -6  12  -2    3.20    5.20
  -6  12  -2    2.00    6.70
   6 -12   2    8.00    5.30
   6 -12   2    9.90    7.60
   6 -12   2   10.80    5.80
   6 -12   2    2.10    4.50
  -7  12  -2   15.00    7.30
  -7  12  -2   26.70    8.00
  -7  12  -2   11.60    5.10
  -7  12  -2   11.90    6.50
   7 -12   2   17.00    7.10
   7 -12   2    8.00    6.40
   7 -12   2    5.90    7.20
   7 -12   2   20.40    8.10
  -8  12  -2   51.09    7.70
  -8  12  -2   31.10    9.10
  -8  12  -2   51.89   10.40
   8 -12   2   59.29   12.20
   8 -12   2   39.40   10.10
  -9  12  -2   50.19   13.80
  -9  12  -2   34.10   11.30
  -9  12  -2   24.50    9.10
  -9  12  -2   34.80    6.10
   9 -12   2   46.60   12.60
   9 -12   2   27.80   10.30
   9 -12   2   42.00    9.90
   9 -12   2   30.10    8.20
 -10  12  -2    2.40    6.70
 -10  12  -2   16.00    9.00
 -10  12  -2    6.60    2.80
 -10  12  -2    6.40    7.10
  10 -12   2   -5.60    4.50
  10 -12   2   -0.70    5.70
  10 -12   2   -0.70    6.90
  10 -12   2    7.90    5.80
  10 -12   2    0.30    7.50
 -11  12  -2   16.40   11.00
 -11  12  -2   15.70    9.60
 -11  12  -2   14.50    7.70
  11 -12   2   11.90    7.20
  11 -12   2   -6.50    9.80
  11 -12   2   15.10    8.70
 -12  12  -2   21.30    8.10
  12 -12   2    3.90    7.90
  12 -12   2    0.50    5.00
  12 -12   2    5.80    7.50
  11  11  -2   41.50    8.80
  11  11  -2   30.40    8.70
  11  11  -2   21.10   12.00
  11  11  -2   36.10   10.80
 -11 -11   2   24.10   11.60
 -11 -11   2   30.60   11.70
  10  11  -2   33.40    9.60
  10  11  -2   38.60    8.30
  10  11  -2   34.10   10.50
  10  11  -2   34.70    9.20
 -10 -11   2   35.40    9.40
 -10 -11   2   33.60    9.10
 -10 -11   2   30.00   10.30
 -10 -11   2   52.69   13.60
   9  11  -2   19.70   10.80
   9  11  -2   10.50    5.80
   9  11  -2   16.10    8.00
   9  11  -2   21.00    7.50
   9  11  -2    0.40    5.10
  -9 -11   2    2.20    5.90
  -9 -11   2   12.60    7.10
  -9 -11   2   21.80   10.40
   8  11  -2   -6.10    5.10
   8  11  -2    5.70    6.30
   8  11  -2    3.50    3.50
   8  11  -2    5.40    9.60
  -8 -11   2    4.60    6.50
  -8 -11   2    4.10    4.50
  -8 -11   2   -5.00    3.80
   7  11  -2   84.89   12.60
   7  11  -2   82.69    9.10
   7  11  -2  105.69   17.00
   7  11  -2  123.79   18.30
  -7 -11   2   88.49   14.20
  -7 -11   2  100.59   17.10
  -7 -11   2   81.79   15.50
   6  11  -2    6.90    6.60
   6  11  -2    4.00    4.60
   6  11  -2    2.30    2.70
   6  11  -2    7.10    6.40
  -6 -11   2    5.20    6.00
  -6 -11   2   11.70    7.00
  -6 -11   2    4.50    3.00
  -6 -11   2    4.90    6.40
   5  11  -2    1.00    6.10
   5  11  -2    3.00    4.80
   5  11  -2    5.10    3.40
   5  11  -2    3.70    4.30
  -5 -11   2   -1.50    5.00
  -5 -11   2    4.30    5.20
  -5 -11   2    4.50    2.50
  -5 -11   2    3.60    4.20
   4  11  -2  130.59   17.40
   4  11  -2  118.69   10.40
   4  11  -2  133.19   10.90
   4  11  -2  123.59    6.30
   4  11  -2  155.28   15.30
  -4 -11   2  119.59   16.30
  -4 -11   2  110.69    7.00
  -4 -11   2  124.39   13.60
  -4 -11   2  121.29   13.40
   3  11  -2  353.76   18.30
   3  11  -2  301.97   22.10
   3  11  -2  306.77   16.60
   3  11  -2  320.57   22.60
   3  11  -2  335.17   14.20
  -3 -11   2  272.57   21.10
  -3 -11   2  351.36   19.00
  -3 -11   2  371.56   22.30
   2  11  -2    7.20    3.60
   2  11  -2    5.10    3.60
   2  11  -2   11.20    7.10
   2  11  -2   11.60    5.20
  -2 -11   2   11.30    4.50
  -2 -11   2    7.20    5.10
  -2 -11   2    3.00    5.40
  -2 -11   2    3.30    4.20
   1  11  -2   13.70    6.20
   1  11  -2   20.60    7.00
   1  11  -2   16.60    5.00
  -1 -11   2   17.10    7.20
  -1 -11   2   12.10    6.60
  -1 -11   2    9.30    4.40
  -1 -11   2   18.80    6.60
  -1 -11   2   10.70    4.70
   0  11  -2   41.80    8.90
   0  11  -2   58.49    9.10
   0  11  -2   46.00    9.50
   0 -11   2   59.49   10.10
   0 -11   2   64.79    9.70
   0 -11   2   41.90    8.40
   0 -11   2   30.40    9.30
   0 -11   2   52.89    7.70
   0 -11   2   76.79   12.30
  -1  11  -2  140.89   12.50
  -1  11  -2  160.08   14.70
  -1  11  -2  134.19   14.30
   1 -11   2  144.89   12.00
   1 -11   2  147.69   11.40
   1 -11   2  150.88   15.10
   1 -11   2  154.28   14.00
   1 -11   2  150.78   14.20
   1 -11   2  143.29   12.40
  -2  11  -2   43.10    4.40
  -2  11  -2   35.80    8.50
  -2  11  -2   43.60    8.30
  -2  11  -2   48.90   10.80
   2 -11   2   40.10    6.30
   2 -11   2   57.19   11.20
   2 -11   2   43.40    7.90
   2 -11   2   47.70    8.30
   2 -11   2   48.20   10.60
  -3  11  -2    3.80    5.10
  -3  11  -2    6.20    4.10
  -3  11  -2    8.50    4.60
  -3  11  -2    9.30    6.30
   3 -11   2    7.50    4.70
   3 -11   2    7.10    6.30
   3 -11   2    5.00    3.20
   3 -11   2   -0.90    3.80
   3 -11   2    9.30    5.30
  -4  11  -2  280.77   20.00
  -4  11  -2  325.47   20.70
  -4  11  -2  335.77   22.30
  -4  11  -2  276.67   18.20
   4 -11   2  306.77   21.10
   4 -11   2  300.27   18.30
   4 -11   2  334.67   21.00
   4 -11   2  261.37   23.70
  -5  11  -2   22.60    7.70
  -5  11  -2   13.10    4.80
  -5  11  -2   25.20    7.70
  -5  11  -2   29.70    8.20
  -5  11  -2   18.40    6.60
   5 -11   2   25.30    7.40
   5 -11   2   40.00    9.60
   5 -11   2   27.40    8.30
  -6  11  -2   62.29   11.70
  -6  11  -2   68.39   12.00
  -6  11  -2   63.59    8.70
  -6  11  -2   85.09   13.80
  -6  11  -2   63.29   12.40
   6 -11   2   77.49   13.80
   6 -11   2   88.99   13.00
   6 -11   2   83.89   13.80
   6 -11   2   60.19    9.70
  -7  11  -2   16.90    6.60
  -7  11  -2    9.40    5.40
  -7  11  -2    5.00    4.10
  -7  11  -2   18.10    8.70
  -7  11  -2    6.90    3.70
   7 -11   2   25.30    8.10
   7 -11   2   17.70    6.10
   7 -11   2    9.00    4.90
   7 -11   2    7.20    7.20
  -8  11  -2    0.30    3.00
  -8  11  -2   -4.30    5.10
  -8  11  -2    1.80    5.80
  -8  11  -2   -5.50    2.90
   8 -11   2    1.60    3.90
   8 -11   2    0.20    4.50
   8 -11   2   -2.20    3.10
   8 -11   2    7.70    6.50
  -9  11  -2  119.89   18.20
  -9  11  -2   87.79    8.10
  -9  11  -2   83.39   16.10
  -9  11  -2  115.19   16.20
   9 -11   2   96.19   15.50
   9 -11   2   71.69   14.30
   9 -11   2  135.79   19.30
   9 -11   2  123.09   18.20
 -10  11  -2   62.19   12.00
 -10  11  -2   58.89    5.90
 -10  11  -2   67.49   15.10
  10 -11   2   53.19   11.50
  10 -11   2   73.79   13.40
  10 -11   2   67.89   13.60
  10 -11   2   70.19   14.60
  10 -11   2   50.59   10.30
 -11  11  -2   23.70   10.20
 -11  11  -2   -2.90    4.00
 -11  11  -2    5.40    6.20
  11 -11   2    8.40    9.10
  11 -11   2    2.70    4.10
  11 -11   2    5.30    5.80
  11 -11   2    0.90    3.80
 -12  11  -2   17.90   10.40
  12 -11   2    7.90    5.70
  12 -11   2   16.90    8.90
  11  10  -2   13.40    6.10
  11  10  -2   19.40    9.80
  11  10  -2    7.20    7.10
  11  10  -2   10.30    6.10
 -11 -10   2   -2.70    8.00
 -11 -10   2   11.40    6.50
 -11 -10   2    2.30    6.40
  10  10  -2   16.00    7.20
  10  10  -2   23.80    9.20
  10  10  -2    9.20    6.80
  10  10  -2    9.50    7.50
  10  10  -2    2.40    4.30
 -10 -10   2    5.10    6.20
 -10 -10   2   -0.80    7.40
 -10 -10   2   -2.30    5.40
 -10 -10   2   15.40    5.70
   9  10  -2   46.50   11.40
   9  10  -2   51.39   12.60
   9  10  -2   48.80   10.20
   9  10  -2   61.29    9.30
  -9 -10   2   55.39   13.60
  -9 -10   2   39.60   11.10
  -9 -10   2   71.99   12.50
   8  10  -2   61.59    9.20
   8  10  -2   68.59   14.50
   8  10  -2   42.30   10.70
   8  10  -2   41.40   11.70
  -8 -10   2   40.70   11.80
  -8 -10   2   42.90   11.70
  -8 -10   2   64.59   12.50
   7  10  -2   -4.00    4.00
   7  10  -2    3.40    5.20
   7  10  -2   -3.70    2.70
   7  10  -2   -4.30    4.80
   7  10  -2    5.00    5.60
  -7 -10   2    6.90    6.00
  -7 -10   2    7.50    6.90
  -7 -10   2    3.00    5.20
   6  10  -2   12.50    6.10
   6  10  -2   14.50    6.20
   6  10  -2    8.50    7.90
   6  10  -2   13.40    4.60
   6  10  -2    0.80    5.00
  -6 -10   2    9.60    6.50
  -6 -10   2   12.20    4.80
  -6 -10   2   13.20    7.90
   5  10  -2  216.88   19.30
   5  10  -2  194.98   12.90
   5  10  -2  207.48   14.90
   5  10  -2  206.78   18.90
  -5 -10   2  238.18   17.30
  -5 -10   2  198.08   18.10
  -5 -10   2  218.18   11.50
  -5 -10   2  204.08   19.40
   4  10  -2   16.40    4.50
   4  10  -2   16.80    7.00
   4  10  -2   13.90    2.20
   4  10  -2   13.50    4.80
   4  10  -2    9.50    5.40
  -4 -10   2   17.90    7.00
  -4 -10   2   18.10    7.60
  -4 -10   2   18.00    3.60
  -4 -10   2    8.80    4.60
   3  10  -2  121.09   13.10
   3  10  -2  126.89    7.40
   3  10  -2  122.69    9.90
   3  10  -2  117.79   12.40
   3  10  -2  120.49    9.90
  -3 -10   2  115.69   14.90
  -3 -10   2   99.69    9.50
  -3 -10   2  118.89    5.90
  -3 -10   2  119.49   11.60
  -3 -10   2  126.49   15.90
   2  10  -2   40.90    6.80
   2  10  -2   33.30    5.50
   2  10  -2   31.00    7.80
   2  10  -2   36.30    9.10
  -2 -10   2   24.10    6.60
  -2 -10   2   36.70    7.00
  -2 -10   2   28.60    7.40
  -2 -10   2   48.00   10.40
   1  10  -2  128.69   10.60
   1  10  -2  155.38   15.00
   1  10  -2  130.49   12.60
  -1 -10   2  140.29   11.00
  -1 -10   2  102.79   10.80
  -1 -10   2  121.79   11.70
  -1 -10   2  145.59   13.40
  -1 -10   2  152.28   14.40
  -1 -10   2  127.99    8.80
   0  10  -2   30.00    6.60
   0  10  -2   36.50    8.60
   0  10  -2   38.40    8.10
   0 -10   2   43.70    7.30
   0 -10   2   29.20    8.30
   0 -10   2   34.80    7.40
   0 -10   2   46.00   10.40
   0 -10   2   44.30    5.80
   0 -10   2   35.80    7.40
  -1  10  -2    6.80    5.20
  -1  10  -2   -2.70    5.00
  -1  10  -2    4.90    3.10
  -1  10  -2    0.50    1.30
   1 -10   2    0.60    3.40
   1 -10   2    0.50    2.60
   1 -10   2    0.30    3.00
   1 -10   2    5.60    4.10
   1 -10   2   -1.60    2.20
   1 -10   2   -1.00    3.60
  -2  10  -2    6.60    6.00
  -2  10  -2   12.80    4.30
  -2  10  -2    3.00    4.20
  -2  10  -2    9.80    5.30
   2 -10   2    3.10    4.00
   2 -10   2   16.40    5.60
   2 -10   2    7.70    4.00
   2 -10   2   15.70    6.90
   2 -10   2   15.70    4.20
  -3  10  -2    5.90    4.60
  -3  10  -2    4.80    5.10
  -3  10  -2   16.90    6.10
  -3  10  -2    2.70    4.70
   3 -10   2    2.00    5.10
   3 -10   2    7.30    4.90
   3 -10   2   12.50    5.10
   3 -10   2    4.40    3.30
   3 -10   2    5.10    4.20
  -4  10  -2  170.98   14.70
  -4  10  -2  148.29   14.00
  -4  10  -2  158.38   13.60
   4 -10   2  142.89   14.20
   4 -10   2  167.38   14.60
   4 -10   2  167.88   12.40
   4 -10   2  152.58   15.10
  -5  10  -2  118.89   15.30
  -5  10  -2  110.69   11.10
  -5  10  -2  111.49   14.50
  -5  10  -2  103.49    9.90
  -5  10  -2   94.79   13.60
   5 -10   2  115.59   10.90
   5 -10   2  115.29   15.60
   5 -10   2  113.59   12.20
   5 -10   2  100.69   13.90
  -6  10  -2   43.60    9.30
  -6  10  -2   25.20    7.40
  -6  10  -2   55.49   11.30
  -6  10  -2   37.10    6.50
  -6  10  -2   46.40   10.30
   6 -10   2   55.99   10.60
   6 -10   2   34.30    8.10
   6 -10   2   34.20    7.90
   6 -10   2   37.20    9.70
  -7  10  -2    6.70    3.10
  -7  10  -2   -3.20    3.30
  -7  10  -2    1.50    4.30
  -7  10  -2    5.60    3.80
  -7  10  -2    3.50    4.80
   7 -10   2    2.40    2.50
   7 -10   2    0.40    3.80
   7 -10   2   12.60    5.40
   7 -10   2    3.40    3.60
  -8  10  -2   83.59   14.50
  -8  10  -2   78.09   13.40
  -8  10  -2   82.39   13.00
  -8  10  -2   77.39    7.60
   8 -10   2   69.79   11.00
   8 -10   2   79.29   14.30
   8 -10   2   48.60   10.00
   8 -10   2   92.79   14.30
  -9  10  -2  110.09   16.40
  -9  10  -2  127.59    8.90
  -9  10  -2  146.89   18.60
  -9  10  -2  114.89   15.20
   9 -10   2  132.69   17.30
   9 -10   2  113.59   12.80
   9 -10   2  135.79   17.80
 -10  10  -2   -0.30    4.10
 -10  10  -2    0.10    5.20
 -10  10  -2    9.10    6.70
  10 -10   2    0.80    4.10
  10 -10   2    9.30    6.30
  10 -10   2   -4.10    6.10
  10 -10   2   11.70    6.00
 -11  10  -2    9.20    9.40
 -11  10  -2   13.90    7.90
 -11  10  -2    0.30    4.90
  11 -10   2   11.30    7.20
  11 -10   2    0.10    4.90
  11 -10   2   21.10   10.70
  11 -10   2    3.10    6.30
 -12  10  -2   21.80   10.90
 -12  10  -2   10.80    9.60
  12 -10   2    8.60    8.60
  12 -10   2   16.80    6.70
  12 -10   2   18.50    7.70
  12 -10   2   11.00    8.10
  12   9  -2   -2.50    4.20
  12   9  -2   -2.30    6.00
  12   9  -2    3.60    5.40
 -12  -9   2   -2.50    4.50
 -12  -9   2    6.00    7.30
 -12  -9   2    1.80    9.70
  11   9  -2    4.90    6.90
  11   9  -2   21.90    6.30
  11   9  -2   18.30    9.80
 -11  -9   2   27.10   10.80
 -11  -9   2   22.80    8.30
 -11  -9   2   19.70   10.90
 -11  -9   2   20.30    8.60
  10   9  -2    2.20    4.00
  10   9  -2   -5.70    6.60
  10   9  -2    9.50    6.30
 -10  -9   2    1.80    5.30
 -10  -9   2    5.00    6.60
 -10  -9   2    8.10    8.00
   9   9  -2    2.10    4.80
   9   9  -2    7.20    8.00
   9   9  -2    5.30    4.20
   9   9  -2   12.90    6.90
   9   9  -2   14.40    7.10
  -9  -9   2    8.70    8.20
  -9  -9   2   11.50    6.30
  -9  -9   2    2.20    4.70
   8   9  -2  255.77   19.80
   8   9  -2  218.58   21.20
   8   9  -2  224.98   20.10
   8   9  -2  232.68   15.20
   8   9  -2  273.17   20.10
  -8  -9   2  238.98   21.40
  -8  -9   2  261.17   18.90
   7   9  -2   56.49   10.70
   7   9  -2   47.40    9.40
   7   9  -2   51.09   12.60
   7   9  -2   65.99    9.10
   7   9  -2   40.90   10.10
  -7  -9   2   62.69   12.80
  -7  -9   2   54.79   10.30
  -7  -9   2   54.49   12.50
   6   9  -2  173.88   17.40
   6   9  -2  143.79   13.40
   6   9  -2  172.88   16.30
   6   9  -2  189.88   15.50
   6   9  -2  162.38   11.60
  -6  -9   2  179.08   23.90
  -6  -9   2  164.98   14.30
  -6  -9   2  195.08   19.10
   5   9  -2    9.50    5.00
   5   9  -2   18.00    5.60
   5   9  -2   13.80    7.30
   5   9  -2   18.90    6.70
   5   9  -2   15.80    7.20
  -5  -9   2   17.10    5.60
  -5  -9   2   24.80    7.90
  -5  -9   2   21.70    8.10
   4   9  -2  497.25   14.90
   4   9  -2  530.65   23.20
   4   9  -2  465.15   26.40
   4   9  -2  562.04   22.30
  -4  -9   2  501.45   27.00
  -4  -9   2  505.55   27.80
  -4  -9   2  458.95   18.20
   3   9  -2    9.80    3.50
   3   9  -2    4.60    2.20
   3   9  -2    4.40    4.70
   3   9  -2    8.50    3.80
   3   9  -2    8.20    5.50
  -3  -9   2    7.40    3.80
  -3  -9   2    4.70    2.10
  -3  -9   2    2.80    5.40
  -3  -9   2   10.50    4.00
  -3  -9   2    1.20    4.60
   2   9  -2  112.79   11.80
   2   9  -2  103.89    8.60
   2   9  -2  105.99   13.40
   2   9  -2  102.89    8.20
  -2  -9   2  107.89   13.50
  -2  -9   2   99.79   12.90
  -2  -9   2  110.69   12.70
  -2  -9   2   81.99    8.10
   1   9  -2   98.29   10.80
   1   9  -2   97.79   10.60
   1   9  -2   85.69    7.20
   1   9  -2   88.99   15.00
  -1  -9   2   86.09    8.30
  -1  -9   2   91.39    9.50
  -1  -9   2   91.69   12.20
  -1  -9   2   96.89    9.30
  -1  -9   2   95.39   12.40
  -1  -9   2   93.49    7.20
   0   9  -2    7.70    4.60
   0   9  -2   20.70    6.90
   0   9  -2   21.30    5.20
   0  -9   2   17.20    6.50
   0  -9   2   14.30    3.60
   0  -9   2   10.00    4.20
   0  -9   2   13.20    5.00
   0  -9   2   22.60    7.00
   0  -9   2   12.70    5.20
  -1   9  -2  556.34   27.00
  -1   9  -2  566.44   18.00
  -1   9  -2  546.15   24.70
  -1   9  -2  573.94   27.30
   1  -9   2  571.44   24.80
   1  -9   2  565.14   26.90
   1  -9   2  600.04   26.30
   1  -9   2  566.04   27.30
   1  -9   2  554.74   21.70
   1  -9   2  615.44   25.20
  -2   9  -2   52.29    9.30
  -2   9  -2   56.59    9.80
  -2   9  -2   69.89   10.10
  -2   9  -2   42.30    7.50
   2  -9   2   37.70    8.20
   2  -9   2   48.20    8.10
   2  -9   2   58.09    9.40
   2  -9   2   49.20    8.20
  -3   9  -2  152.08   12.70
  -3   9  -2  144.89   12.80
  -3   9  -2  161.38   13.10
  -3   9  -2  133.79   11.30
   3  -9   2  149.59   13.00
   3  -9   2  133.29   11.70
   3  -9   2  165.28   11.70
   3  -9   2  160.28   13.70
  -4   9  -2  131.89   13.10
  -4   9  -2  118.69   11.50
  -4   9  -2  111.89   10.70
  -4   9  -2  122.99   12.90
   4  -9   2  109.69   11.60
   4  -9   2  126.19   11.30
   4  -9   2  124.09   12.20
   4  -9   2  135.39   11.10
  -5   9  -2  312.97   16.30
  -5   9  -2  333.07   21.10
  -5   9  -2  289.47   18.30
  -5   9  -2  319.37   20.60
  -5   9  -2  297.67   20.10
   5  -9   2  310.57   20.10
   5  -9   2  319.77   20.60
   5  -9   2  306.97   22.50
   5  -9   2  314.37   17.70
  -6   9  -2  207.88   16.60
  -6   9  -2  209.28   12.50
  -6   9  -2  198.48   17.10
  -6   9  -2  196.38   16.50
   6  -9   2  195.48   16.50
   6  -9   2  223.68   15.50
   6  -9   2  231.88   19.10
   6  -9   2  219.28   17.10
  -7   9  -2  170.18   17.20
  -7   9  -2  227.28   18.70
  -7   9  -2  240.78   12.90
  -7   9  -2  220.58   16.50
   7  -9   2  246.18   19.70
   7  -9   2  226.68   16.00
   7  -9   2  202.58   18.10
   7  -9   2  258.87   18.90
  -8   9  -2    9.50    6.60
  -8   9  -2    4.80    4.20
  -8   9  -2    6.10    2.80
  -8   9  -2   10.60    5.00
   8  -9   2    4.20    4.40
   8  -9   2   15.30    6.40
   8  -9   2   18.80    8.00
   8  -9   2    7.20    5.20
  -9   9  -2    9.80    6.10
  -9   9  -2   -7.40    5.00
  -9   9  -2   -1.00    5.70
   9  -9   2    4.10    4.30
   9  -9   2    8.40    6.70
   9  -9   2    5.30    5.40
   9  -9   2    5.10    5.50
   9  -9   2    7.10    6.70
 -10   9  -2   -1.40    5.60
 -10   9  -2   11.00    6.80
 -10   9  -2    5.00    6.90
  10  -9   2    1.30    5.30
  10  -9   2    1.40    3.80
  10  -9   2   -1.80    6.50
  10  -9   2    7.00    6.20
 -11   9  -2   36.60   10.90
 -11   9  -2   35.20    9.10
 -11   9  -2   32.40   11.80
  11  -9   2   19.60    9.90
  11  -9   2   29.10    8.10
  11  -9   2   40.30   10.60
 -12   9  -2   35.40   11.20
 -12   9  -2   19.70   10.00
 -12   9  -2   48.50   10.80
  12  -9   2   35.00   10.90
  12  -9   2   34.70    9.10
  12  -9   2    6.00    8.80
  12  -9   2   28.50    9.80
  12  -9   2   48.20   13.70
 -13   9  -2    6.20    6.40
  13  -9   2    6.70    7.60
  13  -9   2   -5.10    6.60
  12   8  -2   -4.00    3.80
  12   8  -2   -5.90    3.10
  12   8  -2   -2.40    3.10
 -12  -8   2   -3.70    6.00
 -12  -8   2    2.10    5.00
 -12  -8   2   14.00   10.10
  11   8  -2  143.39   15.20
  11   8  -2  132.89   19.60
  11   8  -2  184.08   20.40
  11   8  -2  138.19   13.30
 -11  -8   2  172.08   17.90
 -11  -8   2  133.39   20.80
 -11  -8   2  143.59   20.50
 -11  -8   2  148.09   15.90
  10   8  -2   22.90    8.90
  10   8  -2   15.60   12.00
  10   8  -2   30.20    6.70
  10   8  -2   14.80    6.80
 -10  -8   2   21.10   11.10
 -10  -8   2    9.60   10.60
 -10  -8   2    4.20    3.90
 -10  -8   2    4.30    6.10
   9   8  -2   50.09    8.60
   9   8  -2   52.69   11.70
   9   8  -2   43.40    9.40
   9   8  -2   47.90   11.80
  -9  -8   2   48.50   11.80
  -9  -8   2   51.09   10.10
   8   8  -2   73.59   11.60
   8   8  -2   80.39   14.00
   8   8  -2   72.69   10.00
   8   8  -2   69.79   13.60
  -8  -8   2   99.19   15.60
  -8  -8   2   72.69   13.30
  -8  -8   2  105.99   13.80
   7   8  -2   27.30    7.40
   7   8  -2   49.50   11.80
   7   8  -2   37.40    6.60
   7   8  -2   26.80    8.50
  -7  -8   2   60.69   11.40
  -7  -8   2   52.79   10.10
  -7  -8   2   48.20   12.00
   6   8  -2   87.09    9.50
   6   8  -2   91.19   13.30
   6   8  -2   72.69   11.10
   6   8  -2   67.99   11.80
   6   8  -2   68.19    7.70
  -6  -8   2   68.09   11.90
  -6  -8   2   80.09   13.30
  -6  -8   2   66.29   10.40
   5   8  -2   17.50    6.40
   5   8  -2   20.00    5.70
   5   8  -2   18.80    4.40
   5   8  -2   16.00    6.40
  -5  -8   2   21.80    7.50
  -5  -8   2   27.90    8.20
  -5  -8   2    4.80    4.20
   4   8  -2   80.19    8.60
   4   8  -2   70.09    6.90
   4   8  -2   85.49   11.40
   4   8  -2   87.99   12.90
   4   8  -2   90.99   12.50
  -4  -8   2   88.29   10.80
  -4  -8   2   86.09   12.50
  -4  -8   2   81.49   12.30
   3   8  -2  560.34   18.40
   3   8  -2  582.34   23.30
   3   8  -2  580.44   28.20
   3   8  -2  568.54   27.20
   3   8  -2  563.54   22.20
  -3  -8   2  578.24   19.00
  -3  -8   2  543.15   27.50
  -3  -8   2  575.34   27.70
  -3  -8   2  570.34   26.20
   2   8  -2    3.90    2.40
   2   8  -2    0.90    1.80
   2   8  -2   -0.30    2.80
   2   8  -2    5.40    3.90
  -2  -8   2    6.50    4.00
  -2  -8   2    1.70    2.70
  -2  -8   2    5.00    3.30
  -2  -8   2    6.10    4.30
  -2  -8   2    4.30    1.20
   1   8  -2  316.47   15.60
   1   8  -2  345.07   19.90
   1   8  -2  341.77   22.10
   1   8  -2  341.77   14.80
  -1  -8   2  319.97   17.40
  -1  -8   2  334.67   14.60
  -1  -8   2  325.57   18.70
  -1  -8   2  342.17   16.30
  -1  -8   2  335.17   17.90
   0   8  -2  587.74   26.80
   0   8  -2  630.84   24.50
   0  -8   2  586.54   23.70
   0  -8   2  568.14   25.30
   0  -8   2  598.94   26.90
   0  -8   2  612.74   27.00
   0  -8   2  585.84   21.70
   0  -8   2  597.34   25.60
  -1   8  -2  386.46   21.70
  -1   8  -2  391.36   20.70
   1  -8   2  377.96   16.00
   1  -8   2  372.26   18.90
   1  -8   2  345.67   19.20
   1  -8   2  352.26   19.30
   1  -8   2  398.26   18.50
  -2   8  -2   82.09   10.20
  -2   8  -2   58.29    9.30
  -2   8  -2   79.29   10.10
  -2   8  -2   72.99    8.40
   2  -8   2   62.59    8.00
   2  -8   2   64.19    9.00
   2  -8   2   75.69   10.00
   2  -8   2   89.59   11.60
   2  -8   2   59.19    6.20
  -3   8  -2  104.59   10.10
  -3   8  -2  117.19   10.30
  -3   8  -2   93.09   10.60
  -3   8  -2  106.49   10.30
   3  -8   2  113.19    9.70
   3  -8   2  115.69   10.90
   3  -8   2   98.19    9.10
   3  -8   2   97.19   10.70
  -4   8  -2  175.38   13.60
  -4   8  -2  202.18   13.40
  -4   8  -2  194.48   15.00
  -4   8  -2  185.58   14.80
   4  -8   2  190.78   12.90
   4  -8   2  185.88   13.90
   4  -8   2  185.68   14.60
   4  -8   2  180.28   14.60
  -5   8  -2   44.40    6.30
  -5   8  -2   48.90    8.80
  -5   8  -2   38.80    8.00
  -5   8  -2   47.30    9.40
  -5   8  -2   47.60    9.20
   5  -8   2   41.50    8.60
   5  -8   2   32.30    8.30
   5  -8   2   59.99    9.40
   5  -8   2   53.49    8.10
  -6   8  -2   59.99   10.40
  -6   8  -2   53.39   10.10
  -6   8  -2   65.99    9.50
  -6   8  -2   61.89    6.40
  -6   8  -2   62.69   10.50
   6  -8   2   64.79   11.70
   6  -8   2   61.59   11.80
   6  -8   2   68.99    9.60
   6  -8   2   54.19   10.00
  -7   8  -2    7.20    2.90
  -7   8  -2    8.20    4.80
  -7   8  -2   11.30    6.00
  -7   8  -2   10.50    5.20
   7  -8   2    4.60    4.70
   7  -8   2    1.60    4.60
   7  -8   2   17.60    6.60
   7  -8   2    4.30    6.70
  -8   8  -2   54.09   11.70
  -8   8  -2   63.09   10.80
  -8   8  -2   46.00   10.20
  -8   8  -2   54.09    5.70
   8  -8   2   67.39   11.10
   8  -8   2   55.49   11.10
   8  -8   2   40.20    8.90
   8  -8   2   40.80    7.80
   8  -8   2   69.39   11.90
  -9   8  -2   16.30    7.80
  -9   8  -2   21.30    7.60
  -9   8  -2   16.00    6.80
   9  -8   2   19.70    6.40
   9  -8   2   17.00    7.30
   9  -8   2   26.50    7.10
   9  -8   2   40.60   10.00
   9  -8   2   26.70    7.10
 -10   8  -2    9.40    7.40
 -10   8  -2    5.30    5.60
 -10   8  -2    3.00    4.80
  10  -8   2   -3.10    6.80
  10  -8   2   15.70    8.40
  10  -8   2   -1.00    2.60
  10  -8   2    9.60    5.30
 -11   8  -2    6.10    6.60
 -11   8  -2    5.50    7.60
 -11   8  -2   -0.90    4.10
  11  -8   2    7.10    6.20
  11  -8   2   -2.00    4.10
  11  -8   2   11.50    8.00
  11  -8   2   10.70    5.80
  11  -8   2   -0.50    6.80
 -12   8  -2   23.50    8.30
 -12   8  -2    3.60    8.60
 -12   8  -2   20.00    9.30
  12  -8   2   18.20    8.50
  12  -8   2    5.40    9.40
  12  -8   2   26.40   10.80
  12  -8   2   43.90   10.00
 -13   8  -2   -1.20    7.50
  13  -8   2    5.60    7.40
  13  -8   2    6.40    5.70
  13  -8   2    3.10    8.60
  13   7  -2    3.50    5.10
  13   7  -2    5.10    7.10
  13   7  -2   10.70    5.60
 -13  -7   2   -0.30    7.90
 -13  -7   2   -2.70    3.70
 -13  -7   2    9.60    8.90
  12   7  -2   -1.00    5.90
  12   7  -2    6.40    5.70
  12   7  -2   15.80    6.40
 -12  -7   2    1.80    4.90
 -12  -7   2   20.40   12.10
 -12  -7   2    8.30    7.60
 -12  -7   2    3.80    7.50
  11   7  -2   -0.80    4.80
  11   7  -2   -0.60    6.00
  11   7  -2    6.30    5.10
 -11  -7   2   17.30    6.40
 -11  -7   2    7.70    6.60
 -11  -7   2    8.70    7.50
 -11  -7   2   11.90    5.10
  10   7  -2  141.89   14.20
  10   7  -2  184.08   14.70
  10   7  -2  145.29   16.60
  10   7  -2  152.58   20.70
 -10  -7   2  149.69   14.90
 -10  -7   2  138.49   21.00
 -10  -7   2  139.49   19.70
 -10  -7   2  135.09   14.40
   9   7  -2   13.90    5.30
   9   7  -2    6.10    8.10
   9   7  -2   -2.20    2.80
   9   7  -2    0.20    5.70
  -9  -7   2    2.90    5.20
  -9  -7   2    5.40    6.10
  -9  -7   2   10.30    6.90
   8   7  -2  254.07   21.30
   8   7  -2  240.18   18.10
   8   7  -2  272.07   21.50
   8   7  -2  267.57   16.00
  -8  -7   2  260.17   20.50
  -8  -7   2  264.77   22.30
  -8  -7   2  260.27   18.40
   7   7  -2  317.87   22.50
   7   7  -2  295.77   18.80
   7   7  -2  295.57   20.90
  -7  -7   2  308.87   21.40
  -7  -7   2  255.57   20.60
  -7  -7   2  259.17   18.60
   6   7  -2  580.74   23.40
   6   7  -2  564.64   29.80
   6   7  -2  570.54   27.30
   6   7  -2  475.45   32.50
  -6  -7   2  533.15   29.00
  -6  -7   2  553.34   30.30
  -6  -7   2  613.74   27.70
   5   7  -2   55.19    9.50
   5   7  -2   56.49    6.30
   5   7  -2   51.39    8.60
   5   7  -2   61.89    9.00
   5   7  -2   76.79   12.20
  -5  -7   2   74.99   11.50
  -5  -7   2   60.19    8.90
  -5  -7   2   64.59   11.40
   4   7  -2  580.44   25.60
   4   7  -2  563.74   27.20
   4   7  -2  551.24   23.30
   4   7  -2  554.14   21.40
   4   7  -2  567.54   27.60
  -4  -7   2  532.45   26.70
  -4  -7   2  514.65   24.60
  -4  -7   2  551.04   27.90
   3   7  -2  354.16   16.50
   3   7  -2  329.07   14.80
   3   7  -2  352.76   11.60
   3   7  -2  320.97   19.10
  -3  -7   2  336.47   19.60
  -3  -7   2  334.37   18.00
  -3  -7   2  345.57   19.30
   2   7  -2  448.16   18.20
   2   7  -2  468.95   22.20
   2   7  -2  425.26   17.40
   2   7  -2  431.96   22.20
  -2  -7   2  406.66   20.20
  -2  -7   2  429.46   13.70
  -2  -7   2  440.86   22.10
  -2  -7   2  424.36   18.00
  -2  -7   2  449.06   22.10
   1   7  -2   56.19    8.50
   1   7  -2   37.50    5.10
   1   7  -2   38.30    5.50
   1   7  -2   48.80    8.10
  -1  -7   2   48.10    7.40
  -1  -7   2   40.70    4.70
  -1  -7   2   44.10    6.70
  -1  -7   2   45.40    7.70
  -1  -7   2   42.20    7.40
  -1  -7   2   42.90    6.10
   0   7  -2  266.17   13.20
   0   7  -2  256.17   15.10
   0   7  -2  257.57    7.80
   0   7  -2  229.08   14.60
   0  -7   2  252.97   14.10
   0  -7   2  259.37   11.80
   0  -7   2  251.27   13.90
   0  -7   2  253.47   12.90
   0  -7   2  239.88   14.50
   0  -7   2  262.77   15.10
  -1   7  -2   19.70    4.50
  -1   7  -2   21.10    5.10
  -1   7  -2   15.50    5.20
   1  -7   2   17.90    3.90
   1  -7   2   28.10    6.00
   1  -7   2   24.00    4.10
   1  -7   2   19.10    5.10
   1  -7   2   21.40    5.20
  -2   7  -2   35.90    6.20
  -2   7  -2   30.00    6.10
  -2   7  -2   31.90    6.40
   2  -7   2   33.10    6.80
   2  -7   2   28.60    6.30
   2  -7   2   35.90    5.80
   2  -7   2   32.50    5.70
  -3   7  -2    1.60    2.90
  -3   7  -2    5.70    2.90
  -3   7  -2    5.30    3.70
  -3   7  -2    2.40    6.00
   3  -7   2    4.70    4.10
   3  -7   2   -1.10    2.60
   3  -7   2    2.20    2.50
   3  -7   2    0.80    2.30
  -4   7  -2   25.40    6.90
  -4   7  -2   16.00    4.50
  -4   7  -2   15.20    4.80
  -4   7  -2   21.20    6.30
  -4   7  -2   15.30    3.70
   4  -7   2   15.20    4.40
   4  -7   2   19.70    5.70
   4  -7   2   14.80    4.60
   4  -7   2    9.40    4.90
  -5   7  -2   63.89    9.80
  -5   7  -2   55.59    5.70
  -5   7  -2   56.69    8.60
  -5   7  -2   56.19    9.90
  -5   7  -2   60.59    8.90
   5  -7   2   76.29    9.80
   5  -7   2   70.59   10.40
   5  -7   2   45.30    7.70
   5  -7   2   63.99    9.90
  -6   7  -2  225.28   11.70
  -6   7  -2  198.18   15.30
  -6   7  -2  208.88   16.00
  -6   7  -2  220.38   14.60
   6  -7   2  212.98   14.80
   6  -7   2  215.18   16.40
   6  -7   2  185.98   15.90
   6  -7   2  215.58   15.60
  -7   7  -2  591.64   22.10
  -7   7  -2  590.84   30.90
  -7   7  -2  574.54   31.20
   7  -7   2  635.94   28.70
   7  -7   2  603.14   30.80
   7  -7   2  651.33   31.00
   7  -7   2  608.14   30.50
  -8   7  -2  113.59   15.90
  -8   7  -2  111.59   15.40
  -8   7  -2   99.19   11.00
   8  -7   2  115.39   16.10
   8  -7   2  111.89   12.00
   8  -7   2   86.99   11.00
   8  -7   2  132.89   13.10
   8  -7   2   91.09   13.80
  -9   7  -2    4.00    5.20
  -9   7  -2    7.20    4.20
  -9   7  -2    3.30    5.40
   9  -7   2    5.50    4.20
   9  -7   2   11.30    5.10
   9  -7   2    8.10    5.60
   9  -7   2    4.80    5.60
   9  -7   2    4.00    4.40
 -10   7  -2   -2.60    5.10
 -10   7  -2   18.00    7.80
 -10   7  -2   15.10    6.50
  10  -7   2    0.70    6.20
  10  -7   2   20.20    8.10
  10  -7   2    8.40    4.70
  10  -7   2   10.50    5.30
 -11   7  -2   11.80    5.80
 -11   7  -2   23.60    9.10
  11  -7   2   10.30    6.80
  11  -7   2    6.30    5.00
  11  -7   2   16.70    6.30
  11  -7   2   14.30    7.10
 -12   7  -2   28.20   10.10
 -12   7  -2   35.40   10.30
 -12   7  -2   38.20    9.60
  12  -7   2   25.30   10.80
  12  -7   2   54.69   11.60
  12  -7   2   36.20    8.40
  12  -7   2   53.69   12.90
  12  -7   2   28.70    8.10
 -13   7  -2    0.90    6.80
 -13   7  -2   12.40    8.50
  13  -7   2    8.30    6.80
  13  -7   2    3.80    4.90
  13  -7   2    6.80    8.70
  13  -7   2    5.10    6.40
  13   6  -2   22.20    7.40
  13   6  -2   24.10    9.20
  13   6  -2   13.50    6.40
 -13  -6   2   20.00    9.70
 -13  -6   2   26.50    9.50
 -13  -6   2   20.80    8.50
  12   6  -2   22.50   10.40
  12   6  -2   18.80    6.40
  12   6  -2   40.50   11.20
 -12  -6   2   25.30    7.00
 -12  -6   2   16.70    9.10
 -12  -6   2   26.40    7.70
 -12  -6   2   16.50    8.10
 -12  -6   2   10.40    3.10
  11   6  -2    7.60    7.10
  11   6  -2    3.20    5.50
 -11  -6   2   16.60    6.90
 -11  -6   2   12.00    2.90
 -11  -6   2   13.90    8.10
 -11  -6   2    6.50    6.00
 -11  -6   2    9.90    5.80
  10   6  -2   42.10   11.10
  10   6  -2   28.20    9.40
  10   6  -2   54.29   10.30
 -10  -6   2   45.40    9.90
 -10  -6   2   63.39   11.90
 -10  -6   2   67.19   23.10
 -10  -6   2   49.50    9.80
 -10  -6   2   42.00    3.90
   9   6  -2   -0.80    4.00
   9   6  -2   -0.70    4.30
   9   6  -2   -1.30    3.20
  -9  -6   2    0.90    3.50
  -9  -6   2    1.10    2.90
  -9  -6   2   -3.50    6.60
  -9  -6   2   -3.70    4.00
   8   6  -2  334.47   23.20
   8   6  -2  339.37   23.30
   8   6  -2  318.37   20.10
  -8  -6   2  350.16   28.10
  -8  -6   2  300.97   19.50
  -8  -6   2  332.87   10.60
  -8  -6   2  290.37   22.40
   7   6  -2  219.28   15.50
   7   6  -2  234.38   18.70
   7   6  -2  258.67   18.90
  -7  -6   2  195.28   14.70
  -7  -6   2  227.98   18.40
  -7  -6   2  249.18   19.10
   6   6  -2    6.60    3.10
   6   6  -2   -2.20    3.80
   6   6  -2    4.60    3.30
   6   6  -2    9.50    5.20
  -6  -6   2   11.80    6.50
  -6  -6   2    7.00    4.50
  -6  -6   2   13.20    5.80
   5   6  -2   37.50    7.70
   5   6  -2   47.40    6.50
   5   6  -2   42.50    7.40
   5   6  -2   32.10    8.10
  -5  -6   2   35.10    8.30
  -5  -6   2   43.80    7.50
  -5  -6   2   35.60    8.40
   4   6  -2  134.79   12.60
   4   6  -2  152.58    9.00
   4   6  -2  147.59   11.00
   4   6  -2  146.29   10.70
   4   6  -2  134.89   12.40
  -4  -6   2  155.58   11.20
  -4  -6   2  140.89   12.30
  -4  -6   2  154.38   13.40
   3   6  -2    5.80    2.20
   3   6  -2   -0.10    2.60
   3   6  -2    6.80    3.20
   3   6  -2    8.80    1.20
   3   6  -2    3.60    2.60
   3   6  -2   14.20    4.70
  -3  -6   2    4.30    3.50
  -3  -6   2   10.20    4.10
  -3  -6   2    5.00    3.60
   2   6  -2  192.88   12.50
   2   6  -2  190.98   10.30
   2   6  -2  184.18   12.60
   2   6  -2  185.28    9.50
  -2  -6   2  184.18   12.30
  -2  -6   2  169.28   18.70
  -2  -6   2  182.68    9.80
  -2  -6   2  194.88   11.80
   1   6  -2   53.29    5.20
   1   6  -2   47.50    4.60
   1   6  -2   73.39    9.30
   1   6  -2   79.19    9.10
  -1  -6   2   53.09    5.20
  -1  -6   2   51.19    4.80
  -1  -6   2   52.49    7.30
  -1  -6   2   63.19    8.10
  -1  -6   2   59.69    6.20
   0   6  -2  172.88   11.30
   0   6  -2  161.08   10.70
   0   6  -2  158.68    9.40
   0   6  -2  166.28    5.50
   0  -6   2  178.08    9.00
   0  -6   2  160.58    9.30
   0  -6   2  163.38   11.20
   0  -6   2  170.28   11.00
   0  -6   2  163.68   10.10
  -1   6  -2  213.48   12.60
  -1   6  -2  199.78   12.30
  -1   6  -2  190.08   11.40
  -1   6  -2  214.88   11.80
   1  -6   2  195.08   10.90
   1  -6   2  212.18   10.20
   1  -6   2  197.98   12.40
   1  -6   2  207.58   12.60
   1  -6   2  197.98   11.20
  -2   6  -2   31.10    6.20
  -2   6  -2   20.60    4.50
  -2   6  -2   25.30    5.10
  -2   6  -2   28.40    5.50
   2  -6   2   33.50    5.60
   2  -6   2   25.80    4.70
   2  -6   2   30.70    5.70
   2  -6   2   33.20    6.10
  -3   6  -2    0.40    3.50
  -3   6  -2    2.50    2.90
  -3   6  -2   -0.90    2.00
   3  -6   2    0.20    2.20
   3  -6   2    0.30    2.00
   3  -6   2    2.10    1.90
   3  -6   2   -1.20    2.40
  -4   6  -2  353.36   15.40
  -4   6  -2  360.66   17.70
  -4   6  -2  377.26   19.10
  -4   6  -2  360.06   27.70
  -4   6  -2  356.16   18.90
   4  -6   2  364.86   18.80
   4  -6   2  390.16   19.70
   4  -6   2  373.96   17.60
   4  -6   2  398.96   20.20
  -5   6  -2   51.79    5.30
  -5   6  -2   66.69    9.40
  -5   6  -2   62.09    9.50
  -5   6  -2   70.19   10.70
  -5   6  -2   71.29    9.10
   5  -6   2   79.29   10.80
   5  -6   2   54.89    7.70
   5  -6   2   69.79   10.30
   5  -6   2   56.19    8.70
  -6   6  -2   28.90    7.80
  -6   6  -2   39.30    4.90
  -6   6  -2   42.90    8.50
  -6   6  -2   40.20    7.20
   6  -6   2   34.40    7.60
   6  -6   2   31.60    7.40
   6  -6   2   28.00    6.20
   6  -6   2   29.60    6.80
  -7   6  -2   30.40    6.90
  -7   6  -2   32.80    8.90
  -7   6  -2   25.70    4.10
  -7   6  -2   21.20    6.50
   7  -6   2   26.20    8.60
   7  -6   2   29.00    6.70
   7  -6   2   21.60    9.50
   7  -6   2   17.60    7.10
   7  -6   2   21.50    5.90
  -8   6  -2   64.79   11.60
  -8   6  -2   57.79    9.80
  -8   6  -2   44.30   10.40
   8  -6   2   52.19    9.60
   8  -6   2   54.49    9.00
   8  -6   2   71.79   12.60
   8  -6   2   49.99    9.20
   8  -6   2   49.80   10.90
  -9   6  -2    2.50    4.70
  -9   6  -2    8.60    6.60
  -9   6  -2    4.70    4.30
   9  -6   2   11.60    7.00
   9  -6   2    1.10    4.40
   9  -6   2    6.30    4.50
   9  -6   2   -1.00    3.50
   9  -6   2    0.00    2.90
 -10   6  -2   22.50    8.30
 -10   6  -2   16.10    7.70
 -10   6  -2   16.80    6.80
  10  -6   2   24.10    7.70
  10  -6   2   23.80    6.80
  10  -6   2   14.00    6.50
  10  -6   2   21.60    9.40
  10  -6   2   24.80    7.80
 -11   6  -2    8.00    5.60
 -11   6  -2    7.30    7.90
 -11   6  -2    8.30    5.00
  11  -6   2    3.90    5.10
  11  -6   2   -2.90    3.50
  11  -6   2    1.40    3.40
  11  -6   2   -3.00    3.40
  11  -6   2    5.80    6.00
 -12   6  -2    2.30    4.90
 -12   6  -2    8.10    6.70
 -12   6  -2    5.00    6.30
  12  -6   2    7.60    5.30
  12  -6   2    2.60    5.00
  12  -6   2   -1.70    4.90
  12  -6   2   -6.80    4.40
  12  -6   2    5.70    4.50
 -13   6  -2    7.50    6.50
 -13   6  -2   22.30   10.10
  13  -6   2   28.20    7.30
  13  -6   2    7.60    6.90
  13  -6   2   13.70    6.30
  13  -6   2    7.60    7.40
 -14   6  -2    2.40    8.10
  14  -6   2   14.00   10.00
  14  -6   2   -2.60    5.10
  13   5  -2   14.20    5.70
  13   5  -2    6.40    6.90
  13   5  -2    6.80    4.30
 -13  -5   2    9.20    6.60
 -13  -5   2    7.70    3.70
 -13  -5   2   16.10    7.70
 -13  -5   2    3.60    5.80
  12   5  -2   15.40    6.30
  12   5  -2   15.40    5.80
  12   5  -2   15.70    7.50
  12   5  -2   17.60    8.50
 -12  -5   2   20.10    8.30
 -12  -5   2   18.40    9.80
 -12  -5   2    9.30    3.50
 -12  -5   2   19.20    7.40
  11   5  -2   22.40    7.70
  11   5  -2   23.60    6.80
  11   5  -2   20.90    9.60
  11   5  -2   16.50    8.00
 -11  -5   2   15.20    6.70
 -11  -5   2   18.90    6.90
 -11  -5   2   26.70    9.30
 -11  -5   2   35.30   10.60
 -11  -5   2   14.00    3.90
  10   5  -2    8.60    7.20
  10   5  -2    6.40    4.70
  10   5  -2    4.10    4.40
 -10  -5   2   -1.20    4.20
 -10  -5   2   -2.40    7.10
 -10  -5   2    4.00    4.30
 -10  -5   2    1.50    4.40
 -10  -5   2   -0.80    1.70
   9   5  -2  134.29   13.10
   9   5  -2  124.69   13.90
   9   5  -2  132.89   17.90
  -9  -5   2  134.19   17.40
  -9  -5   2  115.59   17.20
  -9  -5   2  121.79   12.00
  -9  -5   2  115.59   13.00
  -9  -5   2  107.99    7.40
   8   5  -2  140.39   12.80
   8   5  -2  176.98   16.40
   8   5  -2  147.59   15.00
  -8  -5   2  143.69   13.20
  -8  -5   2  148.29   15.50
  -8  -5   2  138.19    7.80
  -8  -5   2  175.38   16.10
  -8  -5   2  166.48   13.30
   7   5  -2    7.50    4.80
   7   5  -2   10.80    6.30
   7   5  -2   10.70    4.20
  -7  -5   2   23.70    7.10
  -7  -5   2   11.10    2.30
  -7  -5   2   17.80    5.20
  -7  -5   2    9.30    5.40
   6   5  -2   24.40    6.70
   6   5  -2   15.20    5.30
   6   5  -2   32.50    7.70
  -6  -5   2   19.10    6.60
  -6  -5   2   19.00    1.90
  -6  -5   2   27.00    7.20
  -6  -5   2   18.10    4.90
   5   5  -2    3.20    2.80
   5   5  -2    0.10    2.40
   5   5  -2   -3.60    2.60
  -5  -5   2   12.10    4.80
  -5  -5   2    6.90    3.70
  -5  -5   2    5.50    2.90
   4   5  -2  284.97   12.80
   4   5  -2  296.87   18.10
   4   5  -2  277.07   16.60
   4   5  -2  282.57   16.50
  -4  -5   2  294.57   17.20
  -4  -5   2  285.07   15.10
  -4  -5   2  316.57   17.50
   3   5  -2  350.86   16.40
   3   5  -2  320.57   15.10
   3   5  -2  340.37   17.30
   3   5  -2  340.17   13.50
   3   5  -2  339.17   17.50
  -3  -5   2  334.27   17.20
  -3  -5   2  309.37   15.60
  -3  -5   2  388.16   18.70
   2   5  -2   44.30    5.40
   2   5  -2   35.30    3.70
   2   5  -2   39.00    6.40
   2   5  -2   50.09    7.50
  -2  -5   2   39.90    6.60
  -2  -5   2   45.90    6.10
  -2  -5   2   35.20    5.70
  -2  -5   2   35.10    3.70
   1   5  -2 1348.17   39.70
   1   5  -2 1372.16   43.30
   1   5  -2 1374.26   43.90
   1   5  -2 1334.97   40.20
  -1  -5   2 1335.97   40.00
  -1  -5   2 1346.17   43.30
  -1  -5   2 1342.77   39.90
  -1  -5   2 1345.97   43.40
  -1  -5   2 1291.37   42.10
   0   5  -2  969.70   29.30
   0   5  -2  921.11   25.20
   0   5  -2  973.80   32.60
   0   5  -2  973.00   30.20
   0   5  -2  908.51   31.70
   0  -5   2  961.30   29.90
   0  -5   2  924.31   31.90
   0  -5   2  937.61   32.10
   0  -5   2  923.21   31.20
   0  -5   2  896.21   29.10
  -1   5  -2 2315.77   67.09
  -1   5  -2 2304.77   67.89
  -2   5  -2    2.10    2.70
  -2   5  -2    2.30    2.90
  -2   5  -2    2.10    1.80
  -2   5  -2    6.60    3.20
   2  -5   2    2.70    2.40
   2  -5   2    1.40    1.90
   2  -5   2    3.00    2.80
   2  -5   2    1.60    2.00
  -3   5  -2   86.09    8.10
  -3   5  -2   97.69    7.80
  -3   5  -2   95.19    6.50
  -3   5  -2   99.59    8.40
  -3   5  -2   92.59    8.40
   3  -5   2  101.99    7.80
   3  -5   2   97.69    8.30
   3  -5   2  100.39    8.30
   3  -5   2  105.79    8.50
  -4   5  -2  386.76   19.10
  -4   5  -2  364.16   14.90
  -4   5  -2  371.16   18.80
  -4   5  -2  384.56   18.90
  -4   5  -2  380.86   17.50
   4  -5   2  360.16   22.10
   4  -5   2  415.66   19.50
   4  -5   2  368.56   18.80
   4  -5   2  441.26   21.00
  -5   5  -2  140.29   11.20
  -5   5  -2  119.19    7.40
  -5   5  -2  129.99    9.80
  -5   5  -2  121.89   11.20
   5  -5   2  126.39   10.10
   5  -5   2  139.29   11.40
   5  -5   2  123.19   11.10
   5  -5   2  141.09   11.50
  -6   5  -2  576.54   20.10
  -6   5  -2  560.14   27.10
  -6   5  -2  593.84   24.90
  -6   5  -2  544.95   26.10
   6  -5   2  520.25   26.40
   6  -5   2  587.34   24.10
   6  -5   2  586.34   26.90
   6  -5   2  547.85   24.70
   6  -5   2  560.54   26.40
  -7   5  -2  194.58   16.30
  -7   5  -2  204.98   14.30
  -7   5  -2  196.08   15.60
   7  -5   2  216.88   13.90
   7  -5   2  194.08   14.00
   7  -5   2  186.78   15.50
   7  -5   2  196.88   15.30
   7  -5   2  153.18   13.60
  -8   5  -2   98.99   14.20
  -8   5  -2   82.99    9.50
  -8   5  -2   84.49   13.10
   8  -5   2   98.99   14.30
   8  -5   2   87.39    9.50
   8  -5   2   96.69   14.00
   8  -5   2   62.39   10.90
   8  -5   2   78.79   11.40
  -9   5  -2   10.50    7.10
  -9   5  -2   -2.20    3.40
  -9   5  -2    1.40    4.30
   9  -5   2   -1.40    2.40
   9  -5   2   12.80    5.40
   9  -5   2   -2.20    3.20
   9  -5   2    2.00    3.10
   9  -5   2    6.80    5.90
 -10   5  -2   22.80    6.70
 -10   5  -2    9.00    7.30
 -10   5  -2   34.70   10.90
  10  -5   2   33.20    8.20
  10  -5   2   20.50    8.60
  10  -5   2   36.20    9.20
  10  -5   2   26.30    6.40
  10  -5   2   39.50   10.50
 -11   5  -2    9.20    4.40
 -11   5  -2    0.30    7.90
 -11   5  -2    2.90    7.00
  11  -5   2    7.90    4.40
  11  -5   2   -9.00    5.60
  11  -5   2   13.80   11.20
  11  -5   2    8.50    6.10
  11  -5   2    0.50    4.00
 -12   5  -2   59.49   13.70
 -12   5  -2   71.89   14.50
 -12   5  -2   83.79   13.50
  12  -5   2   59.19    9.70
  12  -5   2   53.69   12.90
  12  -5   2   66.99   12.10
  12  -5   2   49.60   13.20
  12  -5   2   78.59   14.00
 -13   5  -2   27.20   10.20
 -13   5  -2   29.80   10.90
  13  -5   2   19.50    9.20
  13  -5   2   18.70    8.20
  13  -5   2   28.00   10.40
  13  -5   2   19.80    7.20
 -14   5  -2   10.40    7.90
  14  -5   2    0.50    5.00
  14  -5   2   12.00    9.70
  14   4  -2   96.69   19.40
  14   4  -2   74.09   12.80
  14   4  -2  100.09   14.40
 -14  -4   2  105.29   14.80
 -14  -4   2   96.09   18.60
 -14  -4   2   67.09    9.20
 -14  -4   2   61.39   14.70
  13   4  -2   27.30   11.50
  13   4  -2   36.40    9.30
 -13  -4   2   34.00    9.20
 -13  -4   2   41.10   11.60
 -13  -4   2   24.60    6.20
  12   4  -2    0.00    4.90
  12   4  -2    4.90    7.00
  12   4  -2    7.50    4.40
  12   4  -2   -0.40    2.80
 -12  -4   2   -1.50    4.60
 -12  -4   2   -0.80    2.80
 -12  -4   2    9.40    6.20
 -12  -4   2   13.90    6.80
 -12  -4   2    8.90    9.40
  11   4  -2   47.20   12.00
  11   4  -2   45.70   10.80
  11   4  -2   53.09    9.20
  11   4  -2   62.39   10.70
 -11  -4   2   79.89   14.20
 -11  -4   2   51.99    9.60
 -11  -4   2   53.69    7.40
 -11  -4   2   48.50    9.50
 -11  -4   2   61.89   13.40
  10   4  -2   56.29    9.40
  10   4  -2   35.20    9.10
  10   4  -2   44.30   11.60
 -10  -4   2   39.80    8.60
 -10  -4   2   42.70   10.40
 -10  -4   2   29.10    9.80
 -10  -4   2   36.60    5.70
 -10  -4   2   53.09    9.20
   9   4  -2  117.79   11.70
   9   4  -2  149.69   16.30
   9   4  -2  121.19   13.60
  -9  -4   2  115.29   12.10
  -9  -4   2  130.59   11.90
  -9  -4   2   91.69   15.20
  -9  -4   2  148.39   27.10
   8   4  -2   79.89   12.80
   8   4  -2   47.00    8.20
   8   4  -2   62.09   11.50
  -8  -4   2   39.90    9.30
  -8  -4   2   60.79    8.80
  -8  -4   2   62.69    9.60
  -8  -4   2   53.89   11.00
   7   4  -2  252.17   18.40
   7   4  -2  260.87   17.90
   7   4  -2  264.57   15.80
  -7  -4   2  269.67   19.30
  -7  -4   2  250.97   15.30
  -7  -4   2  234.98   17.40
   6   4  -2   33.50    8.00
   6   4  -2   51.89    7.40
   6   4  -2   41.70    8.20
  -6  -4   2   39.00    7.80
  -6  -4   2   47.10    9.60
  -6  -4   2   38.50    6.50
  -6  -4   2   42.80    4.10
   5   4  -2  559.54   26.20
   5   4  -2  583.24   26.30
   5   4  -2  536.15   25.60
  -5  -4   2  570.84   23.30
  -5  -4   2  612.94   27.20
  -5  -4   2  599.44   26.50
  -5  -4   2  577.74   17.20
   4   4  -2    3.40    2.80
   4   4  -2   -0.70    2.20
   4   4  -2   -1.20    1.70
  -4  -4   2    1.00    2.20
  -4  -4   2    3.00    2.20
  -4  -4   2   -0.80    3.20
   3   4  -2  588.14   22.80
   3   4  -2  603.34   24.50
   3   4  -2  645.14   20.40
   3   4  -2  594.44   24.10
  -3  -4   2  599.84   24.60
  -3  -4   2  632.74   24.70
  -3  -4   2  627.24   23.00
   2   4  -2  190.08   10.40
   2   4  -2  199.28    9.90
   2   4  -2  186.68   10.90
   2   4  -2  192.28   11.30
   2   4  -2  182.08    7.90
  -2  -4   2  190.98   10.90
  -2  -4   2  192.28    8.30
  -2  -4   2  180.28   10.00
  -2  -4   2  200.28   11.30
   1   4  -2  172.48    9.60
   1   4  -2  180.48    7.80
   1   4  -2  177.08    8.70
  -1  -4   2  186.78   10.20
  -1  -4   2  194.88    8.10
  -1  -4   2  175.48    9.50
  -1  -4   2  170.28    8.40
  -1  -4   2  191.58   10.30
   0   4  -2 3282.17  188.18
   0  -4   2 3089.49  180.08
  -1   4  -2 2235.18  154.38
   1  -4   2 2736.33  161.98
  -2   4  -2   12.70    3.10
  -2   4  -2   22.10    4.20
  -2   4  -2   16.20    3.90
  -2   4  -2   16.50    3.80
  -2   4  -2   15.10    2.70
   2  -4   2   17.50    3.50
   2  -4   2   23.30    4.30
   2  -4   2   17.30    3.80
   2  -4   2   21.30    3.70
  -3   4  -2   52.29    7.20
  -3   4  -2   47.00    5.30
  -3   4  -2   48.80    6.50
  -3   4  -2   40.60    3.90
  -3   4  -2   54.49    6.10
   3  -4   2   52.99    5.10
   3  -4   2   54.09    5.70
   3  -4   2   51.89    5.70
   3  -4   2   50.09    6.80
  -4   4  -2  248.48   13.00
  -4   4  -2  220.08   13.50
  -4   4  -2  248.38   10.70
  -4   4  -2  264.07   14.70
   4  -4   2  236.98   13.60
   4  -4   2  269.97   13.50
   4  -4   2  243.88   13.90
   4  -4   2  252.27   14.30
  -5   4  -2  137.29   11.40
  -5   4  -2  128.59   10.70
  -5   4  -2  136.69    7.50
  -5   4  -2  141.59   10.20
   5  -4   2  154.68   10.10
   5  -4   2  147.09   11.30
   5  -4   2  117.39    9.70
   5  -4   2  143.19    7.50
   5  -4   2  154.88   11.90
   5  -4   2  135.99   10.80
  -6   4  -2  395.76   18.80
  -6   4  -2  386.16   21.30
  -6   4  -2  382.66   20.30
   6  -4   2  379.56   14.40
   6  -4   2  353.86   19.90
   6  -4   2  343.27   20.10
   6  -4   2  339.07   19.40
   6  -4   2  370.86   18.80
  -7   4  -2  378.96   21.60
  -7   4  -2  371.36   22.40
  -7   4  -2  384.26   19.80
   7  -4   2  371.66   19.00
   7  -4   2  380.06   21.30
   7  -4   2  409.16   23.20
   7  -4   2  373.16   21.70
   7  -4   2  410.46   15.20
   7  -4   2  376.36   20.30
  -8   4  -2  444.16   22.90
  -8   4  -2  427.86   26.00
  -8   4  -2  397.86   24.50
   8  -4   2  420.66   23.20
   8  -4   2  400.96   23.80
   8  -4   2  441.36   16.40
   8  -4   2  438.46   26.20
   8  -4   2  458.75   21.80
   8  -4   2  383.76   27.20
  -9   4  -2   42.30   10.10
  -9   4  -2   60.39    9.80
  -9   4  -2   58.69   10.90
   9  -4   2   67.69   12.00
   9  -4   2   74.09   11.60
   9  -4   2   39.80    9.40
   9  -4   2   60.49    5.40
   9  -4   2   80.29   13.40
   9  -4   2   65.39    9.20
 -10   4  -2  152.88   15.40
 -10   4  -2  146.99   19.30
 -10   4  -2  146.69   13.50
  10  -4   2  130.39    7.90
  10  -4   2  125.19   13.90
  10  -4   2  148.19   15.60
  10  -4   2  128.19   11.80
  10  -4   2  104.69   12.10
  10  -4   2  120.29   17.40
 -11   4  -2    8.20    5.80
 -11   4  -2   10.20    5.70
 -11   4  -2    8.70    5.40
  11  -4   2   10.70    5.70
  11  -4   2    3.60    4.70
  11  -4   2    2.70    4.50
  11  -4   2   -1.00    5.90
  11  -4   2   15.50    7.40
  11  -4   2    6.60    2.50
 -12   4  -2   54.49   13.00
 -12   4  -2   67.69   13.90
 -12   4  -2   56.39   11.30
  12  -4   2   43.60    4.80
  12  -4   2   28.50   10.50
  12  -4   2   64.89   10.70
  12  -4   2   43.10   10.50
  12  -4   2   58.39   13.40
 -13   4  -2    4.50    5.20
 -13   4  -2   20.40    8.50
 -13   4  -2    0.30    5.30
  13  -4   2   -0.10    5.40
  13  -4   2    7.10    4.40
  13  -4   2   -1.00    4.80
  13  -4   2    6.30    7.70
 -14   4  -2   12.00    7.50
  14  -4   2   26.30    9.20
  14  -4   2   28.20   10.00
  14   3  -2    8.60    7.30
  14   3  -2   -0.60    5.30
 -14  -3   2   11.90    8.30
 -14  -3   2    7.60    9.00
 -14  -3   2    4.00    5.90
 -14  -3   2   15.20    6.20
  13   3  -2    9.00    6.80
  13   3  -2    6.20    5.20
  13   3  -2   12.50    8.50
  13   3  -2   19.90    7.20
 -13  -3   2   11.20    6.30
 -13  -3   2   -4.60    6.70
 -13  -3   2   20.00    8.90
 -13  -3   2   15.40    8.50
  12   3  -2   37.40    8.40
  12   3  -2   31.30    9.70
  12   3  -2   33.50    7.90
 -12  -3   2   30.10   10.00
 -12  -3   2   14.50    5.90
 -12  -3   2   17.40    7.20
 -12  -3   2   48.30   11.60
  11   3  -2   21.30    6.80
  11   3  -2   16.40    9.00
  11   3  -2   24.80   10.60
  11   3  -2   22.00    8.70
 -11  -3   2   15.10    5.40
 -11  -3   2   11.70    6.10
 -11  -3   2   21.20    6.30
  10   3  -2   10.60    5.90
  10   3  -2    0.10    4.00
  10   3  -2    3.70    4.70
  10   3  -2    8.90    4.20
 -10  -3   2    5.10    3.90
 -10  -3   2   -0.70    4.80
 -10  -3   2    2.80    4.30
 -10  -3   2    1.40    4.20
   9   3  -2   11.40    7.40
   9   3  -2   24.00    6.90
   9   3  -2   14.20    5.20
  -9  -3   2    8.90    6.00
  -9  -3   2   11.30    5.30
  -9  -3   2   24.20    7.60
  -9  -3   2   14.90    5.10
   8   3  -2   50.89    8.00
   8   3  -2   57.09   12.50
   8   3  -2   55.69   11.40
  -8  -3   2   52.89   10.00
  -8  -3   2   46.10   10.60
  -8  -3   2   63.89   12.00
  -8  -3   2   60.49    8.30
   7   3  -2 1142.69   40.30
   7   3  -2 1196.28   45.60
   7   3  -2 1169.18   45.30
  -7  -3   2 1174.98   45.40
  -7  -3   2 1215.88   40.70
  -7  -3   2 1167.78   45.80
  -7  -3   2 1067.49   41.60
   6   3  -2    7.90    4.60
   6   3  -2   11.90    4.10
   6   3  -2    5.10    4.50
  -6  -3   2   -0.50    2.40
  -6  -3   2    0.90    4.20
  -6  -3   2    5.30    2.90
   5   3  -2  193.38   13.00
   5   3  -2  192.08   11.10
   5   3  -2  202.28   13.30
  -5  -3   2  181.78   13.00
  -5  -3   2  186.18   11.00
  -5  -3   2  191.18   12.90
   4   3  -2    7.70    3.50
   4   3  -2   11.10    4.20
   4   3  -2   11.80    3.50
  -4  -3   2   11.30    3.10
  -4  -3   2   11.70    3.70
  -4  -3   2    8.70    3.20
   3   3  -2   45.60    6.20
   3   3  -2   32.20    5.10
   3   3  -2   27.80    4.10
  -3  -3   2   41.40    6.40
  -3  -3   2   42.40    6.50
  -3  -3   2   38.80    4.30
   2   3  -2 4191.58  219.38
  -2  -3   2 4356.06  223.58
   1   3  -2 2826.82  158.28
  -1  -3   2 3071.19  164.38
   0   3  -2 1164.08   36.20
   0   3  -2 1262.17   36.60
   0  -3   2 1225.08   36.30
   0  -3   2 1168.18   36.20
   0  -3   2 1240.28   35.50
   0  -3   2 1270.97   36.50
  -1   3  -2  160.28    8.30
  -1   3  -2  152.48    8.20
  -1   3  -2  147.39    7.90
  -1   3  -2  142.79    7.60
   1  -3   2  165.18    8.20
   1  -3   2  152.38    7.70
  -2   3  -2  242.28   11.20
  -2   3  -2  217.08    9.30
  -2   3  -2  206.68   10.70
  -2   3  -2  240.88   11.20
  -2   3  -2  242.48   10.60
   2  -3   2  224.38   11.00
   2  -3   2  203.88   10.60
   2  -3   2  226.08   11.10
   2  -3   2  226.78   10.30
  -3   3  -2  684.83   24.80
  -3   3  -2  691.13   23.50
  -3   3  -2  642.44   24.20
  -3   3  -2  670.33   21.30
   3  -3   2  643.94   24.40
   3  -3   2  647.34   24.50
   3  -3   2  645.74   24.10
   3  -3   2  696.43   23.60
   3  -3   2  638.74   21.00
  -4   3  -2  765.02   24.10
  -4   3  -2  770.12   27.00
  -4   3  -2  743.43   28.30
  -4   3  -2  767.42   29.10
   4  -3   2  759.42   26.70
   4  -3   2  747.93   28.50
   4  -3   2  762.52   29.00
   4  -3   2  756.02   24.00
   4  -3   2  795.42   27.60
   4  -3   2  743.93   28.40
  -5   3  -2   10.50    3.90
  -5   3  -2   12.60    3.80
  -5   3  -2   14.90    4.80
   5  -3   2    9.20    4.20
   5  -3   2   11.90    2.50
   5  -3   2   11.50    3.90
   5  -3   2   11.50    4.10
   5  -3   2   10.50    3.90
   5  -3   2   12.60    3.70
  -6   3  -2   -0.50    2.40
  -6   3  -2    1.80    2.60
  -6   3  -2   -1.60    1.50
   6  -3   2   -1.20    1.20
   6  -3   2    4.60    3.70
   6  -3   2    0.00    3.40
   6  -3   2   -1.40    2.20
   6  -3   2   -1.00    2.90
   6  -3   2    1.30    1.80
  -7   3  -2   39.20    9.10
  -7   3  -2   68.89    9.00
  -7   3  -2   91.99   11.80
   7  -3   2   47.70    8.50
   7  -3   2   72.29   10.30
   7  -3   2   56.39    5.00
   7  -3   2   65.39    8.60
   7  -3   2   71.19   10.40
   7  -3   2   55.79   10.50
  -8   3  -2   51.69    9.90
  -8   3  -2   48.10   10.00
  -8   3  -2   49.80    8.40
   8  -3   2   65.09    8.80
   8  -3   2   39.20    8.80
   8  -3   2   58.49    9.40
   8  -3   2   47.90    8.90
   8  -3   2   53.29   10.90
   8  -3   2   44.70    4.80
  -9   3  -2   67.49   11.80
  -9   3  -2   51.69    9.00
  -9   3  -2   52.79   12.10
   9  -3   2   50.69    9.20
   9  -3   2   46.00    9.40
   9  -3   2   54.49    9.10
   9  -3   2   56.09   10.50
   9  -3   2   73.39   12.90
   9  -3   2   62.29    5.80
 -10   3  -2    2.00    3.60
 -10   3  -2    9.30    7.40
 -10   3  -2   11.40    6.20
  10  -3   2    6.30    5.80
  10  -3   2    3.50    4.80
  10  -3   2    3.90    6.90
  10  -3   2   10.80    7.70
  10  -3   2    2.30    2.20
  10  -3   2    3.90    3.60
 -11   3  -2   32.30    9.50
 -11   3  -2   30.90    9.70
 -11   3  -2   22.30    9.30
  11  -3   2   40.10   11.30
  11  -3   2   46.50    8.50
  11  -3   2   40.30   10.90
  11  -3   2   34.30   10.10
 -12   3  -2   11.00    6.20
 -12   3  -2    7.90    6.90
 -12   3  -2    3.20    4.90
  12  -3   2   20.20    9.00
  12  -3   2    2.10    6.30
  12  -3   2    3.60    2.90
  12  -3   2   -2.60    5.20
 -13   3  -2    8.20    7.40
 -13   3  -2    9.00    7.30
 -13   3  -2    6.60    8.50
  13  -3   2   13.70    8.00
  13  -3   2   18.20    9.50
  13  -3   2    6.50    4.40
  13  -3   2    0.00    4.80
 -14   3  -2    7.10    9.00
  14  -3   2   12.60    8.40
  14   2  -2   26.60    8.40
  14   2  -2   56.09   13.60
  14   2  -2   35.30    9.30
 -14  -2   2   36.90    8.80
 -14  -2   2   49.80   11.70
 -14  -2   2   47.70   12.30
  13   2  -2   18.50    6.40
  13   2  -2   20.50    9.20
  13   2  -2   18.00    9.50
  13   2  -2   11.40    6.10
 -13  -2   2   15.50    6.20
 -13  -2   2   10.00    6.00
 -13  -2   2    0.80    6.80
 -13  -2   2   27.10    9.00
  12   2  -2   57.69   10.80
  12   2  -2   45.40   12.40
  12   2  -2   62.49   10.50
  12   2  -2   47.20   11.70
 -12  -2   2   53.59   12.70
 -12  -2   2   44.70    9.30
 -12  -2   2   49.60    9.50
 -12  -2   2   46.90   11.80
  11   2  -2   -1.40    3.30
  11   2  -2    2.40    3.90
  11   2  -2    3.00    6.80
  11   2  -2    1.30    4.50
 -11  -2   2    7.50    4.40
 -11  -2   2   13.60    6.30
 -11  -2   2  -10.50    4.70
  10   2  -2    2.70    5.70
  10   2  -2   12.40    5.30
  10   2  -2    7.10    4.30
 -10  -2   2   17.90    7.70
 -10  -2   2    0.10    3.20
 -10  -2   2   10.60    4.50
 -10  -2   2    8.20    6.80
   9   2  -2  144.79   15.10
   9   2  -2  158.48   16.20
   9   2  -2  164.88   12.50
   9   2  -2  159.58   12.60
  -9  -2   2  169.58   15.20
  -9  -2   2  148.79   12.80
  -9  -2   2  148.09   16.10
  -9  -2   2  154.28   12.00
   8   2  -2   96.29   13.50
   8   2  -2   88.39   12.30
   8   2  -2   83.89    8.30
   8   2  -2   82.19    8.50
  -8  -2   2  117.69   15.30
  -8  -2   2   82.39   11.30
  -8  -2   2   80.59   11.90
  -8  -2   2   76.59    8.00
   7   2  -2 1187.68   44.80
   7   2  -2 1189.78   45.30
  -7  -2   2 1174.78   39.50
  -7  -2   2 1125.49   44.30
  -7  -2   2 1120.19   41.90
  -7  -2   2 1193.28   45.50
   6   2  -2  210.38   14.40
   6   2  -2  173.88   10.80
   6   2  -2  174.08   13.10
  -6  -2   2  185.18   11.00
  -6  -2   2  177.78   12.00
  -6  -2   2  193.28   13.60
  -6  -2   2  182.28   13.90
   5   2  -2  637.44   22.10
   5   2  -2  571.44   24.50
   5   2  -2  557.04   24.40
  -5  -2   2  532.85   21.00
  -5  -2   2  547.55   24.30
   4   2  -2  862.51   30.60
   4   2  -2  818.12   30.10
   4   2  -2  859.21   27.70
  -4  -2   2  840.22   27.50
  -4  -2   2  820.32   30.40
  -4  -2   2  816.72   30.20
   3   2  -2  771.12   27.30
   3   2  -2  780.42   25.40
   3   2  -2  826.12   27.50
  -3  -2   2  800.12   25.40
  -3  -2   2  761.32   27.10
  -3  -2   2  813.62   27.70
   2   2  -2  999.00   30.90
   2   2  -2 1038.80   32.30
   2   2  -2 1058.69   32.20
  -2  -2   2 1082.29   27.70
  -2  -2   2 1044.10   32.50
  -2  -2   2 1033.60   32.10
   1   2  -2 5851.41  223.58
  -1  -2   2 5821.22  225.78
   0   2  -2   13.50    2.20
   0   2  -2   20.50    2.50
   0   2  -2   17.90    2.50
   0  -2   2   16.40    2.30
   0  -2   2   21.90    2.80
   0  -2   2   16.60    1.70
   0  -2   2   18.70    3.00
   0  -2   2   18.00    2.60
  -1   2  -2   68.29    4.10
  -1   2  -2   65.29    4.50
   1  -2   2   67.69    4.60
   1  -2   2   70.39    4.70
   1  -2   2   67.79    4.50
   1  -2   2   74.39    4.80
   1  -2   2   71.89    4.20
  -2   2  -2  509.05   17.10
  -2   2  -2  479.65   17.60
  -2   2  -2  504.15   16.20
  -2   2  -2  508.15   17.80
   2  -2   2  457.25   17.50
   2  -2   2  467.35   15.70
   2  -2   2  480.55   17.80
   2  -2   2  473.75   23.00
  -3   2  -2 1892.41   56.19
  -3   2  -2 1834.62   56.39
   3  -2   2 1908.01   56.59
   3  -2   2 1890.81   56.39
   3  -2   2 1922.91   52.69
   3  -2   2 1896.61   56.19
   3  -2   2 1893.61   54.89
  -4   2  -2   61.29    7.60
  -4   2  -2   48.50    6.70
  -4   2  -2   51.69    5.20
   4  -2   2   58.09    6.30
   4  -2   2   56.89    6.00
   4  -2   2   54.09    4.10
   4  -2   2   53.19    5.20
   4  -2   2   55.49    6.10
   4  -2   2   50.09    5.50
  -5   2  -2 1192.58   42.90
  -5   2  -2 1190.68   40.00
  -5   2  -2 1156.58   41.70
   5  -2   2 1179.88   40.40
   5  -2   2 1276.07   40.00
   5  -2   2 1177.98   41.40
   5  -2   2 1318.97   48.40
   5  -2   2 1216.48   42.30
   5  -2   2 1202.68   36.20
  -6   2  -2  133.09   11.30
  -6   2  -2  118.89   11.10
  -6   2  -2  124.79   10.00
   6  -2   2  130.99   11.60
   6  -2   2  126.79    7.40
   6  -2   2  112.49   10.40
   6  -2   2  128.89   11.90
   6  -2   2  116.49    9.30
   6  -2   2  120.49   10.10
  -7   2  -2  290.87   16.50
  -7   2  -2  285.07   18.10
  -7   2  -2  282.17   18.80
   7  -2   2  236.38   17.70
   7  -2   2  263.57   12.10
   7  -2   2  286.57   15.80
   7  -2   2  250.77   15.90
   7  -2   2  250.97   16.60
   7  -2   2  264.07   17.80
  -8   2  -2  129.99   14.10
  -8   2  -2  136.09   14.30
  -8   2  -2  155.18   14.30
   8  -2   2  130.19   12.60
   8  -2   2  140.69    8.70
   8  -2   2  134.39   11.40
   8  -2   2  121.89   13.90
   8  -2   2  124.99   11.80
   8  -2   2  130.49   13.60
  -9   2  -2    9.20    4.70
  -9   2  -2    1.90    5.20
  -9   2  -2   -1.10    3.50
   9  -2   2    1.40    4.90
   9  -2   2    2.20    3.90
   9  -2   2    1.60    4.70
   9  -2   2   -1.10    3.00
   9  -2   2   -6.70    2.50
 -10   2  -2   45.30   11.20
 -10   2  -2   35.40    8.50
 -10   2  -2   50.99   11.10
  10  -2   2   47.50   11.40
  10  -2   2   35.80   10.00
  10  -2   2   41.00    9.80
  10  -2   2   54.39    5.90
  10  -2   2   34.00    7.20
 -11   2  -2   48.30   10.70
 -11   2  -2   47.80   12.30
 -11   2  -2   57.19   12.10
  11  -2   2   48.50   12.70
  11  -2   2   53.79   12.80
  11  -2   2   40.60    9.90
  11  -2   2   54.89    6.70
  11  -2   2   40.50    8.70
 -12   2  -2   40.50   11.50
 -12   2  -2   34.10   11.20
 -12   2  -2   53.49   12.10
  12  -2   2   42.20   11.80
  12  -2   2   69.99   12.60
  12  -2   2   41.40    6.10
  12  -2   2   69.59   13.70
  12  -2   2   58.39   10.20
 -13   2  -2   31.10    8.40
 -13   2  -2   15.00    9.20
 -13   2  -2   23.60    8.70
  13  -2   2   31.20    9.00
  13  -2   2   27.20    7.70
  13  -2   2   31.50    5.20
  13  -2   2   41.70   11.70
  13  -2   2   44.60   15.90
 -14   2  -2   25.30   10.50
  14  -2   2   22.60   10.70
  14  -2   2   17.80    9.10
  14  -2   2   15.90    6.40
  14   1  -2   22.90    8.30
  14   1  -2   27.70    5.40
  14   1  -2   37.00    8.90
  14   1  -2   24.90    7.00
 -14  -1   2   32.80    8.80
 -14  -1   2   22.10    7.90
 -14  -1   2   35.80    9.50
  13   1  -2   20.70    9.30
  13   1  -2   52.19   10.10
  13   1  -2   34.10   10.60
  13   1  -2   30.00    7.10
 -13  -1   2   32.10    8.40
 -13  -1   2   27.30    9.00
 -13  -1   2   30.60   10.30
 -13  -1   2   23.00    7.20
  12   1  -2   16.20    7.00
  12   1  -2   43.90    8.60
  12   1  -2   37.90   10.50
  12   1  -2   13.80    9.20
 -12  -1   2   26.20    7.20
 -12  -1   2   38.40    9.70
 -12  -1   2   33.20    8.50
 -12  -1   2   35.20   10.00
  11   1  -2   54.49   11.60
  11   1  -2   49.60    9.10
  11   1  -2   45.50    8.40
  11   1  -2   55.59   11.20
 -11  -1   2   33.60    9.80
 -11  -1   2   29.70    7.50
 -11  -1   2   62.89    9.50
 -11  -1   2   46.80   12.30
  10   1  -2   77.69   13.90
  10   1  -2   76.19   12.80
  10   1  -2   78.89   10.00
  10   1  -2   75.19   10.80
 -10  -1   2   51.79   10.00
 -10  -1   2   75.39   10.10
 -10  -1   2   59.79   12.20
 -10  -1   2   86.69   13.70
   9   1  -2  270.17   19.90
   9   1  -2  268.57   20.60
   9   1  -2  280.17   15.90
   9   1  -2  259.47   16.30
  -9  -1   2  294.07   21.30
  -9  -1   2  246.88   15.20
  -9  -1   2  260.87   17.50
  -9  -1   2  284.37   20.40
   8   1  -2   19.40    6.50
   8   1  -2    7.60    4.00
   8   1  -2   14.30    4.30
   8   1  -2   21.60    5.70
  -8  -1   2   12.20    4.70
  -8  -1   2    9.50    5.20
  -8  -1   2   16.90    4.20
  -8  -1   2   12.70    5.10
[truncated: 3,282,819 more chars]
