# Supplementary material for: Structure of 2,3,5-tri­phenyl­tetra­zol-3-ium chloride hemi­penta­hydrate
Source: Acta Crystallogr E Crystallogr Commun. 2024 Sep 30;80(Pt 10):1097–100. doi: 10.1107/S205698902400940X (PMC11451482; doi:10.1107/S205698902400940X)
Supplement: Supplementary file 3 [file e-80-01097-Isup3.hkl]

data_I                                                                          
_shelx_title ' Uppu31 in P-1'                                                   
_shelx_refln_list_code          4                                               
_shelx_F_calc_maximum      156.72                                               
_exptl_crystal_F_000       796.00                                               
_reflns_d_resolution_high  0.6301                                               
                                                                                
loop_                                                                           
 _space_group_symop_operation_xyz                                               
 'x, y, z'                                                                      
 '-x, -y, -z'                                                                   
                                                                                
_cell_length_a     9.5599                                                       
_cell_length_b    11.8056                                                       
_cell_length_c    17.5322                                                       
_cell_angle_alpha  94.808                                                       
_cell_angle_beta  104.562                                                       
_cell_angle_gamma  95.408                                                       
                                                                                
_shelx_F_squared_multiplier     1.000                                           
                                                                                
loop_                                                                           
 _refln_index_h                                                                 
 _refln_index_k                                                                 
 _refln_index_l                                                                 
 _refln_F_squared_calc                                                          
 _refln_F_squared_meas                                                          
 _refln_F_squared_sigma                                                         
 _refln_observed_status                                                         
   2   0   0       4942.56       5175.12       224.93 o                         
   3   0   0       6691.69       7616.68       334.84 o                         
   4   0   0       1513.02       1709.67        24.58 o                         
   5   0   0       3416.72       3756.16        47.25 o                         
   6   0   0        738.77        737.96        20.85 o                         
   7   0   0          6.66         29.73         4.74 o                         
   8   0   0         61.23         84.85         7.06 o                         
   9   0   0          1.13         10.39         4.42 o                         
  10   0   0         57.54         84.36        10.49 o                         
  11   0   0        327.23        329.10        13.34 o                         
  12   0   0          4.51         27.22         6.30 o                         
  13   0   0         14.54         41.19         8.33 o                         
  14   0   0          8.81         24.37        12.82 o                         
 -14   1   0          0.04          8.47         8.05 o                         
 -13   1   0         90.48        106.55         9.98 o                         
 -12   1   0          4.13         17.53         7.40 o                         
 -11   1   0         91.05        106.24        10.29 o                         
 -10   1   0         24.10         28.06         4.94 o                         
  -9   1   0        363.44        331.22        11.05 o                         
  -8   1   0        994.45        967.02        17.92 o                         
  -7   1   0         73.40         81.60         6.35 o                         
  -6   1   0        264.41        295.43        10.87 o                         
  -5   1   0       2426.48       2377.67        28.95 o                         
  -4   1   0          1.58          0.75         1.58 o                         
  -3   1   0         69.92         67.40         3.21 o                         
  -2   1   0        100.96        125.69         3.64 o                         
  -1   1   0        786.37        917.48        38.02 o                         
   1   1   0         92.89         75.05         4.82 o                         
   2   1   0       2604.15       2661.73        36.75 o                         
   3   1   0       1713.18       1840.26        28.59 o                         
   4   1   0       1097.61       1081.32        18.23 o                         
   5   1   0          0.46          1.92         2.47 o                         
   6   1   0         36.81         49.13         5.47 o                         
   7   1   0        654.76        650.23        16.65 o                         
   8   1   0          9.01         12.07         4.42 o                         
   9   1   0        301.38        301.46        13.31 o                         
  10   1   0        327.40        334.70        14.82 o                         
  11   1   0          0.57         13.27         5.11 o                         
  12   1   0        360.52        374.49        26.06 o                         
  13   1   0          1.97         15.91         7.06 o                         
  14   1   0         10.00          9.41         7.54 o                         
 -14   2   0          3.84         27.18         9.94 o                         
 -13   2   0         10.09         -1.55         7.19 o                         
 -12   2   0        129.37        144.72        10.33 o                         
 -11   2   0        500.87        450.81        14.82 o                         
 -10   2   0         39.50         47.61         6.97 o                         
  -9   2   0       1006.67        891.65        19.06 o                         
  -8   2   0        152.49        157.58         7.70 o                         
  -7   2   0       1549.69       1384.19        21.40 o                         
  -6   2   0       3044.27       3135.64        36.78 o                         
  -5   2   0          4.54          3.59         1.61 o                         
  -4   2   0        164.79        214.77         5.60 o                         
  -3   2   0          3.56          8.56         1.27 o                         
  -2   2   0       6779.65       7337.97       421.44 o                         
  -1   2   0        630.01        594.17         9.97 o                         
   0   2   0        162.35        156.44         4.06 o                         
   1   2   0       3195.15       3165.19        42.19 o                         
   2   2   0       1087.14       1158.27        17.66 o                         
   3   2   0       1633.35       1825.92        28.80 o                         
   4   2   0         21.00         37.43         4.30 o                         
   5   2   0        613.48        602.46        14.47 o                         
   6   2   0          6.35         -1.12         3.35 o                         
   7   2   0        331.17        318.74        12.29 o                         
   8   2   0        482.30        432.50        16.27 o                         
   9   2   0         30.66         36.67         5.94 o                         
  10   2   0         65.42         90.06        10.54 o                         
  11   2   0          1.02          6.33         4.70 o                         
  12   2   0        118.18        129.65        11.79 o                         
  13   2   0          0.04          4.66         5.33 o                         
  14   2   0         57.95         52.36         9.11 o                         
 -14   3   0        189.54        168.92        20.25 o                         
 -13   3   0          0.62         12.01         6.76 o                         
 -12   3   0          3.91          6.08         5.05 o                         
 -11   3   0        176.21        197.83         9.76 o                         
 -10   3   0         43.17         36.14         7.12 o                         
  -9   3   0          0.66          1.58         3.20 o                         
  -8   3   0        613.41        598.72        13.46 o                         
  -7   3   0        252.69        239.18         8.04 o                         
  -6   3   0       1326.05       1386.84        20.24 o                         
  -5   3   0         80.55         74.63         4.12 o                         
  -4   3   0         55.67         61.38         5.08 o                         
  -3   3   0        211.72        233.77         5.86 o                         
  -2   3   0        190.15        199.15         5.72 o                         
  -1   3   0         75.53         90.35         3.86 o                         
   0   3   0        177.37        219.46         4.68 o                         
   1   3   0       9954.23      11920.99       704.55 o                         
   2   3   0        292.62        289.81         6.74 o                         
   3   3   0      10509.65      13136.07      1138.19 o                         
   4   3   0       1813.22       1999.64        28.77 o                         
   5   3   0       1323.06       1441.38        24.04 o                         
   6   3   0        444.98        402.56        12.73 o                         
   7   3   0        347.20        297.74        12.81 o                         
   8   3   0         44.19         41.43         6.91 o                         
   9   3   0        846.16        803.35        22.01 o                         
  10   3   0        179.26        170.56        12.32 o                         
  11   3   0          0.21          5.29         5.19 o                         
  12   3   0        475.53        446.62        22.73 o                         
  13   3   0         52.26         45.06         9.78 o                         
  14   3   0         13.99         15.26         7.48 o                         
 -14   4   0         68.46         73.69        11.53 o                         
 -13   4   0          8.14         11.74         6.63 o                         
 -12   4   0          8.15         13.56         6.32 o                         
 -11   4   0        223.57        224.94        14.21 o                         
 -10   4   0          0.11         -2.50         3.65 o                         
  -9   4   0        308.06        288.51        13.06 o                         
  -8   4   0        193.43        192.24        10.64 o                         
  -7   4   0        249.86        228.22        11.19 o                         
  -6   4   0         39.33         45.62         4.96 o                         
  -5   4   0         50.77         47.35         3.91 o                         
  -4   4   0        959.34       1082.76        16.09 o                         
  -3   4   0       3388.50       3755.65        42.38 o                         
  -2   4   0        146.13        159.83         5.42 o                         
  -1   4   0       3758.24       3913.21        45.13 o                         
   0   4   0       3006.85       3090.74        29.60 o                         
   1   4   0       5614.58       5902.11       100.79 o                         
   2   4   0        224.07        197.36         5.88 o                         
   3   4   0         70.56         78.72         4.25 o                         
   4   4   0         21.89         30.44         3.71 o                         
   5   4   0        862.18        888.07        18.03 o                         
   6   4   0        475.92        467.74        12.53 o                         
   7   4   0        281.79        279.04        12.38 o                         
   8   4   0        591.63        553.50        15.59 o                         
   9   4   0        425.88        384.96        14.26 o                         
  10   4   0          1.63          9.06         5.21 o                         
  11   4   0         50.36         47.28         9.00 o                         
  12   4   0        367.19        340.08        23.91 o                         
  13   4   0        392.62        357.59        17.57 o                         
 -14   5   0         31.60         41.00        13.65 o                         
 -13   5   0          0.37         15.07         6.43 o                         
 -12   5   0        104.76        105.67        14.98 o                         
 -11   5   0          2.21          5.16         5.22 o                         
 -10   5   0         75.51         61.81         7.25 o                         
  -9   5   0         39.74         50.58         6.34 o                         
  -8   5   0        428.34        395.12        15.51 o                         
  -7   5   0         71.66         89.44         7.44 o                         
  -6   5   0       1650.15       1493.36        25.12 o                         
  -5   5   0        419.54        409.07         9.90 o                         
  -4   5   0        677.69        638.12        12.31 o                         
  -3   5   0       1091.43       1215.16        18.96 o                         
  -2   5   0        552.80        668.21        13.25 o                         
  -1   5   0       2215.57       2154.51        26.96 o                         
   0   5   0       5335.87       5251.51        64.88 o                         
   1   5   0        244.09        334.43         7.66 o                         
   2   5   0        179.82        206.81         5.80 o                         
   3   5   0       2264.91       2437.07        31.36 o                         
   4   5   0       1057.58       1210.41        23.43 o                         
   5   5   0         89.00        104.77         7.35 o                         
   6   5   0         87.22         90.42         7.96 o                         
   7   5   0        712.02        702.19        17.82 o                         
   8   5   0        220.13        246.35        15.02 o                         
   9   5   0          1.19          3.07         4.20 o                         
  10   5   0        167.56        154.81        10.85 o                         
  11   5   0         94.49         93.35         8.78 o                         
  12   5   0         47.40         60.50         8.32 o                         
  13   5   0          1.68         15.71         6.72 o                         
 -14   6   0         35.87         37.88        11.61 o                         
 -13   6   0        474.02        399.70        19.45 o                         
 -12   6   0          0.62         10.31         6.38 o                         
 -11   6   0          0.64          2.25         4.94 o                         
 -10   6   0        105.69        110.20         9.45 o                         
  -9   6   0        205.98        185.62        11.32 o                         
  -8   6   0       1009.15        945.32        20.96 o                         
  -7   6   0         75.37         89.58         6.15 o                         
  -6   6   0          8.57         17.40         3.28 o                         
  -5   6   0        542.90        515.58        11.73 o                         
  -4   6   0        128.02        127.47         7.56 o                         
  -3   6   0         23.40         39.13         4.46 o                         
  -2   6   0       1815.23       1982.13        26.88 o                         
  -1   6   0        686.95        782.26        12.88 o                         
   0   6   0          4.75         10.55         2.01 o                         
   1   6   0       3840.08       4133.36        41.52 o                         
   2   6   0        379.92        462.57         8.79 o                         
   3   6   0         36.94         65.83         5.14 o                         
   4   6   0          5.05          0.87         3.10 o                         
   5   6   0         88.21        107.97         8.55 o                         
   6   6   0       3886.33       3793.22        62.49 o                         
   7   6   0        136.04        136.38        10.10 o                         
   8   6   0          0.46         13.47         4.72 o                         
   9   6   0          0.06         13.70         4.50 o                         
  10   6   0         26.14         25.88         7.06 o                         
  11   6   0         13.21         28.27         6.51 o                         
  12   6   0         11.04         24.88        10.72 o                         
  13   6   0          1.61         -5.45         5.45 o                         
 -14   7   0         10.20         14.81        10.72 o                         
 -13   7   0        361.44        348.95        19.86 o                         
 -12   7   0         37.47         34.53         8.18 o                         
 -11   7   0        108.85        112.22        11.96 o                         
 -10   7   0        118.01        126.18        10.12 o                         
  -9   7   0        219.24        249.33        12.85 o                         
  -8   7   0        123.10        133.56         9.60 o                         
  -7   7   0          1.07         14.74         3.46 o                         
  -6   7   0        201.79        188.39         8.38 o                         
  -5   7   0         38.54         49.93         4.79 o                         
  -4   7   0         77.96         89.33         6.58 o                         
  -3   7   0         10.76         14.59         3.87 o                         
  -2   7   0       1867.10       1933.69        30.45 o                         
  -1   7   0        890.78        870.61        13.92 o                         
   0   7   0        911.08        991.30        14.65 o                         
   1   7   0          2.62         10.25         2.36 o                         
   2   7   0        117.13        134.78         6.14 o                         
   3   7   0         56.10         62.98         4.91 o                         
   4   7   0         75.04         52.75         4.83 o                         
   5   7   0       1094.13       1025.83        25.60 o                         
   6   7   0         17.89         10.39         5.43 o                         
   7   7   0         69.59         80.60         8.53 o                         
   8   7   0          0.65          4.60         3.92 o                         
   9   7   0          1.14         10.77         3.91 o                         
  10   7   0         80.11         80.06         8.53 o                         
  11   7   0          0.15         11.85         4.35 o                         
  12   7   0         25.32         32.35         9.70 o                         
 -13   8   0        205.72        192.43        17.78 o                         
 -12   8   0         31.53         44.81         8.05 o                         
 -11   8   0          5.29          9.82         5.21 o                         
 -10   8   0         46.71         42.58         9.19 o                         
  -9   8   0          0.00         -4.14         4.16 o                         
  -8   8   0          0.54         12.06         4.32 o                         
  -7   8   0        258.25        261.66        10.91 o                         
  -6   8   0        550.94        551.07        13.87 o                         
  -5   8   0       1706.06       1630.65        27.42 o                         
  -4   8   0       2372.73       2243.07        32.96 o                         
  -3   8   0        359.85        371.88        11.67 o                         
  -2   8   0        128.13        115.56         6.09 o                         
  -1   8   0        339.99        397.72         9.12 o                         
   0   8   0        286.62        268.09         7.88 o                         
   1   8   0         60.79         45.43         4.68 o                         
   2   8   0       2605.76       2543.11        30.57 o                         
   3   8   0        231.87        231.22         7.93 o                         
   4   8   0        329.83        311.13        10.04 o                         
   5   8   0         26.51         38.29         6.42 o                         
   6   8   0          3.30         -0.54         5.53 o                         
   7   8   0          8.55         -0.90         5.32 o                         
   8   8   0        549.63        525.76        19.34 o                         
   9   8   0        238.68        238.19        17.40 o                         
  10   8   0        220.91        206.84        14.24 o                         
  11   8   0          0.77         -2.00         5.41 o                         
  12   8   0         31.04         25.88         7.99 o                         
 -13   9   0         55.51         38.56        12.17 o                         
 -12   9   0         85.04         84.24         9.37 o                         
 -11   9   0         54.26         42.87         7.23 o                         
 -10   9   0          2.08          9.42         6.10 o                         
  -9   9   0          0.03          7.01         5.29 o                         
  -8   9   0        106.28        113.33         7.98 o                         
  -7   9   0         44.70         59.42         6.22 o                         
  -6   9   0         61.84         55.75         6.32 o                         
  -5   9   0         74.89         98.07         8.13 o                         
  -4   9   0         36.01         34.36         5.53 o                         
  -3   9   0        529.75        541.79        19.43 o                         
  -2   9   0        732.14        692.58        14.28 o                         
  -1   9   0        721.03        724.56        19.17 o                         
   0   9   0         44.38         52.07         4.40 o                         
   1   9   0        411.59        425.97        11.72 o                         
   2   9   0       1189.54       1225.63        19.89 o                         
   3   9   0        404.14        411.97        10.53 o                         
   4   9   0        423.92        417.92        11.51 o                         
   5   9   0         17.05         20.53         4.68 o                         
   6   9   0         28.86         30.60         5.65 o                         
   7   9   0        480.65        454.70        18.18 o                         
   8   9   0         26.54         30.77         8.52 o                         
   9   9   0          0.05         10.14         5.47 o                         
  10   9   0        816.52        736.48        35.59 o                         
  11   9   0          0.88          7.57         7.00 o                         
 -13  10   0         12.14         22.17         9.00 o                         
 -12  10   0         16.90         30.99         7.48 o                         
 -11  10   0          0.35          7.75         5.94 o                         
 -10  10   0         36.79         62.20        10.09 o                         
  -9  10   0        622.38        615.51        17.23 o                         
  -8  10   0         78.79         76.31         7.05 o                         
  -7  10   0          0.37         -0.08         3.26 o                         
  -6  10   0         55.95         56.30         6.40 o                         
  -5  10   0        987.41        945.90        22.59 o                         
  -4  10   0        972.30        905.68        20.58 o                         
  -3  10   0         17.42         32.54         4.30 o                         
  -2  10   0         29.47         40.50         4.46 o                         
  -1  10   0        216.93        226.34         8.29 o                         
   0  10   0        570.96        577.75        13.62 o                         
   1  10   0         98.93        117.40         8.68 o                         
   2  10   0        854.00        833.67        18.55 o                         
   3  10   0         40.93         33.02         4.30 o                         
   4  10   0        301.32        281.42         9.68 o                         
   5  10   0        153.65        144.61         9.31 o                         
   6  10   0        165.01        175.26        10.73 o                         
   7  10   0        227.27        240.20        14.99 o                         
   8  10   0          7.07         17.80         7.02 o                         
   9  10   0         65.32         63.86         8.16 o                         
  10  10   0          0.03         13.10         6.78 o                         
  11  10   0         35.14         55.44        12.08 o                         
 -12  11   0         94.05         83.87        12.94 o                         
 -11  11   0         32.25         33.76         6.88 o                         
 -10  11   0         23.34         35.02         6.86 o                         
  -9  11   0          3.05          9.97         6.77 o                         
  -8  11   0         72.25        103.43        10.31 o                         
  -7  11   0        110.49        123.45         9.06 o                         
  -6  11   0          0.62          9.18         4.69 o                         
  -5  11   0       1051.51        921.64        21.86 o                         
  -4  11   0         23.67         20.25         4.90 o                         
  -3  11   0         11.20          5.27         4.64 o                         
  -2  11   0          5.76          6.22         2.99 o                         
  -1  11   0        111.08        124.65         6.78 o                         
   0  11   0        406.48        321.77        13.29 o                         
   1  11   0        413.34        422.12        18.71 o                         
   2  11   0          6.06          9.74         4.01 o                         
   3  11   0          9.93         13.77         4.56 o                         
   4  11   0        196.49        208.74        13.12 o                         
   5  11   0        265.87        271.37        17.95 o                         
   6  11   0        197.13        193.69        12.36 o                         
   7  11   0        144.80        177.60        11.16 o                         
   8  11   0        131.87        127.46        16.52 o                         
   9  11   0          0.16         22.51         6.08 o                         
  10  11   0          9.79         22.76         7.30 o                         
 -12  12   0          0.17         15.33        14.32 o                         
 -11  12   0         76.47        100.23        11.89 o                         
 -10  12   0          4.77         22.18         5.82 o                         
  -9  12   0          7.46         19.67         5.41 o                         
  -8  12   0        161.37        174.29        12.90 o                         
  -7  12   0         42.83         39.44         6.44 o                         
  -6  12   0         12.89         22.81         5.70 o                         
  -5  12   0          0.08          1.12         5.10 o                         
  -4  12   0         28.50         30.80         4.81 o                         
  -3  12   0          0.24         10.57         4.66 o                         
  -2  12   0          1.79          4.19         3.05 o                         
  -1  12   0          5.28         13.57         3.71 o                         
   0  12   0          3.17          5.22         4.16 o                         
   1  12   0        355.33        334.52        16.59 o                         
   2  12   0          1.77          7.02         3.93 o                         
   3  12   0         38.13         40.24         8.95 o                         
   4  12   0         17.69         31.56         4.73 o                         
   5  12   0         47.67         52.93         6.61 o                         
   6  12   0         56.12         59.03         8.86 o                         
   7  12   0        173.76        154.47        11.27 o                         
   8  12   0          0.30          1.07         5.60 o                         
   9  12   0         32.39         48.71        10.47 o                         
  10  12   0        238.89        245.36        17.24 o                         
 -11  13   0         58.15         58.76        13.94 o                         
 -10  13   0          3.77          6.73         5.26 o                         
  -9  13   0          1.61          9.43         4.98 o                         
  -8  13   0         51.18         53.95         7.74 o                         
  -7  13   0          0.07          0.88         5.38 o                         
  -6  13   0         92.44         97.10         9.46 o                         
  -5  13   0         14.23         20.02         5.03 o                         
  -4  13   0        329.40        339.23        13.30 o                         
  -3  13   0          4.64          3.75         3.39 o                         
  -2  13   0         36.08         39.86         4.84 o                         
  -1  13   0         72.76         87.11         7.10 o                         
   0  13   0          1.34         -3.01         4.18 o                         
   1  13   0        841.61        750.74        20.66 o                         
   2  13   0         42.71         49.68         9.89 o                         
   3  13   0          0.56          5.01         4.07 o                         
   4  13   0        344.58        344.22        11.73 o                         
   5  13   0        401.86        358.99        14.48 o                         
   6  13   0        104.53         99.05         9.25 o                         
   7  13   0         65.15         74.02        16.20 o                         
   8  13   0         27.77         28.43         7.83 o                         
   9  13   0         43.76         48.68        15.17 o                         
 -10  14   0          5.80         12.18         6.59 o                         
  -9  14   0        148.22        157.22        13.28 o                         
  -8  14   0         69.21         76.32         8.95 o                         
  -7  14   0         36.85         35.73         6.30 o                         
  -6  14   0        116.13        113.20         9.98 o                         
  -5  14   0         69.79        108.66         9.75 o                         
  -4  14   0       1020.75        962.95        19.82 o                         
  -3  14   0         44.57         45.88         5.83 o                         
  -2  14   0          3.49         -2.80         2.80 o                         
  -1  14   0          5.60          4.66         4.90 o                         
   0  14   0        109.34        118.12        10.17 o                         
   1  14   0        193.59        191.65        14.18 o                         
   2  14   0         50.94         51.26         7.36 o                         
   3  14   0        289.84        330.78        16.63 o                         
   4  14   0        201.20        190.87        10.75 o                         
   5  14   0          0.46         -0.88         4.44 o                         
   6  14   0         20.23         15.73         7.35 o                         
   7  14   0          1.07          8.58         5.96 o                         
   8  14   0          0.53          8.12         6.84 o                         
 -10  15   0          0.56         13.92         9.55 o                         
  -9  15   0         31.73         33.99         7.41 o                         
  -8  15   0          2.51          2.62         5.27 o                         
  -7  15   0        128.76        149.36        11.15 o                         
  -6  15   0        259.06        254.36        13.54 o                         
  -5  15   0        121.40        129.68        11.47 o                         
  -4  15   0        124.44        114.67        10.92 o                         
  -3  15   0          1.13         -3.79         3.79 o                         
  -2  15   0         13.53         11.50         3.80 o                         
  -1  15   0          2.47          9.49         6.15 o                         
   0  15   0         16.77         25.94         7.17 o                         
   1  15   0         79.61         92.36         9.56 o                         
   2  15   0         65.30         71.61         8.49 o                         
   3  15   0          1.28          1.64         7.55 o                         
   4  15   0         50.57         71.87         9.74 o                         
   5  15   0         33.24         28.05         7.35 o                         
   6  15   0         26.97         28.69        10.37 o                         
   7  15   0          0.59          2.50         8.86 o                         
  -9  16   0        329.92        295.25        36.07 o                         
  -8  16   0         74.89         71.89        10.63 o                         
  -7  16   0        166.44        170.69        11.76 o                         
  -6  16   0         31.06         31.69         6.31 o                         
  -5  16   0        143.71        124.81         9.57 o                         
  -4  16   0         17.13         29.22         5.82 o                         
  -3  16   0         37.10         52.52         8.59 o                         
  -2  16   0         45.65         54.73         8.96 o                         
  -1  16   0          0.88          1.89         8.23 o                         
   0  16   0         15.61         35.88         8.74 o                         
   1  16   0          3.20         -2.87         5.74 o                         
   2  16   0          2.87         18.78         6.37 o                         
   3  16   0          1.03         12.71         6.97 o                         
   4  16   0         56.60         52.50        11.36 o                         
   5  16   0         45.35         50.40         9.79 o                         
   6  16   0         15.92          5.06        20.85 o                         
  -7  17   0          4.20         15.79         7.62 o                         
  -6  17   0         17.10         14.95         6.81 o                         
  -5  17   0          0.75         20.98         6.37 o                         
  -4  17   0          6.10         18.38         5.51 o                         
  -3  17   0          0.92         15.25         9.99 o                         
  -2  17   0          7.33          6.24         6.13 o                         
  -1  17   0          7.03          6.35         6.32 o                         
   0  17   0          4.15         31.40        10.80 o                         
   1  17   0         67.28         49.21        10.66 o                         
   2  17   0         42.74         28.86        10.65 o                         
   3  17   0          2.13         -0.40         8.40 o                         
   4  17   0          1.59         -0.94        11.29 o                         
  -5  18   0          0.17         12.85         8.23 o                         
  -4  18   0          3.70         13.77         9.58 o                         
  -3  18   0          3.32          0.39         7.68 o                         
  -2  18   0        136.63        172.33        17.43 o                         
  -1  18   0        194.92        208.54        18.80 o                         
   0  18   0        124.20        111.22        15.32 o                         
   1  18   0        141.44        136.91        13.30 o                         
   2  18   0        341.66        281.23        23.04 o                         
  -2 -18   1         23.35         23.60        10.35 o                         
  -1 -18   1         15.66         27.82         8.59 o                         
   0 -18   1        279.77        273.10        20.39 o                         
   1 -18   1         51.68         41.49         9.41 o                         
   2 -18   1          9.49         14.15         8.47 o                         
   3 -18   1        163.03        155.66        16.14 o                         
   4 -18   1          0.31         -0.92         8.64 o                         
   5 -18   1         56.76         69.89        24.38 o                         
  -4 -17   1        138.89        124.58        16.32 o                         
  -3 -17   1        328.37        308.45        33.44 o                         
  -2 -17   1        248.77        255.91        19.77 o                         
  -1 -17   1        130.31        118.44        17.61 o                         
   0 -17   1         55.14         55.34         8.82 o                         
   1 -17   1        261.07        285.30        16.58 o                         
   2 -17   1         59.14         64.93         8.98 o                         
   3 -17   1          4.69          6.59         5.57 o                         
   4 -17   1          0.09          9.72         4.95 o                         
   5 -17   1          3.88         13.67         5.51 o                         
   6 -17   1         18.78         31.30         6.36 o                         
   7 -17   1          3.22          1.14         5.60 o                         
  -6 -16   1         92.11         65.05        10.58 o                         
  -5 -16   1         87.99         79.56        10.99 o                         
  -4 -16   1         33.43         45.15        10.41 o                         
  -3 -16   1          2.94         12.77         7.29 o                         
  -2 -16   1         16.95         25.07         6.19 o                         
  -1 -16   1         63.05         72.18         9.34 o                         
   0 -16   1         17.59         23.18         7.55 o                         
   1 -16   1         56.05         65.81        16.24 o                         
   2 -16   1         15.89          6.74         9.72 o                         
   3 -16   1          5.86          5.16         4.34 o                         
   4 -16   1         52.84         60.11         6.64 o                         
   5 -16   1         61.32         68.88         7.66 o                         
   6 -16   1          6.99         11.99         5.76 o                         
   7 -16   1         89.25         85.62         9.36 o                         
   8 -16   1          6.69         17.51         7.80 o                         
  -7 -15   1          0.04         11.55         6.67 o                         
  -6 -15   1         20.12         34.00         9.13 o                         
  -5 -15   1         17.42         25.19         7.16 o                         
  -4 -15   1        148.99        150.88         9.37 o                         
  -3 -15   1        407.88        395.03        17.39 o                         
  -2 -15   1         83.57         92.48         8.70 o                         
  -1 -15   1         13.43         12.19         7.00 o                         
   0 -15   1         69.29         69.39         8.55 o                         
   1 -15   1         14.61         11.80         7.05 o                         
   2 -15   1          5.37          6.43         4.14 o                         
   3 -15   1         11.75         15.85         6.92 o                         
   4 -15   1          5.45         10.78         7.66 o                         
   5 -15   1          0.03          7.65         5.42 o                         
   6 -15   1        234.85        244.15        13.75 o                         
   7 -15   1         18.12         23.06         5.61 o                         
   8 -15   1         15.73         14.83         8.57 o                         
   9 -15   1         60.34         67.53        11.28 o                         
  -8 -14   1        226.83        223.77        16.01 o                         
  -7 -14   1         65.20         74.04         9.19 o                         
  -6 -14   1         13.99         17.87         5.75 o                         
  -5 -14   1         22.80         23.43         7.08 o                         
  -4 -14   1         69.56         74.21         7.14 o                         
  -3 -14   1         17.82         31.32         5.44 o                         
  -2 -14   1         21.00         29.22         6.76 o                         
  -1 -14   1        223.87        249.92        15.60 o                         
   0 -14   1        165.83        192.36        12.66 o                         
   1 -14   1        421.83        389.16        14.29 o                         
   2 -14   1          4.28          7.43         3.38 o                         
   3 -14   1        694.77        635.66        16.30 o                         
   4 -14   1         18.97          9.06         4.50 o                         
   5 -14   1        164.72        199.52        11.58 o                         
   6 -14   1        123.22         97.41         9.87 o                         
   7 -14   1         11.82         16.33         6.10 o                         
   8 -14   1          0.02         12.04         5.67 o                         
   9 -14   1         63.99         54.73        13.27 o                         
  10 -14   1        106.70        114.10        20.56 o                         
  -9 -13   1          7.10         10.73         8.93 o                         
  -8 -13   1         83.07         97.66        10.77 o                         
  -7 -13   1         24.32         28.53         7.97 o                         
  -6 -13   1         50.88         56.98        10.25 o                         
  -5 -13   1        180.34        184.78        10.71 o                         
  -4 -13   1        654.96        607.43        19.80 o                         
  -3 -13   1         40.69         24.06         5.83 o                         
  -2 -13   1        307.97        329.12        15.17 o                         
  -1 -13   1        442.03        463.63        17.31 o                         
   0 -13   1        168.40        175.30        13.27 o                         
   1 -13   1         86.52         54.77        10.23 o                         
   2 -13   1         19.98         27.72         4.67 o                         
   3 -13   1         87.34        117.62         7.63 o                         
   4 -13   1        130.12        123.32         9.00 o                         
   5 -13   1         13.96         27.75         5.64 o                         
   6 -13   1         83.31         69.84         7.95 o                         
   7 -13   1         21.56         35.72         6.66 o                         
   8 -13   1        322.32        300.46        15.01 o                         
   9 -13   1        124.91        134.47        10.53 o                         
  10 -13   1         36.35         25.91         6.84 o                         
  11 -13   1         28.61         56.03        16.10 o                         
 -10 -12   1          4.97         12.39        10.23 o                         
  -9 -12   1         68.46         72.04         8.79 o                         
  -8 -12   1        191.22        216.37        13.46 o                         
  -7 -12   1        273.80        257.56        15.47 o                         
  -6 -12   1        306.85        323.62        13.90 o                         
  -5 -12   1         77.28         91.89        10.44 o                         
  -4 -12   1        379.44        378.30        11.18 o                         
  -3 -12   1          0.04          5.43         3.68 o                         
  -2 -12   1        564.67        536.33        14.73 o                         
  -1 -12   1          0.99          1.70         3.74 o                         
   0 -12   1        105.57        109.72         7.86 o                         
   1 -12   1         47.34         43.20         4.41 o                         
   2 -12   1         53.87         66.23         6.82 o                         
   3 -12   1         32.80         42.84         6.05 o                         
   4 -12   1          2.68          5.10         4.06 o                         
   5 -12   1        406.28        387.02        15.45 o                         
   6 -12   1         62.04         67.31         7.62 o                         
   7 -12   1        315.39        315.50        14.01 o                         
   8 -12   1          2.03          0.99         4.73 o                         
   9 -12   1        134.52        124.87        11.30 o                         
  10 -12   1        103.68         88.78        12.49 o                         
  11 -12   1          0.78          4.76         5.94 o                         
  12 -12   1          3.46         37.41        12.00 o                         
 -10 -11   1         16.92         18.75         6.01 o                         
  -9 -11   1         25.59         37.06         8.82 o                         
  -8 -11   1        355.61        390.17        20.93 o                         
  -7 -11   1        279.94        309.21        13.99 o                         
  -6 -11   1         70.81         69.20         8.54 o                         
  -5 -11   1         82.69        101.42         8.85 o                         
  -4 -11   1        137.25        130.97         6.97 o                         
  -3 -11   1          1.46         18.37         5.07 o                         
  -2 -11   1        100.84         91.68         7.47 o                         
  -1 -11   1        420.76        350.40        12.72 o                         
   0 -11   1        394.09        354.95        11.44 o                         
   1 -11   1         30.94         20.47         4.28 o                         
   2 -11   1        545.09        480.46        12.86 o                         
   3 -11   1        350.67        329.45        12.63 o                         
   4 -11   1        376.61        326.80        14.30 o                         
   5 -11   1         26.31         33.85         6.55 o                         
   6 -11   1        111.64        111.98         8.53 o                         
   7 -11   1          7.31          3.24         3.54 o                         
   8 -11   1         18.76         25.26         5.84 o                         
   9 -11   1         99.39         94.13        13.75 o                         
  10 -11   1          2.84         19.84         4.92 o                         
  11 -11   1         47.51         54.55         8.21 o                         
  12 -11   1         19.44         16.61        10.36 o                         
 -11 -10   1         18.32         27.13         7.34 o                         
 -10 -10   1          8.64         16.18         6.26 o                         
  -9 -10   1         16.95         37.19         7.30 o                         
  -8 -10   1          6.04         17.72         6.28 o                         
  -7 -10   1          8.22         13.79         5.25 o                         
  -6 -10   1        111.46        104.67         9.02 o                         
  -5 -10   1        284.95        263.42        11.47 o                         
  -4 -10   1        618.58        579.52        13.21 o                         
  -3 -10   1        277.88        261.50         8.81 o                         
  -2 -10   1        156.73        160.91         9.76 o                         
  -1 -10   1        974.87        940.01        20.14 o                         
   0 -10   1       1378.88       1298.22        21.79 o                         
   1 -10   1         90.25        101.54         5.90 o                         
   2 -10   1        158.53        212.98        12.44 o                         
   3 -10   1          3.00          0.63         2.96 o                         
   4 -10   1        945.46        813.59        19.36 o                         
   5 -10   1       1090.21        962.80        22.92 o                         
   6 -10   1          7.07         -0.38         3.50 o                         
   7 -10   1         58.00         59.58         6.64 o                         
   8 -10   1        104.07        134.77         9.64 o                         
   9 -10   1         46.38         63.49         7.37 o                         
  10 -10   1         68.92         79.50         9.44 o                         
  11 -10   1          8.94         21.47         8.23 o                         
  12 -10   1        151.50        162.12        13.90 o                         
  13 -10   1          4.46          7.77        11.70 o                         
 -12  -9   1          8.71         17.73         9.64 o                         
 -11  -9   1         19.60         36.76         7.99 o                         
 -10  -9   1        101.86        101.13        10.15 o                         
  -9  -9   1        102.05        119.99        11.53 o                         
  -8  -9   1        257.20        245.47        15.45 o                         
  -7  -9   1        166.84        175.06        11.76 o                         
  -6  -9   1        726.03        643.61        17.97 o                         
  -5  -9   1         12.92         15.58         4.35 o                         
  -4  -9   1        361.36        357.87        10.15 o                         
  -3  -9   1       1239.22       1194.40        19.66 o                         
  -2  -9   1         65.52         78.38         5.39 o                         
  -1  -9   1         78.09         96.18         6.63 o                         
   0  -9   1          0.96          2.25         2.69 o                         
   1  -9   1        177.49        158.41         9.19 o                         
   2  -9   1        196.71        222.53         9.50 o                         
   3  -9   1        317.50        314.08        11.45 o                         
   4  -9   1        470.59        430.75        13.20 o                         
   5  -9   1        310.37        295.01        11.26 o                         
   6  -9   1         16.74         26.44         5.71 o                         
   7  -9   1        270.28        262.81        11.19 o                         
   8  -9   1          2.24          5.18         5.18 o                         
   9  -9   1          8.29         17.20         4.03 o                         
  10  -9   1        378.81        390.15        18.89 o                         
  11  -9   1          1.09          4.68         5.33 o                         
  12  -9   1        211.51        176.81        13.04 o                         
  13  -9   1         24.07         49.96        11.88 o                         
 -12  -8   1         87.68         81.04        12.81 o                         
 -11  -8   1         87.70        111.90        14.82 o                         
 -10  -8   1         35.74         43.12         8.88 o                         
  -9  -8   1        157.54        179.59        17.52 o                         
  -8  -8   1        632.24        576.19        19.48 o                         
  -7  -8   1        201.57        223.37        13.61 o                         
  -6  -8   1          3.70         12.08         5.00 o                         
  -5  -8   1       2537.11       2437.84        48.32 o                         
  -4  -8   1       1424.67       1414.35        21.95 o                         
  -3  -8   1         47.36         53.67         4.35 o                         
  -2  -8   1         17.44         17.27         4.12 o                         
  -1  -8   1         57.55         46.96         4.84 o                         
   0  -8   1        413.55        416.08        13.15 o                         
   1  -8   1         63.88         68.29         4.64 o                         
   2  -8   1        327.88        333.43        10.21 o                         
   3  -8   1        554.64        518.39        13.67 o                         
   4  -8   1        648.71        554.11        14.62 o                         
   5  -8   1         19.55         25.30         6.97 o                         
   6  -8   1         11.97         15.84         5.19 o                         
   7  -8   1        313.70        304.01        11.85 o                         
   8  -8   1          0.99          4.00         3.25 o                         
   9  -8   1         10.79         11.59         5.68 o                         
  10  -8   1          2.56          1.68         5.04 o                         
  11  -8   1         58.34         89.05         9.19 o                         
  12  -8   1         57.30         85.18        10.54 o                         
  13  -8   1        112.75        138.26        14.89 o                         
 -13  -7   1         14.35         31.57        30.98 o                         
 -12  -7   1         76.77         96.03        12.99 o                         
 -11  -7   1         98.49        117.08        14.31 o                         
 -10  -7   1        300.54        301.03        17.39 o                         
  -9  -7   1        760.02        656.69        19.54 o                         
  -8  -7   1        273.17        272.06        14.67 o                         
  -7  -7   1        250.63        255.48        14.73 o                         
  -6  -7   1         16.48          5.15         5.08 o                         
  -5  -7   1        218.42        232.86        16.73 o                         
  -4  -7   1        612.72        629.29        15.28 o                         
  -3  -7   1          3.95          9.99         4.43 o                         
  -2  -7   1        173.01        187.98         6.79 o                         
  -1  -7   1        605.49        564.08        11.38 o                         
   0  -7   1        326.03        349.07         8.49 o                         
   1  -7   1       1290.54       1338.57        24.30 o                         
   2  -7   1        607.15        571.10        15.43 o                         
   3  -7   1          8.96          6.74         3.13 o                         
   4  -7   1        873.42        804.92        16.86 o                         
   5  -7   1        329.98        298.80         9.56 o                         
   6  -7   1        320.73        305.60        10.26 o                         
   7  -7   1          1.18          4.33         3.39 o                         
   8  -7   1         26.57         27.73         5.85 o                         
   9  -7   1          2.27          1.61         4.26 o                         
  10  -7   1        357.18        340.68        15.69 o                         
  11  -7   1          1.49         19.46         6.32 o                         
  12  -7   1         80.12         85.01         9.53 o                         
  13  -7   1        107.63         93.40        13.73 o                         
  14  -7   1          2.89         13.14        12.53 o                         
 -13  -6   1          0.15          8.49         5.65 o                         
 -12  -6   1        388.55        386.34        23.32 o                         
 -11  -6   1         58.48         78.53         9.57 o                         
 -10  -6   1         39.54         37.09         6.18 o                         
  -9  -6   1        397.15        364.76        13.22 o                         
  -8  -6   1       1145.96       1077.48        29.41 o                         
  -7  -6   1        513.90        451.31        13.02 o                         
  -6  -6   1        139.09        176.04        10.92 o                         
  -5  -6   1        650.86        704.55        17.55 o                         
  -4  -6   1        609.62        553.44        14.76 o                         
  -3  -6   1       1382.25       1342.16        19.39 o                         
  -2  -6   1         70.92         59.01         4.03 o                         
  -1  -6   1        238.43        272.23         6.27 o                         
   0  -6   1         45.42         34.71         2.76 o                         
   1  -6   1       2688.46       2706.36        32.52 o                         
   2  -6   1       2392.59       2699.54        34.00 o                         
   3  -6   1        294.89        218.99         8.14 o                         
   4  -6   1          8.37          7.10         2.47 o                         
   5  -6   1          0.56          2.78         2.45 o                         
   6  -6   1        821.24        788.09        16.47 o                         
   7  -6   1         24.89         32.28         4.35 o                         
   8  -6   1        270.44        270.38        12.96 o                         
   9  -6   1         61.93         47.77         6.63 o                         
  10  -6   1         63.74         87.12         9.01 o                         
  11  -6   1         25.07         38.80         7.71 o                         
  12  -6   1          1.91         14.48         6.15 o                         
  13  -6   1        792.00        733.20        32.13 o                         
  14  -6   1          8.81         29.18        15.72 o                         
 -13  -5   1          0.11         11.31         6.95 o                         
 -12  -5   1         23.02         34.79         6.41 o                         
 -11  -5   1         20.97         21.57         4.85 o                         
 -10  -5   1         43.44         41.21         6.18 o                         
  -9  -5   1          1.76         -2.51         3.63 o                         
  -8  -5   1        679.01        627.72        18.96 o                         
  -7  -5   1        158.24        178.38        10.35 o                         
  -6  -5   1         79.01         90.36         6.52 o                         
  -5  -5   1        989.27       1149.01        20.60 o                         
  -4  -5   1        506.86        437.56        12.36 o                         
  -3  -5   1       4088.32       4234.11        47.67 o                         
  -2  -5   1        352.52        339.36         8.80 o                         
  -1  -5   1          0.99          5.61         1.44 o                         
   0  -5   1        142.60        158.18         4.07 o                         
   1  -5   1       1949.91       1878.41        22.70 o                         
   2  -5   1         60.01         55.31         4.64 o                         
   3  -5   1        263.13        291.69         8.43 o                         
   4  -5   1        108.07        145.78         6.38 o                         
   5  -5   1       1085.59       1041.21        17.36 o                         
   6  -5   1         64.79         67.43         5.04 o                         
   7  -5   1       1466.92       1426.31        25.43 o                         
   8  -5   1        237.81        195.94        10.98 o                         
   9  -5   1          1.81         13.34         4.58 o                         
  10  -5   1         35.84         24.53         5.53 o                         
  11  -5   1         29.56         40.33         7.04 o                         
  12  -5   1          5.94         12.07         6.24 o                         
  13  -5   1          8.35         13.76         7.10 o                         
  14  -5   1         42.25         55.78        13.57 o                         
 -13  -4   1         55.58         49.00         8.92 o                         
 -12  -4   1        170.70        164.81        10.68 o                         
 -11  -4   1          0.67          5.64         5.23 o                         
 -10  -4   1        100.40        110.30        10.43 o                         
  -9  -4   1        401.79        375.54        13.57 o                         
  -8  -4   1        502.31        468.92        14.09 o                         
  -7  -4   1          5.08         12.95         3.67 o                         
  -6  -4   1        997.11        989.46        19.86 o                         
  -5  -4   1         29.58         36.08         3.84 o                         
  -4  -4   1       5893.32       6057.35        80.52 o                         
  -3  -4   1         54.51         38.73         4.16 o                         
  -2  -4   1        427.51        427.67         8.38 o                         
  -1  -4   1        109.84        129.28         5.71 o                         
   0  -4   1          1.20          0.00         0.93 o                         
   1  -4   1         81.65         92.16         7.08 o                         
   2  -4   1         33.34         48.70         3.67 o                         
   3  -4   1        221.30        160.37         5.34 o                         
   4  -4   1       4434.94       4844.90        50.48 o                         
   5  -4   1        423.81        381.42        10.49 o                         
   6  -4   1        632.77        617.32        14.61 o                         
   7  -4   1         65.14         51.60         4.76 o                         
   8  -4   1        165.27        154.74         7.88 o                         
   9  -4   1        728.66        699.52        15.79 o                         
  10  -4   1        118.08        113.11         8.19 o                         
  11  -4   1          1.63          2.50         5.74 o                         
  12  -4   1          0.02          5.12         5.91 o                         
  13  -4   1         52.32         46.49         8.24 o                         
  14  -4   1         51.97         65.95        12.40 o                         
 -14  -3   1         50.94         60.39        13.34 o                         
 -13  -3   1        143.39        129.09        11.03 o                         
 -12  -3   1        126.74        136.49        11.77 o                         
 -11  -3   1         14.68         26.71         6.69 o                         
 -10  -3   1        267.97        283.84        15.55 o                         
  -9  -3   1         60.27         68.21         7.88 o                         
  -8  -3   1        313.62        312.00        13.69 o                         
  -7  -3   1        358.20        349.32        12.47 o                         
  -6  -3   1       2475.42       2439.94        37.07 o                         
  -5  -3   1         99.69        102.13         7.64 o                         
  -4  -3   1          9.27         22.68         2.96 o                         
  -3  -3   1       1032.80       1013.77        16.05 o                         
  -2  -3   1      19918.16      22666.90       692.88 o                         
  -1  -3   1       3155.64       3450.86        47.96 o                         
   0  -3   1       1516.51       1738.46        18.83 o                         
   1  -3   1         41.68         66.84         4.13 o                         
   2  -3   1        118.72        144.68         4.40 o                         
   3  -3   1        783.99        736.39        11.57 o                         
   4  -3   1       5164.52       5267.85        56.24 o                         
   5  -3   1          0.92          2.25         1.79 o                         
   6  -3   1          0.86          2.58         2.03 o                         
   7  -3   1        289.22        292.00        11.81 o                         
   8  -3   1         38.29         20.25         3.83 o                         
   9  -3   1          1.43          4.39         3.02 o                         
  10  -3   1          9.30         13.04         3.91 o                         
  11  -3   1        248.52        243.76        11.57 o                         
  12  -3   1         76.60         85.47         7.72 o                         
  13  -3   1          1.37          7.47         5.29 o                         
  14  -3   1          3.00         24.09        10.06 o                         
 -14  -2   1         80.62         87.66        10.81 o                         
 -13  -2   1        129.37        131.81        11.37 o                         
 -12  -2   1        297.44        302.65        18.08 o                         
 -11  -2   1        180.89        177.80        15.26 o                         
 -10  -2   1        253.56        269.25        13.30 o                         
  -9  -2   1        630.28        594.07        16.61 o                         
  -8  -2   1        347.61        349.73        13.56 o                         
  -7  -2   1        513.20        550.61        15.38 o                         
  -6  -2   1        738.71        766.23        18.67 o                         
  -5  -2   1       1075.32       1167.60        23.46 o                         
  -4  -2   1       5021.40       5095.16        64.22 o                         
  -3  -2   1         18.69         21.07         3.00 o                         
  -2  -2   1      24561.30      29324.12       779.85 o                         
  -1  -2   1        513.04        542.71         8.94 o                         
   0  -2   1        420.40        462.35         7.44 o                         
   1  -2   1       4685.83       5632.69       221.65 o                         
   2  -2   1       2203.64       2262.82        22.67 o                         
   3  -2   1        391.64        459.77         7.57 o                         
   4  -2   1       2689.93       3037.73        33.42 o                         
   5  -2   1         30.64         40.16         3.76 o                         
   6  -2   1          0.24         -1.48         1.76 o                         
   7  -2   1          2.47          6.14         2.56 o                         
   8  -2   1         48.51         51.96         4.88 o                         
   9  -2   1        865.15        759.27        17.02 o                         
  10  -2   1        604.54        598.65        19.18 o                         
  11  -2   1        103.16        119.82        10.86 o                         
  12  -2   1         13.01         14.59         7.23 o                         
  13  -2   1        149.20        132.41        12.91 o                         
  14  -2   1          1.80         17.68        10.11 o                         
 -14  -1   1         16.87         25.10         6.58 o                         
 -13  -1   1         10.97         18.42         5.12 o                         
 -12  -1   1        104.02         98.32         9.01 o                         
 -11  -1   1        128.38        104.47        10.22 o                         
 -10  -1   1         64.56         71.27         7.92 o                         
  -9  -1   1        178.48        208.89        11.45 o                         
  -8  -1   1         68.49         85.79         6.89 o                         
  -7  -1   1        178.08        203.51        10.13 o                         
  -6  -1   1        134.76        109.61         7.23 o                         
  -5  -1   1          2.89          1.21         2.13 o                         
  -4  -1   1         58.95         66.36         4.63 o                         
  -3  -1   1       9160.84      10637.10       415.00 o                         
  -2  -1   1       3749.49       3716.68        93.52 o                         
  -1  -1   1       1191.66       1128.07        18.31 o                         
   1  -1   1         49.61         53.38         2.37 o                         
   2  -1   1      12628.53      14787.18       726.73 o                         
   3  -1   1       1479.04       1623.19        19.17 o                         
   4  -1   1       1138.28       1434.14        18.77 o                         
   5  -1   1          5.93          4.04         2.33 o                         
   6  -1   1       1128.55       1069.40        16.71 o                         
   7  -1   1          4.73          3.22         2.82 o                         
   8  -1   1          4.22          1.44         3.00 o                         
   9  -1   1         14.32          9.10         5.59 o                         
  10  -1   1        291.73        268.90        11.02 o                         
  11  -1   1          5.73          5.97         4.65 o                         
  12  -1   1        409.80        390.56        17.00 o                         
  13  -1   1         85.61         80.38         8.38 o                         
  14  -1   1          1.37         16.98        16.08 o                         
 -14   0   1          2.56          7.83        13.23 o                         
 -13   0   1        109.54        120.79         9.74 o                         
 -12   0   1         11.37         28.14         6.45 o                         
 -11   0   1          0.24         -0.72         3.75 o                         
 -10   0   1        140.77        144.31        10.23 o                         
  -9   0   1        243.74        252.56        11.47 o                         
  -8   0   1        544.43        510.69        14.11 o                         
  -7   0   1         80.49         88.26         6.56 o                         
  -6   0   1          2.12          1.78         2.53 o                         
  -5   0   1          4.67         12.20         2.43 o                         
  -4   0   1          0.27          2.30         1.40 o                         
  -3   0   1       4019.25       4191.78        63.74 o                         
  -2   0   1        383.42        441.34         7.31 o                         
   1   0   1        285.03        266.86        13.40 o                         
   2   0   1       2181.45       2408.41        60.44 o                         
   3   0   1       2169.81       2266.96        27.04 o                         
   4   0   1      10995.48      11493.90       493.54 o                         
   5   0   1       3694.40       3690.97        44.05 o                         
   6   0   1        200.82        215.28         9.84 o                         
   7   0   1          0.78          5.38         3.65 o                         
   8   0   1         53.50         69.25         8.40 o                         
   9   0   1        334.49        341.92        13.61 o                         
  10   0   1        154.24        145.47         9.21 o                         
  11   0   1        112.79        111.55         8.64 o                         
  12   0   1          9.55         22.43         5.10 o                         
  13   0   1         68.13         67.98         8.37 o                         
  14   0   1         78.41         62.21        11.59 o                         
 -14   1   1          8.36         12.06         8.08 o                         
 -13   1   1          4.28          8.05         8.64 o                         
 -12   1   1        551.87        504.51        15.92 o                         
 -11   1   1        139.15        146.60         9.34 o                         
 -10   1   1         16.32         15.58         3.63 o                         
  -9   1   1        207.73        196.16         9.38 o                         
  -8   1   1          0.33          6.11         3.97 o                         
  -7   1   1        619.44        585.79        13.87 o                         
  -6   1   1          0.15         -1.74         1.74 o                         
  -5   1   1        240.12        287.64        10.71 o                         
  -4   1   1         31.83         23.55         2.46 o                         
  -3   1   1       2004.24       2232.86        22.87 o                         
  -2   1   1       6948.51       8113.86       279.26 o                         
  -1   1   1       1592.56       1608.50        24.49 o                         
   1   1   1       1931.74       1908.46        29.26 o                         
   2   1   1       2487.50       2650.79        37.30 o                         
   3   1   1       4429.43       4473.15        55.76 o                         
   4   1   1        301.35        403.95        11.56 o                         
   5   1   1       3001.19       3167.20        42.26 o                         
   6   1   1        383.47        400.85        17.25 o                         
   7   1   1         20.78         15.99         3.79 o                         
   8   1   1        473.26        496.76        17.18 o                         
   9   1   1         31.36         41.39         8.62 o                         
  10   1   1        512.65        455.98        16.35 o                         
  11   1   1        372.08        363.88        16.31 o                         
  12   1   1        222.30        249.60        15.86 o                         
  13   1   1        365.26        342.93        16.17 o                         
  14   1   1          9.95         18.84         7.91 o                         
 -14   2   1         89.94        114.45        14.55 o                         
 -13   2   1         25.13         27.72         4.59 o                         
 -12   2   1          2.65          6.47         4.04 o                         
 -11   2   1         38.87         35.74         5.15 o                         
 -10   2   1          7.08          3.63         3.48 o                         
  -9   2   1        450.94        436.03        12.34 o                         
  -8   2   1         62.49         68.17         5.38 o                         
  -7   2   1        905.70        895.64        15.74 o                         
  -6   2   1          2.88          6.91         2.03 o                         
  -5   2   1         32.83         41.75         4.41 o                         
  -4   2   1          5.70          2.36         0.93 o                         
  -3   2   1      16979.83      18430.55       558.49 o                         
  -2   2   1      13707.83      15654.37       457.05 o                         
  -1   2   1       2905.75       2987.61        50.90 o                         
   0   2   1        594.86        592.26        10.02 o                         
   1   2   1        135.89        117.40         4.08 o                         
   2   2   1       3197.88       3280.31        38.32 o                         
   3   2   1          4.09          3.85         1.95 o                         
   4   2   1       2057.97       2211.20        31.34 o                         
   5   2   1       1421.93       1435.50        25.40 o                         
   6   2   1         80.05        115.88         8.15 o                         
   7   2   1        604.67        595.92        16.70 o                         
   8   2   1        767.33        733.12        19.81 o                         
   9   2   1        757.02        699.35        20.38 o                         
  10   2   1        430.45        390.95        17.18 o                         
  11   2   1         72.03         83.14        12.09 o                         
  12   2   1          0.42         10.08         6.30 o                         
  13   2   1         38.94         47.62        12.92 o                         
  14   2   1          1.24         10.36         6.55 o                         
 -14   3   1        100.40         96.32        18.52 o                         
 -13   3   1         75.88         93.30        11.23 o                         
 -12   3   1         17.93         28.42         6.51 o                         
 -11   3   1        200.65        182.16        12.99 o                         
 -10   3   1         73.16         73.47         5.98 o                         
  -9   3   1         81.86         64.63         5.35 o                         
  -8   3   1        198.55        234.28         9.06 o                         
  -7   3   1        403.40        435.70        10.76 o                         
  -6   3   1        490.28        497.35        12.29 o                         
  -5   3   1         49.57        140.93         6.34 o                         
  -4   3   1       1394.86       1289.09        17.16 o                         
  -3   3   1       1200.70       1343.42        18.49 o                         
  -2   3   1        976.33        955.23        13.62 o                         
  -1   3   1        280.19        336.58         9.12 o                         
   0   3   1       1476.61       1401.20        14.49 o                         
   1   3   1       2027.32       2337.64        23.90 o                         
   2   3   1       1096.31       1095.84        18.96 o                         
   3   3   1          0.12          4.16         1.95 o                         
   4   3   1       4403.12       4743.50        57.23 o                         
   5   3   1       1239.63       1209.35        20.44 o                         
   6   3   1          0.06          1.08         2.42 o                         
   7   3   1         11.69         20.26         4.53 o                         
   8   3   1         61.96         68.88         6.99 o                         
   9   3   1        594.59        594.53        17.37 o                         
  10   3   1        238.21        236.99        13.43 o                         
  11   3   1        676.33        595.22        24.95 o                         
  12   3   1         12.72         16.85         6.06 o                         
  13   3   1          1.72          6.37         6.28 o                         
 -14   4   1         40.62         53.71        10.43 o                         
 -13   4   1          0.00          5.67         5.81 o                         
 -12   4   1        241.50        246.15        16.41 o                         
 -11   4   1         77.98         74.47         8.80 o                         
 -10   4   1         97.27        123.15         9.53 o                         
  -9   4   1         79.15         76.40         7.47 o                         
  -8   4   1        154.68        146.63         9.10 o                         
  -7   4   1         30.81         36.78         6.26 o                         
  -6   4   1        183.86        175.10         7.61 o                         
  -5   4   1       1367.47       1388.02        19.57 o                         
  -4   4   1        775.32        956.52        14.56 o                         
  -3   4   1        131.41        109.17         5.17 o                         
  -2   4   1       2852.54       2818.44        32.36 o                         
  -1   4   1       2676.34       2866.40        30.89 o                         
   0   4   1        736.49        753.53         8.59 o                         
   1   4   1       1264.20       1269.79        16.38 o                         
   2   4   1       1404.34       1346.67        19.38 o                         
   3   4   1          9.10          5.93         1.80 o                         
   4   4   1       1049.48       1161.27        21.16 o                         
   5   4   1       1513.96       1436.04        25.09 o                         
   6   4   1        232.93        224.69        10.08 o                         
   7   4   1        420.40        437.29        13.37 o                         
   8   4   1        559.28        515.68        15.53 o                         
   9   4   1         12.45         14.59         5.61 o                         
  10   4   1        289.76        279.17        14.21 o                         
  11   4   1        333.24        332.44        15.88 o                         
  12   4   1          6.40         20.80         7.69 o                         
  13   4   1         71.67         78.55        10.07 o                         
 -14   5   1        105.76        144.82        16.08 o                         
 -13   5   1          5.20         10.30         6.54 o                         
 -12   5   1          6.37          9.73         6.24 o                         
 -11   5   1        161.66        166.47        12.02 o                         
 -10   5   1        233.24        248.63        12.90 o                         
  -9   5   1         86.41         45.41         6.42 o                         
  -8   5   1        506.34        431.36        15.79 o                         
  -7   5   1          0.09         -0.38         2.84 o                         
  -6   5   1          4.01          9.93         2.50 o                         
  -5   5   1        206.58        200.31         7.67 o                         
  -4   5   1       2913.11       2954.94        39.23 o                         
  -3   5   1        983.32       1027.40        16.80 o                         
  -2   5   1       3328.31       3612.72        41.43 o                         
  -1   5   1        104.69         93.61         4.74 o                         
   0   5   1       6416.37       6519.11       195.67 o                         
   1   5   1        505.87        508.41         9.04 o                         
   2   5   1        155.59        186.32         6.12 o                         
   3   5   1       2948.92       3023.84        37.72 o                         
   4   5   1       1940.00       1781.47        26.43 o                         
   5   5   1        486.93        450.31        12.94 o                         
   6   5   1        772.21        713.29        16.35 o                         
   7   5   1        373.85        361.17        12.77 o                         
   8   5   1       1061.53        993.75        22.12 o                         
   9   5   1        571.81        549.27        16.66 o                         
  10   5   1        396.87        361.92        16.11 o                         
  11   5   1          5.75          4.10         4.60 o                         
  12   5   1        187.09        170.97        12.44 o                         
  13   5   1         29.73         36.21        11.61 o                         
 -14   6   1         21.53         53.67        18.32 o                         
 -13   6   1          5.96         19.86         7.88 o                         
 -12   6   1        197.13        202.89        14.24 o                         
 -11   6   1          0.73          8.50         6.66 o                         
 -10   6   1         31.00         44.12         9.89 o                         
  -9   6   1        638.73        566.58        16.59 o                         
  -8   6   1        171.73        163.57        10.66 o                         
  -7   6   1         65.37         78.51         5.22 o                         
  -6   6   1          7.42          7.00         2.57 o                         
  -5   6   1        540.80        542.48        15.79 o                         
  -4   6   1        641.32        593.50        13.30 o                         
  -3   6   1        161.26        175.90        10.17 o                         
  -2   6   1       3512.81       3716.53        43.19 o                         
  -1   6   1        380.79        327.40         7.23 o                         
   0   6   1        254.75        256.57         6.27 o                         
   1   6   1         38.38         72.09         4.14 o                         
   2   6   1         29.13         35.17         3.08 o                         
   3   6   1        117.76        109.15         6.71 o                         
   4   6   1         71.40        101.86         7.95 o                         
   5   6   1         59.16         89.30         7.70 o                         
   6   6   1        211.20        222.20        10.10 o                         
   7   6   1        285.34        291.99        12.60 o                         
   8   6   1        433.33        385.11        14.44 o                         
   9   6   1        285.43        286.90        13.28 o                         
  10   6   1         75.11         81.07         8.94 o                         
  11   6   1         23.13         42.96         7.88 o                         
  12   6   1        183.41        183.48        15.51 o                         
  13   6   1         62.90         63.11        10.07 o                         
 -14   7   1          4.04          7.99        19.33 o                         
 -13   7   1        365.28        357.59        19.36 o                         
 -12   7   1        102.27        122.44        12.08 o                         
 -11   7   1         94.27        105.21         9.77 o                         
 -10   7   1          0.81         -3.39         3.39 o                         
  -9   7   1        962.89        828.78        21.70 o                         
  -8   7   1        139.48        136.75         9.11 o                         
  -7   7   1        185.09        171.66         8.73 o                         
  -6   7   1        127.76        130.19        10.19 o                         
  -5   7   1          0.07          3.07         3.19 o                         
  -4   7   1         46.02        111.09         7.20 o                         
  -3   7   1       2232.39       2301.84        33.59 o                         
  -2   7   1        195.06        259.05         8.13 o                         
  -1   7   1        411.04        507.25        11.43 o                         
   0   7   1         28.79         39.22         3.36 o                         
   1   7   1         14.62         15.13         3.35 o                         
   2   7   1        207.98        220.40         7.58 o                         
   3   7   1         77.91        120.11         6.17 o                         
   4   7   1        329.31        353.74        10.80 o                         
   5   7   1        188.16        199.29        11.78 o                         
   6   7   1        108.04        112.74        10.02 o                         
   7   7   1         52.95         50.06         6.99 o                         
   8   7   1         83.49         80.64         6.78 o                         
   9   7   1         11.22         13.97         4.23 o                         
  10   7   1          4.81         16.90         4.63 o                         
  11   7   1        269.86        253.31        20.57 o                         
  12   7   1          8.30         15.57         6.47 o                         
 -14   8   1         33.02         12.05        17.30 o                         
 -13   8   1        100.86         87.23        10.31 o                         
 -12   8   1         85.80         96.47         9.68 o                         
 -11   8   1        199.76        207.04        13.29 o                         
 -10   8   1         12.22         23.81         6.68 o                         
  -9   8   1        166.91        158.90        10.80 o                         
  -8   8   1        233.36        285.24        10.54 o                         
  -7   8   1         97.47         97.68         6.93 o                         
  -6   8   1         45.80         57.35         5.49 o                         
  -5   8   1        306.36        284.58        10.69 o                         
  -4   8   1       1484.54       1473.01        24.91 o                         
  -3   8   1       1075.77       1047.44        19.54 o                         
  -2   8   1          4.69          4.17         2.43 o                         
  -1   8   1        951.22        946.84        14.94 o                         
   0   8   1          2.92         -0.95         2.12 o                         
   1   8   1       1336.09       1376.30        20.52 o                         
   2   8   1          9.89          6.85         2.53 o                         
   3   8   1         23.40         33.90         3.91 o                         
   4   8   1       1511.81       1451.88        21.80 o                         
   5   8   1        448.18        450.15        16.36 o                         
   6   8   1        416.78        405.15        16.38 o                         
   7   8   1        656.79        576.90        19.36 o                         
   8   8   1        281.85        287.45        15.37 o                         
   9   8   1        272.73        286.32        18.05 o                         
  10   8   1         48.93         47.05         8.01 o                         
  11   8   1          5.13         26.04        10.22 o                         
  12   8   1         17.07         21.99        11.63 o                         
 -13   9   1         57.96         66.79        11.30 o                         
 -12   9   1         48.26         74.44         9.62 o                         
 -11   9   1          0.13         10.69         6.05 o                         
 -10   9   1          0.11          6.95         4.93 o                         
  -9   9   1         17.94         19.50         5.18 o                         
  -8   9   1          8.20         16.58         4.41 o                         
  -7   9   1        153.00        160.96         9.24 o                         
  -6   9   1        161.05        173.97        10.48 o                         
  -5   9   1          4.96         -0.86         4.05 o                         
  -4   9   1        684.82        614.87        15.65 o                         
  -3   9   1        102.01        116.25         7.38 o                         
  -2   9   1         19.15         20.91         3.16 o                         
  -1   9   1          4.94          5.63         2.48 o                         
   0   9   1         14.93         12.51         3.65 o                         
   1   9   1       1768.73       1696.78        27.05 o                         
   2   9   1        699.16        682.19        12.83 o                         
   3   9   1         29.24         39.00         4.65 o                         
   4   9   1        147.91        166.62         9.68 o                         
   5   9   1        435.03        432.91        13.59 o                         
   6   9   1         79.01         81.57         8.83 o                         
   7   9   1          2.63          3.72         5.33 o                         
   8   9   1         55.42         81.31         9.62 o                         
   9   9   1         26.89         37.61         7.36 o                         
  10   9   1          4.80         16.99         8.36 o                         
  11   9   1         33.44         37.65         9.00 o                         
 -13  10   1         15.76         39.22        13.94 o                         
 -12  10   1         14.33         30.46         7.27 o                         
 -11  10   1          4.59          9.08         5.65 o                         
 -10  10   1         60.26         82.09        10.02 o                         
  -9  10   1        106.61        122.42         8.75 o                         
  -8  10   1        229.29        232.59        10.96 o                         
  -7  10   1          5.63         13.42         3.71 o                         
  -6  10   1        218.62        200.33        11.69 o                         
  -5  10   1        241.15        229.89        11.41 o                         
  -4  10   1        166.62        156.78         9.47 o                         
  -3  10   1          6.74          2.39         2.70 o                         
  -2  10   1         90.08         82.41         5.75 o                         
  -1  10   1        526.19        486.58        12.32 o                         
   0  10   1       2071.84       2012.08        32.16 o                         
   1  10   1        148.20        164.53        11.08 o                         
   2  10   1        354.17        353.22        10.00 o                         
   3  10   1         29.26         36.74         4.85 o                         
   4  10   1        395.67        370.37        10.99 o                         
   5  10   1         14.14         20.84         6.07 o                         
   6  10   1        134.91        153.57        10.13 o                         
   7  10   1         65.08         89.07         9.18 o                         
   8  10   1          1.95          9.25         8.86 o                         
   9  10   1          8.68         16.97         6.40 o                         
  10  10   1        135.85        138.05        11.90 o                         
  11  10   1         66.81         63.28        14.29 o                         
 -12  11   1         16.75         31.19         9.84 o                         
 -11  11   1          2.23         24.76        10.64 o                         
 -10  11   1          5.19         11.74         5.84 o                         
  -9  11   1          7.52         28.05         7.00 o                         
  -8  11   1        102.15         95.00         8.01 o                         
  -7  11   1          9.36          5.44         4.20 o                         
  -6  11   1         70.26         54.49         9.22 o                         
  -5  11   1       1113.53       1037.88        28.47 o                         
  -4  11   1          3.94          1.65         3.46 o                         
  -3  11   1         66.90         87.87         6.11 o                         
  -2  11   1        180.30        178.98         8.00 o                         
  -1  11   1         52.15         52.76         5.10 o                         
   0  11   1        164.78        179.22        11.20 o                         
   1  11   1         19.99         18.18         4.84 o                         
   2  11   1          6.83          9.45         3.73 o                         
   3  11   1        176.51        181.90         8.78 o                         
   4  11   1        281.26        301.66        10.88 o                         
   5  11   1         45.13         39.36         5.90 o                         
   6  11   1          9.26          3.40         4.88 o                         
   7  11   1        305.85        308.31        14.37 o                         
   8  11   1        130.68        133.11        10.85 o                         
   9  11   1        171.07        202.80        12.88 o                         
  10  11   1          4.12         17.54        12.70 o                         
 -12  12   1          0.34          8.85         7.95 o                         
 -11  12   1        220.37        217.93        15.22 o                         
 -10  12   1        262.41        272.60        15.50 o                         
  -9  12   1          1.69         -1.58         4.47 o                         
  -8  12   1         41.21         36.38         6.10 o                         
  -7  12   1        279.36        301.21        13.68 o                         
  -6  12   1         14.90          7.28         4.67 o                         
  -5  12   1         25.66         37.80         6.04 o                         
  -4  12   1          0.55          7.41         3.97 o                         
  -3  12   1        134.26        140.53         7.96 o                         
  -2  12   1          3.69          6.10         3.45 o                         
  -1  12   1         32.25         57.45         7.25 o                         
   0  12   1        900.51        813.89        21.26 o                         
   1  12   1        229.88        237.50        12.87 o                         
   2  12   1         44.23         47.79         6.16 o                         
   3  12   1         43.67         42.41         5.23 o                         
   4  12   1        430.27        413.43        14.51 o                         
   5  12   1        516.98        472.57        15.10 o                         
   6  12   1          0.11          5.98         5.26 o                         
   7  12   1         49.89         53.23         7.33 o                         
   8  12   1          0.70          5.64         7.32 o                         
   9  12   1          4.75         15.97         6.18 o                         
 -11  13   1         43.08         41.03         9.74 o                         
 -10  13   1          1.27          8.91         4.96 o                         
  -9  13   1         57.70         57.66         7.80 o                         
  -8  13   1         11.24         13.09         5.66 o                         
  -7  13   1        131.15        139.62        13.70 o                         
  -6  13   1         80.98         91.28         8.66 o                         
  -5  13   1         41.92         55.55         6.94 o                         
  -4  13   1        176.11        186.15         9.24 o                         
  -3  13   1        321.83        285.04        15.42 o                         
  -2  13   1        212.78        213.05        11.05 o                         
  -1  13   1          0.34         -1.41         4.51 o                         
   0  13   1        122.58        130.27        10.39 o                         
   1  13   1          2.22         12.29         5.01 o                         
   2  13   1         89.35         91.28         7.94 o                         
   3  13   1        372.49        363.98        13.46 o                         
   4  13   1        114.25        120.57         9.29 o                         
   5  13   1          2.99          4.13         5.02 o                         
   6  13   1         47.63         47.14         9.12 o                         
   7  13   1        149.87        186.63        13.72 o                         
   8  13   1         30.47         33.62         8.38 o                         
   9  13   1          0.01          4.91         5.80 o                         
 -11  14   1         29.03         33.24         9.54 o                         
 -10  14   1          1.84          6.42         5.88 o                         
  -9  14   1        184.87        187.64        12.41 o                         
  -8  14   1          0.02         14.21         5.67 o                         
  -7  14   1          9.10         14.87         5.15 o                         
  -6  14   1         35.49         46.64         7.22 o                         
  -5  14   1        129.05        153.11        10.06 o                         
  -4  14   1        171.06        157.26         9.47 o                         
  -3  14   1        115.78        126.08         7.71 o                         
  -2  14   1        346.27        340.42        13.98 o                         
  -1  14   1         38.36         59.12         8.60 o                         
   0  14   1        146.78        160.49        11.54 o                         
   1  14   1         26.87         27.34         6.60 o                         
   2  14   1        518.32        515.99        19.24 o                         
   3  14   1          2.49          9.27         5.84 o                         
   4  14   1          0.20         -3.85         4.58 o                         
   5  14   1         43.68         48.55         7.00 o                         
   6  14   1         49.02         62.98         8.94 o                         
   7  14   1          1.79          9.71         6.65 o                         
   8  14   1          4.27         21.87        12.00 o                         
 -10  15   1          0.03          5.71         7.09 o                         
  -9  15   1         13.12         15.05         6.08 o                         
  -8  15   1         69.43         72.18         8.26 o                         
  -7  15   1        350.25        382.09        26.80 o                         
  -6  15   1         73.67         69.71         8.08 o                         
  -5  15   1          7.32         16.14         4.62 o                         
  -4  15   1        332.76        358.07        13.25 o                         
  -3  15   1         19.21         19.29         4.32 o                         
  -2  15   1          5.87          8.30         5.54 o                         
  -1  15   1        387.50        389.64        18.97 o                         
   0  15   1         11.13          5.80         5.08 o                         
   1  15   1          8.05          9.56         6.49 o                         
   2  15   1          2.52          5.45         4.74 o                         
   3  15   1        216.21        208.75        13.66 o                         
   4  15   1         29.80         32.33         6.67 o                         
   5  15   1          0.98          8.91         6.31 o                         
   6  15   1        299.92        292.18        22.20 o                         
   7  15   1         51.57         42.70         9.52 o                         
  -9  16   1          0.75         22.11         7.52 o                         
  -8  16   1        349.60        347.34        21.35 o                         
  -7  16   1        322.89        301.07        16.26 o                         
  -6  16   1         24.28         34.84         6.12 o                         
  -5  16   1        108.37        103.88         8.53 o                         
  -4  16   1         26.01         30.74         7.34 o                         
  -3  16   1         11.33         16.72         4.24 o                         
  -2  16   1         10.45         23.95         7.10 o                         
  -1  16   1         19.92         24.37         7.36 o                         
   0  16   1         63.64         80.65         9.87 o                         
   1  16   1         73.85         67.88         8.39 o                         
   2  16   1        147.59        146.21        11.44 o                         
   3  16   1        123.65        128.70        16.76 o                         
   4  16   1         31.96         31.47         9.94 o                         
   5  16   1         11.82          7.29         7.12 o                         
  -7  17   1         18.85         31.43         7.15 o                         
  -6  17   1        112.21        110.13        10.72 o                         
  -5  17   1          4.45         14.83         6.75 o                         
  -4  17   1         22.99         18.91         6.22 o                         
  -3  17   1          1.36         12.73         7.30 o                         
  -2  17   1          8.55         29.57         7.95 o                         
  -1  17   1          6.91         -6.70         7.57 o                         
   0  17   1          1.91         14.49         6.31 o                         
   1  17   1        287.09        328.24        19.66 o                         
   2  17   1         96.63         78.52        10.89 o                         
   3  17   1         41.66         60.85        13.68 o                         
   4  17   1          0.38         -7.81         7.81 o                         
  -5  18   1        118.89        101.82        13.91 o                         
  -4  18   1         82.41        131.11        17.66 o                         
  -3  18   1        216.43        226.66        23.98 o                         
  -2  18   1          3.55         -3.06        11.73 o                         
  -1  18   1          4.48         13.96         8.20 o                         
   0  18   1        116.72        120.51        16.40 o                         
   1  18   1         73.10         79.40        11.72 o                         
  -2 -18   2         17.10         29.43        12.14 o                         
  -1 -18   2         97.40        105.80        15.81 o                         
   0 -18   2         18.12         29.86         8.67 o                         
   1 -18   2          3.63         21.62        10.45 o                         
   2 -18   2          0.06          5.92         7.64 o                         
   3 -18   2         14.35         15.65         8.01 o                         
   4 -18   2         66.90         69.00        11.55 o                         
   5 -18   2         39.45         33.58        11.13 o                         
  -4 -17   2         27.49         61.44        13.49 o                         
  -3 -17   2          9.98         16.58         8.49 o                         
  -2 -17   2         63.79         75.76         9.63 o                         
  -1 -17   2         34.66         35.14        10.08 o                         
   0 -17   2        581.29        520.52        27.66 o                         
   1 -17   2        168.03        154.56        12.81 o                         
   2 -17   2         22.66         38.03         6.64 o                         
   3 -17   2          0.00         15.86         8.04 o                         
   4 -17   2         10.13         23.67         7.35 o                         
   5 -17   2        238.25        222.08        12.97 o                         
   6 -17   2         29.80         29.23         6.11 o                         
   7 -17   2         10.41         33.41         8.05 o                         
  -6 -16   2         28.82         21.24         9.76 o                         
  -5 -16   2         13.09         19.27         7.42 o                         
  -4 -16   2          3.15         15.63         7.31 o                         
  -3 -16   2        402.23        426.91        18.22 o                         
  -2 -16   2          7.80         12.51        10.13 o                         
  -1 -16   2          0.30          9.96         6.74 o                         
   0 -16   2        196.86        219.73        14.80 o                         
   1 -16   2        131.21        158.18        13.64 o                         
   2 -16   2         90.52        114.81        10.64 o                         
   3 -16   2         39.47         41.82         5.47 o                         
   4 -16   2         21.14         27.67         5.51 o                         
   5 -16   2          3.38          9.43         5.14 o                         
   6 -16   2         36.67         42.50         7.35 o                         
   7 -16   2          0.01          4.42         6.54 o                         
   8 -16   2         97.52         77.58        10.25 o                         
  -7 -15   2          0.06         -6.00         9.92 o                         
  -6 -15   2         19.50         21.95        13.87 o                         
  -5 -15   2         75.00         83.21        10.78 o                         
  -4 -15   2         17.09         17.26         4.83 o                         
  -3 -15   2          0.69         -2.14         4.41 o                         
  -2 -15   2          1.63          5.93         5.34 o                         
  -1 -15   2         45.58         55.93         8.07 o                         
   0 -15   2         40.86         37.73         7.08 o                         
   1 -15   2        155.52        156.41        10.14 o                         
   2 -15   2         38.78         41.09         8.47 o                         
   3 -15   2         84.27         84.92         6.89 o                         
   4 -15   2        345.22        363.81        14.29 o                         
   5 -15   2         93.99        117.38         9.63 o                         
   6 -15   2         47.41         41.67         7.21 o                         
   7 -15   2          4.04          8.91         5.60 o                         
   8 -15   2          4.96         -2.59         5.65 o                         
   9 -15   2        182.09        154.68        14.90 o                         
  -8 -14   2          2.73         19.56         7.45 o                         
  -7 -14   2         81.93         92.11        11.60 o                         
  -6 -14   2        502.53        464.87        15.75 o                         
  -5 -14   2         60.94         80.49         9.09 o                         
  -4 -14   2          1.53         -4.90         4.90 o                         
  -3 -14   2         64.73         73.38         7.09 o                         
  -2 -14   2        104.33        117.97        10.69 o                         
  -1 -14   2         25.17         26.34         5.81 o                         
   0 -14   2          3.05          4.79         5.10 o                         
   1 -14   2          1.66         11.65         7.16 o                         
   2 -14   2        154.64        161.78         9.60 o                         
   3 -14   2          7.22         12.02         4.36 o                         
   4 -14   2         13.71          4.63         4.42 o                         
   5 -14   2          4.22          2.63         5.46 o                         
   6 -14   2         43.13         50.34         8.17 o                         
   7 -14   2         38.56         47.44         7.79 o                         
   8 -14   2        163.30        142.70        11.15 o                         
   9 -14   2         13.78         25.69         7.04 o                         
  10 -14   2          1.82         10.63         9.07 o                         
  -9 -13   2         12.45         26.32         7.69 o                         
  -8 -13   2        161.51        156.64        12.16 o                         
  -7 -13   2         44.69         44.61         6.79 o                         
  -6 -13   2         24.93         38.19         7.03 o                         
  -5 -13   2         40.09         49.47         6.04 o                         
  -4 -13   2         27.75         23.16         5.34 o                         
  -3 -13   2          3.00          9.76         4.29 o                         
  -2 -13   2        999.78        969.55        23.41 o                         
  -1 -13   2          0.06          9.93         5.36 o                         
   0 -13   2          0.04          5.21         3.92 o                         
   1 -13   2         49.39         58.50         7.80 o                         
   2 -13   2         97.32        115.54         7.20 o                         
   3 -13   2        602.68        583.63        14.40 o                         
   4 -13   2        300.73        316.97        14.40 o                         
   5 -13   2          1.92          4.96         4.63 o                         
   6 -13   2        483.60        424.04        16.28 o                         
   7 -13   2        127.26        125.84        10.65 o                         
   8 -13   2         90.78         85.39        10.87 o                         
   9 -13   2          0.03         12.15         5.53 o                         
  10 -13   2          1.99         11.94         6.94 o                         
  11 -13   2         20.65         26.17         9.90 o                         
 -10 -12   2          0.35          1.44         7.08 o                         
  -9 -12   2        378.19        376.83        26.00 o                         
  -8 -12   2         40.91         31.95         7.01 o                         
  -7 -12   2          0.26          3.62         4.94 o                         
  -6 -12   2        354.66        355.67        14.32 o                         
  -5 -12   2         79.07         90.51         7.80 o                         
  -4 -12   2        232.25        220.59        13.69 o                         
  -3 -12   2         48.20         45.72         5.08 o                         
  -2 -12   2        222.50        243.17        11.21 o                         
  -1 -12   2        133.65        129.98         9.68 o                         
   0 -12   2         73.01         89.20         7.21 o                         
   1 -12   2       1367.95       1174.42        22.77 o                         
   2 -12   2         22.86         23.75         4.34 o                         
   3 -12   2         58.86         49.29         6.32 o                         
   4 -12   2        105.95        112.50         8.50 o                         
   5 -12   2        217.42        221.39        12.99 o                         
   6 -12   2         17.35         18.97         5.47 o                         
   7 -12   2         26.22         42.35         7.11 o                         
   8 -12   2        115.39        142.21        13.11 o                         
   9 -12   2         94.06        106.29         9.78 o                         
  10 -12   2          5.11          9.88         5.21 o                         
  11 -12   2          8.72         33.84        10.60 o                         
  12 -12   2          2.69         20.41        10.66 o                         
 -11 -11   2        112.04         96.19        12.54 o                         
 -10 -11   2         89.16        108.40        10.25 o                         
  -9 -11   2         24.64         33.78         7.80 o                         
  -8 -11   2          1.51          3.39         5.45 o                         
  -7 -11   2        250.42        275.44        15.41 o                         
  -6 -11   2         12.26         15.26         4.62 o                         
  -5 -11   2         14.65          9.78         4.19 o                         
  -4 -11   2        400.74        367.42        10.18 o                         
  -3 -11   2       1013.01        983.48        29.55 o                         
  -2 -11   2         15.08         21.50         4.77 o                         
  -1 -11   2         52.10         42.91         5.97 o                         
   0 -11   2        133.74        159.95        11.73 o                         
   1 -11   2        507.32        438.70        13.12 o                         
   2 -11   2        135.58        131.80         7.42 o                         
   3 -11   2          6.22         17.37         4.47 o                         
   4 -11   2        988.14        905.85        25.84 o                         
   5 -11   2         78.17         73.15         7.48 o                         
   6 -11   2        181.54        213.14        11.57 o                         
   7 -11   2         33.95         34.33         6.09 o                         
   8 -11   2          0.13         -2.08         4.05 o                         
   9 -11   2        288.51        299.65        21.80 o                         
  10 -11   2        168.76        182.76        11.05 o                         
  11 -11   2          3.89         11.93         6.62 o                         
  12 -11   2         21.40         38.84        12.98 o                         
 -11 -10   2         23.98         25.63         7.75 o                         
 -10 -10   2         25.62         23.07         7.23 o                         
  -9 -10   2        140.51        164.17        12.69 o                         
  -8 -10   2        142.42        159.94        14.10 o                         
  -7 -10   2          1.00          1.91         5.14 o                         
  -6 -10   2         19.30         31.21         6.09 o                         
  -5 -10   2        686.48        628.87        16.49 o                         
  -4 -10   2         45.89         43.71         4.15 o                         
  -3 -10   2        372.90        355.88         9.12 o                         
  -2 -10   2         86.16        104.00         7.59 o                         
  -1 -10   2        387.23        394.95        13.38 o                         
   0 -10   2         72.11        114.75         7.44 o                         
   1 -10   2          0.38          3.06         2.46 o                         
   2 -10   2         43.12         29.39         4.71 o                         
   3 -10   2         22.38         19.24         4.57 o                         
   4 -10   2        465.61        474.35        15.77 o                         
   5 -10   2        315.12        326.27        12.46 o                         
   6 -10   2        101.85        120.86         8.67 o                         
   7 -10   2         10.12          9.81         3.55 o                         
   8 -10   2        232.40        226.97        12.00 o                         
   9 -10   2        385.86        373.96        15.66 o                         
  10 -10   2          3.51          9.61         6.40 o                         
  11 -10   2          4.74         19.78         7.88 o                         
  12 -10   2         33.34         43.31        10.09 o                         
 -12  -9   2          0.50          0.40         6.70 o                         
 -11  -9   2         67.57         56.04         9.34 o                         
 -10  -9   2          0.36          9.60         6.93 o                         
  -9  -9   2         13.60         21.73         6.06 o                         
  -8  -9   2        750.52        728.72        21.59 o                         
  -7  -9   2        136.01        164.74        11.25 o                         
  -6  -9   2        548.36        507.34        16.25 o                         
  -5  -9   2         42.98         50.64         6.74 o                         
  -4  -9   2       1514.03       1496.52        30.90 o                         
  -3  -9   2         16.25         18.30         3.18 o                         
  -2  -9   2        308.86        303.12        10.94 o                         
  -1  -9   2        242.62        274.27         8.95 o                         
   0  -9   2         38.37         44.91         4.96 o                         
   1  -9   2       1828.11       1701.46        22.89 o                         
   2  -9   2        153.89        154.32         9.16 o                         
   3  -9   2        489.07        447.48        13.09 o                         
   4  -9   2        406.81        365.93        12.34 o                         
   5  -9   2       1030.36        927.95        19.30 o                         
   6  -9   2        661.20        626.88        16.89 o                         
   7  -9   2        717.33        677.16        21.56 o                         
   8  -9   2         20.81         25.24         4.86 o                         
   9  -9   2          0.23         10.62         5.80 o                         
  10  -9   2          0.52          8.56         6.22 o                         
  11  -9   2         60.03         96.47        11.96 o                         
  12  -9   2        103.83         95.74        11.73 o                         
  13  -9   2          2.24          7.31        11.71 o                         
 -12  -8   2          0.02         -5.51         6.31 o                         
 -11  -8   2        439.77        446.24        18.21 o                         
 -10  -8   2         49.07         44.26         8.01 o                         
  -9  -8   2        165.18        145.85        12.55 o                         
  -8  -8   2        233.97        244.16        14.37 o                         
  -7  -8   2        134.39        126.98        13.39 o                         
  -6  -8   2        232.59        223.99        11.19 o                         
  -5  -8   2         49.41         51.44         6.34 o                         
  -4  -8   2        218.29        243.26        10.79 o                         
  -3  -8   2       1832.71       1696.11        23.34 o                         
  -2  -8   2          8.19         10.26         2.27 o                         
  -1  -8   2       1048.55        993.31        16.92 o                         
   0  -8   2       1664.31       1775.43        26.32 o                         
   1  -8   2        985.72       1118.61        21.34 o                         
   2  -8   2        191.28        208.81         9.98 o                         
   3  -8   2        346.84        316.49        10.71 o                         
   4  -8   2        599.39        560.05        14.79 o                         
   5  -8   2        119.96        138.98         8.22 o                         
   6  -8   2        170.43        184.51         9.47 o                         
   7  -8   2         25.23         23.08         4.93 o                         
   8  -8   2        154.07        161.50         9.04 o                         
   9  -8   2         59.40         68.97         7.74 o                         
  10  -8   2         15.59         12.43         6.41 o                         
  11  -8   2          1.38         11.46         5.93 o                         
  12  -8   2         38.56         62.67        11.75 o                         
  13  -8   2         21.84         11.06        10.51 o                         
 -13  -7   2          4.45         10.54         6.80 o                         
 -12  -7   2         10.65         20.01         7.28 o                         
 -11  -7   2         13.94         20.54         6.45 o                         
 -10  -7   2        509.40        449.79        17.28 o                         
  -9  -7   2         12.08         12.31         5.49 o                         
  -8  -7   2        839.52        774.47        21.80 o                         
  -7  -7   2        915.66        860.24        27.92 o                         
  -6  -7   2       1741.44       1678.25        35.49 o                         
  -5  -7   2        146.63        182.35         9.58 o                         
  -4  -7   2       1759.18       1644.45        26.58 o                         
  -3  -7   2       1004.35       1017.64        18.20 o                         
  -2  -7   2       1376.73       1294.95        18.71 o                         
  -1  -7   2        104.03        128.96         5.98 o                         
   0  -7   2        757.63        758.00        11.79 o                         
   1  -7   2         65.83         62.86         5.01 o                         
   2  -7   2         76.67         97.77         6.93 o                         
   3  -7   2          4.74          7.25         3.15 o                         
   4  -7   2         42.11         49.17         4.81 o                         
   5  -7   2        148.53        179.53         8.45 o                         
   6  -7   2        715.46        632.95        15.59 o                         
   7  -7   2       1931.49       1809.75        32.30 o                         
   8  -7   2        344.10        321.32        13.80 o                         
   9  -7   2         15.96         17.92         5.12 o                         
  10  -7   2         20.32         26.85         8.39 o                         
  11  -7   2         25.48         38.70         7.73 o                         
  12  -7   2         81.48        112.82        10.43 o                         
  13  -7   2          3.54         17.35         8.07 o                         
 -13  -6   2         37.45         61.65         9.93 o                         
 -12  -6   2         41.50         59.25         7.36 o                         
 -11  -6   2         44.05         30.24         5.78 o                         
 -10  -6   2        130.80        136.07        10.79 o                         
  -9  -6   2          0.04         -2.59         4.21 o                         
  -8  -6   2       1031.57        970.29        21.09 o                         
  -7  -6   2        710.86        681.37        22.13 o                         
  -6  -6   2         19.68         19.04         4.68 o                         
  -5  -6   2         97.69        121.03         8.58 o                         
  -4  -6   2        439.98        438.07        11.93 o                         
  -3  -6   2          0.47         20.86         3.37 o                         
  -2  -6   2        484.20        556.60        12.13 o                         
  -1  -6   2        144.17        167.96         8.69 o                         
   0  -6   2        473.47        495.46         8.95 o                         
   1  -6   2        615.08        606.13        11.54 o                         
   2  -6   2         30.42         84.63         5.61 o                         
   3  -6   2          1.61          1.35         2.56 o                         
   4  -6   2       1064.72       1102.61        18.71 o                         
   5  -6   2        149.84        186.13         8.36 o                         
   6  -6   2        102.15        105.24         7.13 o                         
   7  -6   2         55.34         75.83         6.47 o                         
   8  -6   2        149.96        165.62        10.75 o                         
   9  -6   2          3.75          9.74         4.47 o                         
  10  -6   2         70.40         60.74         7.88 o                         
  11  -6   2          0.15          7.60         4.66 o                         
  12  -6   2          3.07          7.28         5.37 o                         
  13  -6   2         51.18         43.37         9.60 o                         
  14  -6   2          1.59          8.42        11.96 o                         
 -13  -5   2         31.81         26.09         5.98 o                         
 -12  -5   2         32.52         45.73         6.48 o                         
 -11  -5   2         53.19         59.99         6.75 o                         
 -10  -5   2          4.06          5.44         3.71 o                         
  -9  -5   2        363.68        356.93        13.07 o                         
  -8  -5   2        439.58        449.80        14.45 o                         
  -7  -5   2         26.14         36.61         5.03 o                         
  -6  -5   2         43.60         60.63         5.71 o                         
  -5  -5   2         11.23          9.14         5.56 o                         
  -4  -5   2        786.57        864.80        17.97 o                         
  -3  -5   2        907.89       1011.23        17.04 o                         
  -2  -5   2        100.58        117.08         5.41 o                         
  -1  -5   2       3786.17       4001.30        41.36 o                         
   0  -5   2       2926.61       2796.54        28.33 o                         
   1  -5   2       6429.93       6881.82       142.14 o                         
   2  -5   2          9.57          7.51         2.44 o                         
   3  -5   2        238.60        290.59         7.88 o                         
   4  -5   2       1028.53       1147.36        19.87 o                         
   5  -5   2        388.39        384.43        10.68 o                         
   6  -5   2       1667.29       1687.25        24.71 o                         
   7  -5   2        606.50        578.65        15.51 o                         
   8  -5   2        305.26        255.57        12.26 o                         
   9  -5   2          7.31          5.82         5.14 o                         
  10  -5   2         87.70         81.69         9.15 o                         
  11  -5   2          0.49         11.62         6.29 o                         
  12  -5   2        200.45        197.25        13.34 o                         
  13  -5   2         64.97         69.27        11.01 o                         
  14  -5   2          2.99         18.40        11.54 o                         
 -14  -4   2        258.33        250.52        19.37 o                         
 -13  -4   2        110.53         94.54        11.74 o                         
 -12  -4   2          9.54          9.55         5.16 o                         
 -11  -4   2        159.35        165.34        10.11 o                         
 -10  -4   2         98.24        127.13         9.12 o                         
  -9  -4   2        369.40        368.42        18.48 o                         
  -8  -4   2        156.09        172.84        11.58 o                         
  -7  -4   2        770.64        761.62        20.89 o                         
  -6  -4   2        108.75        127.00         7.47 o                         
  -5  -4   2       1801.31       1719.33        26.72 o                         
  -4  -4   2          0.05          2.00         2.73 o                         
  -3  -4   2       1723.18       1832.44        26.23 o                         
  -2  -4   2        457.98        566.06         9.79 o                         
  -1  -4   2        441.78        540.37         9.42 o                         
   0  -4   2       8790.73       9485.67       387.54 o                         
   1  -4   2       6092.60       7443.89       746.39 o                         
   2  -4   2         47.07         53.31         3.53 o                         
   3  -4   2        119.62        147.57         5.50 o                         
   4  -4   2        635.33        740.28        13.93 o                         
   5  -4   2        425.72        417.09         9.17 o                         
   6  -4   2       1127.72       1104.86        19.74 o                         
   7  -4   2       1174.01       1151.18        19.90 o                         
   8  -4   2       1379.92       1276.53        22.64 o                         
   9  -4   2        179.96        182.87        10.20 o                         
  10  -4   2        398.90        395.49        13.90 o                         
  11  -4   2         22.90         20.34         4.56 o                         
  12  -4   2        139.16        149.38        12.15 o                         
  13  -4   2          2.52         13.18         6.18 o                         
  14  -4   2         80.68         63.39        14.97 o                         
 -14  -3   2         19.59         21.71         8.08 o                         
 -13  -3   2         15.08         31.26         7.32 o                         
 -12  -3   2         96.61         89.06        10.25 o                         
 -11  -3   2         48.16         54.90         7.89 o                         
 -10  -3   2          5.40         11.34         4.63 o                         
  -9  -3   2         46.04         45.74         6.74 o                         
  -8  -3   2        169.85        165.21        11.25 o                         
  -7  -3   2       3625.81       3462.68        48.79 o                         
  -6  -3   2         10.56         13.43         4.61 o                         
  -5  -3   2        484.03        569.00        14.92 o                         
  -4  -3   2         36.09         31.04         4.23 o                         
  -3  -3   2         72.72        111.19         7.45 o                         
  -2  -3   2      10335.33      12730.47       466.43 o                         
  -1  -3   2       7949.18       8785.51       363.95 o                         
   0  -3   2       3453.99       3643.16        48.87 o                         
   1  -3   2        353.18        456.89         9.69 o                         
   2  -3   2        678.97        672.69        11.78 o                         
   3  -3   2       1784.89       1974.26        23.20 o                         
   4  -3   2       2206.05       2268.44        25.51 o                         
   5  -3   2         12.07         34.90         3.67 o                         
   6  -3   2          7.69         -0.42         1.98 o                         
   7  -3   2        221.41        186.90        12.63 o                         
   8  -3   2         95.74        150.09         8.08 o                         
   9  -3   2        195.05        172.53         9.13 o                         
  10  -3   2          9.82         14.52         4.15 o                         
  11  -3   2         97.53        108.94        11.01 o                         
  12  -3   2          7.73         15.58         6.61 o                         
  13  -3   2          2.59         23.20         7.17 o                         
  14  -3   2          7.24         29.62        18.29 o                         
 -14  -2   2        125.91        122.37        12.37 o                         
 -13  -2   2         20.65         43.03         7.40 o                         
 -12  -2   2        130.80        153.92        11.47 o                         
 -11  -2   2          1.55          4.97         6.15 o                         
 -10  -2   2          3.29         21.96         5.53 o                         
  -9  -2   2        501.30        466.67        14.51 o                         
  -8  -2   2        291.62        255.79        10.86 o                         
  -7  -2   2       3745.48       3470.34        52.75 o                         
  -6  -2   2        539.01        549.45        14.04 o                         
  -5  -2   2       1699.94       1704.32        43.21 o                         
  -4  -2   2       2276.47       2494.15        35.66 o                         
  -3  -2   2       2186.92       2360.40        32.44 o                         
  -2  -2   2       2970.79       3112.71        37.86 o                         
  -1  -2   2      14825.11      17385.15       473.22 o                         
   0  -2   2         38.03         52.99         2.48 o                         
   1  -2   2        175.90        206.82         5.03 o                         
   2  -2   2       1364.26       1448.39        19.04 o                         
   3  -2   2       5562.26       5636.50        62.56 o                         
   4  -2   2        123.44        161.31         5.57 o                         
   5  -2   2       3322.70       3607.35        40.86 o                         
   6  -2   2        305.99        368.55         9.97 o                         
   7  -2   2        808.19        799.66        17.25 o                         
   8  -2   2        400.86        401.50        12.18 o                         
   9  -2   2          3.23          0.22         3.89 o                         
  10  -2   2        107.70        134.85         9.15 o                         
  11  -2   2        148.42        148.32        10.52 o                         
  12  -2   2        150.69        151.25        13.12 o                         
  13  -2   2         88.72         89.88         8.72 o                         
  14  -2   2         57.05         58.69        12.78 o                         
 -14  -1   2         94.30         86.30         8.53 o                         
 -13  -1   2         86.76         95.49         9.18 o                         
 -12  -1   2         68.54         93.35         9.81 o                         
 -11  -1   2        131.99        143.46        10.07 o                         
 -10  -1   2        208.62        218.27        11.99 o                         
  -9  -1   2        873.11        801.17        18.91 o                         
  -8  -1   2         33.12         42.39         5.05 o                         
  -7  -1   2        161.48        153.43         8.42 o                         
  -6  -1   2          0.07          1.84         2.32 o                         
  -5  -1   2        156.24        162.72         6.64 o                         
  -4  -1   2        306.35        321.43         9.00 o                         
  -3  -1   2        224.70        190.17         6.16 o                         
  -2  -1   2      18198.80      21041.66       557.99 o                         
  -1  -1   2       3777.94       4130.99       153.31 o                         
   1  -1   2        505.01        458.42         7.90 o                         
   2  -1   2       4645.42       4696.79        78.70 o                         
   3  -1   2       4093.31       3993.56        40.56 o                         
   4  -1   2          2.37         21.53         2.61 o                         
   5  -1   2         11.81         30.15         3.34 o                         
   6  -1   2          2.74         -2.15         2.20 o                         
   7  -1   2        137.93        137.25         8.03 o                         
   8  -1   2        376.85        373.58        12.25 o                         
   9  -1   2        201.01        202.55         9.89 o                         
  10  -1   2        156.01        170.14        10.36 o                         
  11  -1   2         12.68         24.97         5.50 o                         
  12  -1   2         33.36         36.11         9.79 o                         
  13  -1   2        572.22        492.91        25.86 o                         
  14  -1   2         32.85         34.84        10.47 o                         
 -14   0   2          0.89         15.17         7.08 o                         
 -13   0   2         43.80         55.72         8.72 o                         
 -12   0   2          1.81          2.20         3.78 o                         
 -11   0   2        144.20        166.01        11.03 o                         
 -10   0   2         22.29         34.38         5.91 o                         
  -9   0   2       1421.94       1336.43        25.08 o                         
  -8   0   2         91.33         97.18         8.57 o                         
  -7   0   2         40.19         51.49         5.18 o                         
  -6   0   2        659.81        589.77        12.72 o                         
  -5   0   2         24.14         30.20         3.35 o                         
  -4   0   2        605.66        594.25        11.66 o                         
  -3   0   2         34.08         48.59         2.79 o                         
  -2   0   2        219.82        217.30         5.42 o                         
  -1   0   2          0.67          4.35         0.99 o                         
   1   0   2        106.31         82.84         2.77 o                         
   2   0   2       8337.14      10094.85       364.00 o                         
   3   0   2       1012.56       1168.08        18.14 o                         
   4   0   2        192.66        201.20         6.77 o                         
   5   0   2        115.59        150.76         7.87 o                         
   6   0   2         17.47         32.55         4.17 o                         
   7   0   2        337.17        316.50        11.69 o                         
   8   0   2        401.69        360.09        14.46 o                         
   9   0   2          4.03          8.12         6.39 o                         
  10   0   2        476.82        452.56        14.57 o                         
  11   0   2          7.30         30.16         5.61 o                         
  12   0   2         20.07         18.86         5.28 o                         
  13   0   2        184.34        162.24        13.37 o                         
  14   0   2        140.60        127.39        17.43 o                         
 -14   1   2          5.54         17.92         7.54 o                         
 -13   1   2        212.07        210.27        11.27 o                         
 -12   1   2        186.71        183.83        12.30 o                         
 -11   1   2          9.25         13.78         3.96 o                         
 -10   1   2        999.84        886.02        17.94 o                         
  -9   1   2          1.54          0.07         3.83 o                         
  -8   1   2       2031.37       1913.94        29.63 o                         
  -7   1   2        304.05        295.11         9.52 o                         
  -6   1   2        607.02        572.00        12.28 o                         
  -5   1   2         15.28         14.52         2.40 o                         
  -4   1   2        334.72        287.69         6.38 o                         
  -3   1   2       5223.47       5324.77       154.27 o                         
  -2   1   2       7790.20       8745.86       366.63 o                         
  -1   1   2       1012.83       1048.40        12.47 o                         
   0   1   2          0.11          0.95         0.80 o                         
   1   1   2       7233.06       8709.13       428.90 o                         
   2   1   2      20259.65      24027.84       684.73 o                         
   3   1   2          8.82         37.08         3.17 o                         
   4   1   2        208.20        249.98         8.28 o                         
   5   1   2       1158.23       1178.13        22.00 o                         
   6   1   2        343.65        316.16        11.25 o                         
   7   1   2       1225.65       1206.87        24.54 o                         
   8   1   2        337.38        342.74        14.55 o                         
   9   1   2        408.86        419.42        15.68 o                         
  10   1   2          0.27          2.88         4.66 o                         
  11   1   2          5.11         15.38         5.49 o                         
  12   1   2         82.67         96.86         8.77 o                         
  13   1   2         39.04         33.44         9.58 o                         
  14   1   2          0.42         17.96         8.55 o                         
 -14   2   2          3.62         14.20         9.73 o                         
 -13   2   2         77.70         74.71         9.80 o                         
 -12   2   2        143.57        119.21         6.70 o                         
 -11   2   2        309.59        285.26        10.59 o                         
 -10   2   2         60.67         71.17         8.61 o                         
  -9   2   2          4.22         11.84         4.42 o                         
  -8   2   2        984.78        974.14        17.77 o                         
  -7   2   2          9.56          9.81         2.14 o                         
  -6   2   2       1098.59       1064.79        15.77 o                         
  -5   2   2       4588.24       4844.65        50.40 o                         
  -4   2   2        746.59        930.40        13.73 o                         
  -3   2   2       1165.07       1168.73        17.11 o                         
  -2   2   2       2789.44       3017.28        37.45 o                         
  -1   2   2       2833.05       2964.48        50.73 o                         
   0   2   2         17.80         24.34         1.74 o                         
   1   2   2      22546.63      27226.47       721.54 o                         
   2   2   2       7768.70       8796.70       380.17 o                         
   3   2   2        563.83        568.04        11.12 o                         
   4   2   2        353.01        301.92         8.59 o                         
   5   2   2        451.45        537.20        14.56 o                         
   6   2   2        133.66        172.98        10.06 o                         
   7   2   2       1205.96       1150.15        27.71 o                         
   8   2   2          0.01         11.48         4.51 o                         
   9   2   2         51.12         48.01         7.53 o                         
  10   2   2         16.52         23.38         5.80 o                         
  11   2   2          0.19          2.01         4.97 o                         
  12   2   2          0.06         15.10         5.91 o                         
  13   2   2         13.30         21.58         6.55 o                         
 -14   3   2          2.46          4.18         8.49 o                         
 -13   3   2         13.52         14.26         6.35 o                         
 -12   3   2          5.45         13.37         6.07 o                         
 -11   3   2        167.24        154.13        12.11 o                         
 -10   3   2         48.95         40.08         6.88 o                         
  -9   3   2        428.39        377.94        14.18 o                         
  -8   3   2         12.22         18.30         4.00 o                         
  -7   3   2          7.77          5.48         3.51 o                         
  -6   3   2         25.90         23.78         3.45 o                         
  -5   3   2       2505.53       2754.02        32.36 o                         
  -4   3   2         13.40          2.25         1.21 o                         
  -3   3   2        211.87        189.22         5.67 o                         
  -2   3   2        304.37        350.60         7.45 o                         
  -1   3   2       2532.39       2579.58        25.24 o                         
   0   3   2       5227.83       5890.07       390.18 o                         
   1   3   2       1936.85       2009.48        22.92 o                         
   2   3   2       6009.65       6167.57        73.78 o                         
   3   3   2        249.44        235.98         8.19 o                         
   4   3   2         39.54         42.37         4.93 o                         
   5   3   2         16.80         20.64         3.54 o                         
   6   3   2         12.30         17.14         3.95 o                         
   7   3   2         89.94        113.45         8.06 o                         
   8   3   2        730.17        695.57        17.93 o                         
   9   3   2        205.58        234.63        12.99 o                         
  10   3   2          3.46          5.11         4.67 o                         
  11   3   2         87.12         82.77        10.11 o                         
  12   3   2        500.01        460.89        18.94 o                         
  13   3   2          1.16         15.21         7.63 o                         
 -14   4   2         76.78         83.90        15.41 o                         
 -13   4   2          9.41         31.78         7.63 o                         
 -12   4   2         58.78         62.96         8.99 o                         
 -11   4   2         19.99         42.77         6.66 o                         
 -10   4   2         36.44         40.09         6.65 o                         
  -9   4   2        278.81        269.63        13.45 o                         
  -8   4   2         98.07         91.46         7.18 o                         
  -7   4   2        254.75        260.55         9.18 o                         
  -6   4   2        178.97        180.58         7.74 o                         
  -5   4   2        240.67        194.85         5.65 o                         
  -4   4   2       1033.67       1161.77        19.41 o                         
  -3   4   2       1890.80       1810.22        23.61 o                         
  -2   4   2        346.52        297.66         7.14 o                         
  -1   4   2        800.55        774.80        10.70 o                         
   0   4   2        697.73        736.42        11.34 o                         
   1   4   2       1120.12       1235.71        18.15 o                         
   2   4   2         32.41         18.79         2.81 o                         
   3   4   2        942.00       1013.27        16.79 o                         
   4   4   2         88.62        121.94         7.44 o                         
   5   4   2         31.44         29.59         5.10 o                         
   6   4   2         13.82         23.37         4.31 o                         
   7   4   2        171.81        198.93        10.85 o                         
   8   4   2         56.56         48.72         6.76 o                         
   9   4   2        767.12        717.86        19.39 o                         
  10   4   2        522.02        478.61        21.60 o                         
  11   4   2          8.80         17.84         6.03 o                         
  12   4   2        337.95        320.84        21.11 o                         
  13   4   2        118.08         92.78        11.35 o                         
 -14   5   2         58.51         56.46        11.49 o                         
 -13   5   2          5.67          8.21         6.20 o                         
 -12   5   2         65.54         54.86         7.70 o                         
 -11   5   2         63.65         74.97         9.26 o                         
 -10   5   2        158.98        173.35        11.04 o                         
  -9   5   2        202.06        207.41        13.28 o                         
  -8   5   2        681.78        625.29        18.96 o                         
  -7   5   2        376.21        350.54        10.48 o                         
  -6   5   2        211.68        196.60         6.58 o                         
  -5   5   2        397.02        398.46         9.27 o                         
  -4   5   2       3839.90       4032.83        69.37 o                         
  -3   5   2        939.01       1005.81        16.86 o                         
  -2   5   2        610.56        699.71        12.34 o                         
  -1   5   2        712.37        814.06        11.89 o                         
   0   5   2        477.16        549.02         9.41 o                         
   1   5   2        167.16        164.90         4.87 o                         
   2   5   2        350.18        337.54         8.48 o                         
   3   5   2         13.61         10.34         2.64 o                         
   4   5   2        235.60        211.66        10.34 o                         
   5   5   2        854.45        840.99        18.92 o                         
   6   5   2        222.76        258.63        11.53 o                         
   7   5   2         48.08         61.58         6.97 o                         
   8   5   2       1475.37       1369.69        27.03 o                         
   9   5   2          0.96         -0.03         4.15 o                         
  10   5   2        737.59        663.56        32.24 o                         
  11   5   2         39.14         32.41         6.81 o                         
  12   5   2         20.95          5.01         7.59 o                         
  13   5   2         37.52         41.19         9.52 o                         
 -14   6   2         70.67         77.48        11.59 o                         
 -13   6   2        193.48        199.72        14.10 o                         
 -12   6   2        477.11        466.14        19.21 o                         
 -11   6   2         34.49         36.30         6.78 o                         
 -10   6   2         61.22         80.61         7.63 o                         
  -9   6   2         98.64        123.24         9.53 o                         
  -8   6   2         49.44         33.86         4.79 o                         
  -7   6   2        149.65        143.73         9.04 o                         
  -6   6   2          0.24          0.11         2.07 o                         
  -5   6   2       1762.43       1704.59        29.09 o                         
  -4   6   2        203.98        209.43         8.17 o                         
  -3   6   2        142.30        152.11         7.21 o                         
  -2   6   2       2963.62       3166.00        35.62 o                         
  -1   6   2        303.71        365.93         7.43 o                         
   0   6   2       3002.58       3271.01        36.54 o                         
   1   6   2        396.14        458.43         9.32 o                         
   2   6   2        628.67        587.79        13.92 o                         
   3   6   2       3730.25       3826.50        47.00 o                         
   4   6   2        212.01        227.84         9.35 o                         
   5   6   2         28.96         35.30         4.40 o                         
   6   6   2         32.93         53.86         6.37 o                         
   7   6   2         10.46          6.41         4.56 o                         
   8   6   2        404.05        402.27        15.18 o                         
   9   6   2        249.40        259.21        13.26 o                         
  10   6   2         39.17         39.34         7.37 o                         
  11   6   2        314.93        277.78        15.39 o                         
  12   6   2        108.58        123.64        11.46 o                         
 -14   7   2          5.96         10.92        12.94 o                         
 -13   7   2         20.73         13.54         8.12 o                         
 -12   7   2        326.51        291.59        18.55 o                         
 -11   7   2        137.22        159.09        11.28 o                         
 -10   7   2        231.08        230.12        12.65 o                         
  -9   7   2          0.94          4.45         3.62 o                         
  -8   7   2         37.72         17.12         4.30 o                         
  -7   7   2        140.07        180.41        12.04 o                         
  -6   7   2        135.07        175.82         8.11 o                         
  -5   7   2          2.57          4.94         3.07 o                         
  -4   7   2         42.15         77.63         6.06 o                         
  -3   7   2        257.06        255.96         8.25 o                         
  -2   7   2        185.87        181.87         7.25 o                         
  -1   7   2        325.34        384.06         8.37 o                         
   0   7   2        584.53        537.50        10.95 o                         
   1   7   2       2237.76       2060.18        25.57 o                         
   2   7   2        857.88        790.42        13.85 o                         
   3   7   2        120.63        148.49         7.42 o                         
   4   7   2         15.42         29.03         4.48 o                         
   5   7   2        182.61        187.75        13.69 o                         
   6   7   2        190.50        224.91        13.75 o                         
   7   7   2         10.43         14.06         4.29 o                         
   8   7   2        713.50        637.08        16.93 o                         
   9   7   2          4.98          6.44         4.50 o                         
  10   7   2        102.58        120.45         9.67 o                         
  11   7   2          3.48          5.60         4.78 o                         
  12   7   2          0.01         -0.11         5.92 o                         
 -14   8   2        101.50        108.91        15.70 o                         
 -13   8   2         19.24         22.43         8.99 o                         
 -12   8   2        154.64        123.44        11.10 o                         
 -11   8   2          0.34         21.11         9.70 o                         
 -10   8   2        223.53        242.83        13.72 o                         
  -9   8   2          3.15          5.40         4.00 o                         
  -8   8   2         16.49         17.74         4.86 o                         
  -7   8   2          0.19          3.78         4.19 o                         
  -6   8   2        368.09        313.41        11.85 o                         
  -5   8   2        120.79        136.62         8.63 o                         
  -4   8   2       1122.44        996.14        21.21 o                         
  -3   8   2        597.64        551.53        12.60 o                         
  -2   8   2         54.74         59.80         5.12 o                         
  -1   8   2        750.62        807.63        13.39 o                         
   0   8   2          3.01          5.46         2.70 o                         
   1   8   2        411.60        361.91         9.09 o                         
   2   8   2          2.78          9.69         2.69 o                         
   3   8   2         11.85         17.56         3.57 o                         
   4   8   2        168.75        167.17         8.42 o                         
   5   8   2        272.55        293.43        15.11 o                         
   6   8   2         18.42         23.96         6.42 o                         
   7   8   2          0.99          0.39         4.78 o                         
   8   8   2        172.43        182.46        12.44 o                         
   9   8   2         10.73         10.58         6.81 o                         
  10   8   2        285.68        335.14        20.67 o                         
  11   8   2         32.04         32.29         8.02 o                         
  12   8   2         77.36         77.13        13.44 o                         
 -13   9   2         74.88         91.17        11.40 o                         
 -12   9   2        247.05        252.89        15.21 o                         
 -11   9   2          7.01          7.66         5.35 o                         
 -10   9   2         14.95         13.51         5.73 o                         
  -9   9   2         73.58         79.34         8.55 o                         
  -8   9   2         26.58         21.34         4.34 o                         
  -7   9   2        154.71        151.28        10.27 o                         
  -6   9   2       1709.33       1448.76        26.77 o                         
  -5   9   2        266.71        243.90        11.19 o                         
  -4   9   2         61.17         71.22         6.19 o                         
  -3   9   2        609.47        583.39        13.88 o                         
  -2   9   2        561.80        542.03        11.43 o                         
  -1   9   2        549.50        546.55        11.06 o                         
   0   9   2        218.73        246.18        10.88 o                         
   1   9   2        255.02        285.26         8.20 o                         
   2   9   2         48.56         49.99         4.49 o                         
   3   9   2         68.52         73.08         5.85 o                         
   4   9   2       1032.98       1052.12        18.88 o                         
   5   9   2        993.58        890.90        23.72 o                         
   6   9   2         11.15         15.27         5.71 o                         
   7   9   2        336.41        371.13        16.74 o                         
   8   9   2        169.73        185.86        14.08 o                         
   9   9   2        892.14        800.19        23.72 o                         
  10   9   2          1.03          8.20         6.63 o                         
  11   9   2         21.04          8.48         9.89 o                         
 -13  10   2        136.23        135.52        14.90 o                         
 -12  10   2         51.99         51.95         9.53 o                         
 -11  10   2          0.49         15.73         7.47 o                         
 -10  10   2         87.62        125.78        11.54 o                         
  -9  10   2         85.63        101.22         8.54 o                         
  -8  10   2         66.69         74.18         6.67 o                         
  -7  10   2        122.55        132.14         8.81 o                         
  -6  10   2        112.18        116.69         9.80 o                         
  -5  10   2        539.27        425.28        12.98 o                         
  -4  10   2        474.29        485.36        14.40 o                         
  -3  10   2        298.93        290.17         9.46 o                         
  -2  10   2          8.95         14.80         3.75 o                         
  -1  10   2        213.94        208.70         9.96 o                         
   0  10   2        287.45        298.86        12.36 o                         
   1  10   2        454.02        467.13        15.37 o                         
   2  10   2       1099.96       1048.87        17.82 o                         
   3  10   2        321.90        316.21        11.52 o                         
   4  10   2        645.92        609.03        14.19 o                         
   5  10   2        244.48        268.91        13.03 o                         
   6  10   2        115.63        105.48         8.63 o                         
   7  10   2         43.88         63.52         8.49 o                         
   8  10   2         70.34         80.15         9.57 o                         
   9  10   2          2.09         16.61         7.97 o                         
  10  10   2         63.53         66.95         9.48 o                         
 -12  11   2         47.24         48.49         8.02 o                         
 -11  11   2         74.37         93.39         9.70 o                         
 -10  11   2          5.13          8.90         5.28 o                         
  -9  11   2        175.17        172.90        12.92 o                         
  -8  11   2          2.85         12.52         4.77 o                         
  -7  11   2         28.50         45.81         6.82 o                         
  -6  11   2        162.21        150.17         9.73 o                         
  -5  11   2        119.60        131.73         8.62 o                         
  -4  11   2         11.37         10.63         3.97 o                         
  -3  11   2        341.11        313.17        10.01 o                         
  -2  11   2        104.61        106.51         6.34 o                         
  -1  11   2        616.91        599.84        15.62 o                         
   0  11   2        414.09        430.40        14.25 o                         
   1  11   2         89.16         81.57         8.27 o                         
   2  11   2       1201.54       1038.35        17.36 o                         
   3  11   2         33.90         34.50         4.38 o                         
   4  11   2         12.98         11.29         3.79 o                         
   5  11   2         12.98         17.74         4.32 o                         
   6  11   2         90.46        108.96         9.71 o                         
   7  11   2        501.47        483.88        28.06 o                         
   8  11   2         52.67         53.10         8.92 o                         
   9  11   2          2.02         15.83         5.87 o                         
  10  11   2        128.11        137.06        13.46 o                         
 -12  12   2          2.62         17.95         7.58 o                         
 -11  12   2        392.72        315.30        29.26 o                         
 -10  12   2         20.20         32.94         6.53 o                         
  -9  12   2         18.79         17.09         6.97 o                         
  -8  12   2         87.46         81.34         8.42 o                         
  -7  12   2         12.90         19.51         5.65 o                         
  -6  12   2        274.59        280.63        13.43 o                         
  -5  12   2        448.13        425.48        17.12 o                         
  -4  12   2        214.86        195.08         8.95 o                         
  -3  12   2        877.26        784.20        19.47 o                         
  -2  12   2        390.70        381.66        10.78 o                         
  -1  12   2        887.75        773.32        17.57 o                         
   0  12   2        247.33        207.88        12.25 o                         
   1  12   2        313.38        308.33        13.74 o                         
   2  12   2        103.99        114.70         9.07 o                         
   3  12   2          0.02          1.75         3.14 o                         
   4  12   2        120.35        136.22        10.58 o                         
   5  12   2          0.33          4.86         3.56 o                         
   6  12   2        342.65        370.61        21.25 o                         
   7  12   2         16.08         16.26         6.02 o                         
   8  12   2          4.46         19.10         6.23 o                         
   9  12   2        303.89        273.90        16.64 o                         
 -11  13   2        212.93        190.11        15.08 o                         
 -10  13   2         12.75         12.62         6.26 o                         
  -9  13   2          5.20         13.24         6.03 o                         
  -8  13   2         12.16         15.19         6.01 o                         
  -7  13   2        231.32        228.04        12.72 o                         
  -6  13   2         98.69        102.37        10.01 o                         
  -5  13   2         81.99         63.81         7.61 o                         
  -4  13   2          0.72          1.86         4.29 o                         
  -3  13   2          1.84          4.82         3.32 o                         
  -2  13   2         22.61         13.12         3.25 o                         
  -1  13   2         19.70         16.59         4.22 o                         
   0  13   2        174.33        202.33        12.53 o                         
   1  13   2        252.41        266.72        14.24 o                         
   2  13   2         91.76        121.16         9.28 o                         
   3  13   2         14.97         23.74         5.29 o                         
   4  13   2        204.41        209.69        11.99 o                         
   5  13   2        128.29        153.47        13.45 o                         
   6  13   2        116.90        132.18        10.15 o                         
   7  13   2        181.87        222.26        13.55 o                         
   8  13   2        173.05        154.08        14.50 o                         
 -11  14   2          0.27          6.17         8.46 o                         
 -10  14   2         26.61         42.84         9.71 o                         
  -9  14   2         43.68         54.63         6.79 o                         
  -8  14   2         26.37         24.48         5.52 o                         
  -7  14   2         40.39         42.37         9.30 o                         
  -6  14   2         54.99         78.32         8.22 o                         
  -5  14   2        181.91        181.64        11.59 o                         
  -4  14   2         42.89         57.88         6.02 o                         
  -3  14   2         70.07         72.06         6.02 o                         
  -2  14   2        312.76        299.96        12.85 o                         
  -1  14   2         45.02         59.60         7.55 o                         
   0  14   2          1.28         -3.83         4.51 o                         
   1  14   2          4.22          9.28         4.40 o                         
   2  14   2        140.30        153.76        10.76 o                         
   3  14   2        176.52        176.61        12.26 o                         
   4  14   2         22.14         18.85         7.33 o                         
   5  14   2        267.62        268.25        15.56 o                         
   6  14   2        149.40        142.92        13.62 o                         
   7  14   2         61.92         69.49        14.93 o                         
 -10  15   2          0.87          4.07         8.64 o                         
  -9  15   2        117.34        127.36        12.71 o                         
  -8  15   2         51.60         47.03         8.29 o                         
  -7  15   2        157.26        193.29        14.47 o                         
  -6  15   2          9.41         12.02         4.92 o                         
  -5  15   2        247.83        233.42        13.69 o                         
  -4  15   2          5.36          8.88         4.22 o                         
  -3  15   2          5.95         15.45         5.51 o                         
  -2  15   2        373.14        355.51        20.31 o                         
  -1  15   2         54.52         39.67         7.47 o                         
   0  15   2        253.02        243.90        14.47 o                         
   1  15   2        176.67        156.74        11.36 o                         
   2  15   2          7.93         14.77         5.82 o                         
   3  15   2        112.47        146.38        12.08 o                         
   4  15   2         77.70         63.14         8.61 o                         
   5  15   2         28.44         34.91         7.84 o                         
   6  15   2          2.98          8.26         6.46 o                         
  -9  16   2         57.29         74.83         9.81 o                         
  -8  16   2         65.53        104.09        11.12 o                         
  -7  16   2         56.69         57.08        11.63 o                         
  -6  16   2          1.11          2.93         5.69 o                         
  -5  16   2          4.47          8.65         4.31 o                         
  -4  16   2         29.80         28.86         5.20 o                         
  -3  16   2         23.81         22.71         8.53 o                         
  -2  16   2        571.37        536.10        19.71 o                         
  -1  16   2          1.12         12.37         6.81 o                         
   0  16   2        333.91        343.66        18.04 o                         
   1  16   2        210.49        186.17        13.00 o                         
   2  16   2         75.67         89.26        10.04 o                         
   3  16   2        227.94        217.80        17.79 o                         
   4  16   2         32.90         46.81        10.82 o                         
   5  16   2         27.15          5.17        11.46 o                         
  -7  17   2          0.71         20.68         8.38 o                         
  -6  17   2          0.28          9.82         6.88 o                         
  -5  17   2         58.61         68.36         8.97 o                         
  -4  17   2          0.50          0.61         6.01 o                         
  -3  17   2        266.41        284.45        15.78 o                         
  -2  17   2         19.75         26.74         7.45 o                         
  -1  17   2          0.03          3.53         5.57 o                         
   0  17   2        309.99        292.87        18.18 o                         
   1  17   2         30.66         31.07         8.42 o                         
   2  17   2         46.26         39.23         9.23 o                         
   3  17   2         55.56         52.35        11.02 o                         
  -5  18   2          1.01          7.15         9.90 o                         
  -4  18   2          0.48         16.67         8.84 o                         
  -3  18   2          2.27         17.25         9.82 o                         
  -2  18   2        164.90        174.49        16.33 o                         
  -1  18   2          0.10         17.43         7.79 o                         
   0  18   2         13.37         24.83         9.68 o                         
   1  18   2        101.27        103.89        13.69 o                         
  -2 -18   3         14.27         45.33        10.66 o                         
  -1 -18   3        165.08        147.99        14.24 o                         
   0 -18   3         59.18         68.94        10.66 o                         
   1 -18   3         96.66         95.38        12.80 o                         
   2 -18   3         35.65         45.02         8.96 o                         
   3 -18   3         81.42         93.40        10.44 o                         
   4 -18   3        102.53        115.25        12.97 o                         
   5 -18   3          7.57         22.62         8.09 o                         
  -4 -17   3         23.36         29.46         9.86 o                         
  -3 -17   3         24.24         19.92        10.66 o                         
  -2 -17   3        113.24        116.05        12.26 o                         
  -1 -17   3         49.27         58.25        10.22 o                         
   0 -17   3         10.61          9.87         9.03 o                         
   1 -17   3         43.92         63.83         9.44 o                         
   2 -17   3        628.74        587.38        22.63 o                         
   3 -17   3         24.82         33.57         6.51 o                         
   4 -17   3          1.00          5.82         6.77 o                         
   5 -17   3          0.18          1.26         5.64 o                         
   6 -17   3          0.91         17.28         7.14 o                         
   7 -17   3          0.34          4.66         7.98 o                         
  -6 -16   3        110.98        129.08        13.64 o                         
  -5 -16   3         93.68         82.96        12.59 o                         
  -4 -16   3         20.93         27.56        11.69 o                         
  -3 -16   3        182.24        170.18        11.73 o                         
  -2 -16   3         79.11         77.28         9.58 o                         
  -1 -16   3          0.83          9.93         6.38 o                         
   0 -16   3        216.09        214.15        14.44 o                         
   1 -16   3         67.16         87.63         8.74 o                         
   2 -16   3         48.09         51.15         8.19 o                         
   3 -16   3         27.19         36.07         8.01 o                         
   4 -16   3        191.86        185.01        10.97 o                         
   5 -16   3          0.01         10.78         6.87 o                         
   6 -16   3         32.05         34.00         7.34 o                         
   7 -16   3          1.78          0.54         5.66 o                         
   8 -16   3         16.33         38.02         8.71 o                         
  -7 -15   3        159.70        154.16        15.46 o                         
  -6 -15   3         31.40         27.75         8.77 o                         
  -5 -15   3          0.49         -2.99         6.98 o                         
  -4 -15   3         57.41         49.95         6.20 o                         
  -3 -15   3         91.09         97.79         9.27 o                         
  -2 -15   3        339.34        359.29        17.08 o                         
  -1 -15   3         34.47         47.41         7.49 o                         
   0 -15   3          0.66         12.54         5.83 o                         
   1 -15   3          7.78         10.13         5.60 o                         
   2 -15   3         24.51         35.14         8.99 o                         
   3 -15   3         85.80         87.88         7.29 o                         
   4 -15   3        122.75        113.05         8.76 o                         
   5 -15   3         97.64        109.75         9.43 o                         
   6 -15   3        127.69        139.81        10.21 o                         
   7 -15   3          0.91         17.48         6.68 o                         
   8 -15   3         55.11         54.58         9.76 o                         
   9 -15   3         26.26         12.81         7.11 o                         
  -8 -14   3         13.97         24.24         8.30 o                         
  -7 -14   3         16.77         12.07         6.11 o                         
  -6 -14   3         14.90         23.81         4.41 o                         
  -5 -14   3          0.28          6.76         7.10 o                         
  -4 -14   3        205.91        195.70        10.02 o                         
  -3 -14   3        114.86        119.76        12.77 o                         
  -2 -14   3         84.60         90.48         9.91 o                         
  -1 -14   3         15.72         29.49         6.40 o                         
   0 -14   3        390.69        370.96        13.99 o                         
   1 -14   3          0.01         -2.50         4.43 o                         
   2 -14   3         33.01         48.00         6.56 o                         
   3 -14   3         41.58         52.22         6.94 o                         
   4 -14   3         11.38         10.45         4.86 o                         
   5 -14   3         54.08         63.73         7.72 o                         
   6 -14   3         75.14         63.35         8.25 o                         
   7 -14   3          0.07         -4.65         4.65 o                         
   8 -14   3         33.65         31.84         7.79 o                         
   9 -14   3          5.37         13.54         6.44 o                         
  10 -14   3          3.89         16.05         8.07 o                         
  -9 -13   3         82.34         68.24         9.22 o                         
  -8 -13   3         19.35         22.42         6.47 o                         
  -7 -13   3         17.04         22.03         9.99 o                         
  -6 -13   3          7.39         -3.60         4.88 o                         
  -5 -13   3         14.57         24.57         6.59 o                         
  -4 -13   3         18.57         33.14         8.56 o                         
  -3 -13   3         25.23         16.36         4.93 o                         
  -2 -13   3       1093.53       1022.70        23.98 o                         
  -1 -13   3        424.35        386.67        15.78 o                         
   0 -13   3        228.73        228.65        11.57 o                         
   1 -13   3         39.99         36.08         5.81 o                         
   2 -13   3       1102.99       1018.58        19.48 o                         
   3 -13   3        288.05        280.37        13.07 o                         
   4 -13   3        242.21        252.81        12.60 o                         
   5 -13   3         88.84        114.41         8.52 o                         
   6 -13   3        110.25        123.39         9.94 o                         
   7 -13   3        313.82        298.51        15.50 o                         
   8 -13   3          0.32          3.25         5.78 o                         
   9 -13   3          2.60          6.43         5.49 o                         
  10 -13   3         62.97         86.96        12.15 o                         
  11 -13   3         14.85         17.59         9.41 o                         
 -10 -12   3        389.06        358.57        21.56 o                         
  -9 -12   3        225.07        190.34        18.27 o                         
  -8 -12   3          8.31         15.67         6.50 o                         
  -7 -12   3         78.12         84.05         8.89 o                         
  -6 -12   3         70.36         74.17         7.36 o                         
  -5 -12   3        129.37        143.16        11.33 o                         
  -4 -12   3        123.14         99.25         7.00 o                         
  -3 -12   3         17.69         24.24         6.01 o                         
  -2 -12   3          1.07          1.00         3.66 o                         
  -1 -12   3          0.47         13.55         5.97 o                         
   0 -12   3          1.93          1.32         4.42 o                         
   1 -12   3         53.87         40.17         5.50 o                         
   2 -12   3         18.24         15.68         4.04 o                         
   3 -12   3        218.33        209.94        11.50 o                         
   4 -12   3          7.80          4.08         4.02 o                         
   5 -12   3        587.78        544.10        16.06 o                         
   6 -12   3         25.44         33.87         6.73 o                         
   7 -12   3         51.73         52.44         7.57 o                         
   8 -12   3         11.68         15.59         6.96 o                         
   9 -12   3          9.15         20.64         6.90 o                         
  10 -12   3          0.49          3.68         5.23 o                         
  11 -12   3         37.78         41.03        10.83 o                         
 -11 -11   3        121.78        108.45        22.03 o                         
 -10 -11   3         23.53         36.43        16.43 o                         
  -9 -11   3        142.31        178.89        15.17 o                         
  -8 -11   3         62.08         78.24         9.26 o                         
  -7 -11   3         11.58          9.31         6.32 o                         
  -6 -11   3        397.83        391.82        14.32 o                         
  -5 -11   3         49.33         44.79         5.57 o                         
  -4 -11   3        233.17        214.63        14.04 o                         
  -3 -11   3        427.34        424.91        13.99 o                         
  -2 -11   3        171.49        178.55         9.66 o                         
  -1 -11   3        326.62        336.12        11.45 o                         
   0 -11   3         29.49         49.83         5.76 o                         
   1 -11   3        899.91        836.12        14.84 o                         
   2 -11   3        143.27        124.36         8.89 o                         
   3 -11   3        804.94        755.05        17.52 o                         
   4 -11   3          4.71          8.87         4.65 o                         
   5 -11   3          5.79         -1.01         3.65 o                         
   6 -11   3          0.06         -0.94         3.82 o                         
   7 -11   3         30.97         43.95         6.80 o                         
   8 -11   3          0.00         12.92         5.27 o                         
   9 -11   3         12.55         17.43         8.39 o                         
  10 -11   3          0.74          7.47         4.43 o                         
  11 -11   3          0.07         17.31         8.96 o                         
  12 -11   3         78.84         99.87        14.70 o                         
 -11 -10   3         15.82         44.13         8.37 o                         
 -10 -10   3         35.38         35.10         7.21 o                         
  -9 -10   3        123.51        124.48        15.55 o                         
  -8 -10   3        398.34        396.15        17.18 o                         
  -7 -10   3        218.13        211.88        13.28 o                         
  -6 -10   3         78.03         90.57         8.93 o                         
  -5 -10   3         93.82         90.84         9.54 o                         
  -4 -10   3         81.58         86.76         5.47 o                         
  -3 -10   3         68.73         46.32         6.55 o                         
  -2 -10   3        501.35        432.62        14.54 o                         
  -1 -10   3        143.00        180.77         8.93 o                         
   0 -10   3        237.03        251.98         9.96 o                         
   1 -10   3        301.90        269.29        10.95 o                         
   2 -10   3        700.08        690.43        16.61 o                         
   3 -10   3        130.56        127.00         8.26 o                         
   4 -10   3        348.14        354.84        13.63 o                         
   5 -10   3         30.62         43.49         5.91 o                         
   6 -10   3         74.22         68.54         7.08 o                         
   7 -10   3          2.46          4.09         4.17 o                         
   8 -10   3         30.37         51.07         6.96 o                         
   9 -10   3          0.08         14.24         5.74 o                         
  10 -10   3        187.27        184.07        13.09 o                         
  11 -10   3         16.67         22.09         7.22 o                         
  12 -10   3        160.06        132.61        15.51 o                         
 -12  -9   3          8.64         18.18        10.20 o                         
 -11  -9   3         16.21         28.08         7.05 o                         
 -10  -9   3         19.74         31.92         6.83 o                         
  -9  -9   3        113.79        124.32        12.26 o                         
  -8  -9   3        213.40        228.28        13.56 o                         
  -7  -9   3         69.85         83.34         9.50 o                         
  -6  -9   3        783.80        754.47        23.20 o                         
  -5  -9   3        582.35        548.89        16.63 o                         
  -4  -9   3         81.32         93.95         8.25 o                         
  -3  -9   3       2998.58       2687.27        33.74 o                         
  -2  -9   3         22.42         19.10         5.71 o                         
  -1  -9   3         12.50          7.11         3.12 o                         
   0  -9   3         28.34         23.08         4.07 o                         
   1  -9   3          1.01          4.53         3.36 o                         
   2  -9   3        230.20        260.27        10.25 o                         
   3  -9   3         56.46         55.22         6.05 o                         
   4  -9   3        252.68        251.35        10.97 o                         
   5  -9   3          8.58         10.89         4.37 o                         
   6  -9   3        205.24        204.91        11.31 o                         
   7  -9   3         22.93         18.83         5.05 o                         
   8  -9   3         63.05         53.17         6.94 o                         
   9  -9   3        204.87        199.55        11.05 o                         
  10  -9   3        220.63        240.79        16.97 o                         
  11  -9   3         50.86         61.87         8.94 o                         
  12  -9   3        124.39        139.70        13.58 o                         
  13  -9   3        102.79        103.30        15.14 o                         
 -12  -8   3         13.60         36.68        10.17 o                         
 -11  -8   3        248.86        262.45        15.94 o                         
 -10  -8   3        101.48        106.72         9.74 o                         
  -9  -8   3        621.54        530.61        19.81 o                         
  -8  -8   3         68.13         61.44         7.51 o                         
  -7  -8   3        186.84        212.50        11.80 o                         
  -6  -8   3        339.83        319.54        12.93 o                         
  -5  -8   3        513.99        513.02        16.58 o                         
  -4  -8   3         58.95         74.77         7.03 o                         
  -3  -8   3        545.04        505.80        11.16 o                         
  -2  -8   3        235.66        254.47         9.70 o                         
  -1  -8   3        586.69        599.18        12.05 o                         
   0  -8   3         17.76         26.24         4.05 o                         
   1  -8   3       1461.89       1523.82        25.76 o                         
   2  -8   3        338.27        331.24        10.00 o                         
   3  -8   3         83.57        105.22         9.48 o                         
   4  -8   3       1253.63       1240.50        21.40 o                         
   5  -8   3         32.09         20.30         4.48 o                         
   6  -8   3       4409.71       3894.39        55.57 o                         
   7  -8   3          4.68          6.67         4.07 o                         
   8  -8   3        319.23        286.41        11.85 o                         
   9  -8   3         19.35         33.66         6.37 o                         
  10  -8   3         21.01         28.02         6.53 o                         
  11  -8   3          7.16         15.20         6.27 o                         
  12  -8   3        397.46        377.27        18.65 o                         
  13  -8   3         81.24         65.38        21.24 o                         
 -13  -7   3          3.31          9.98         6.43 o                         
 -12  -7   3         95.84        111.12        10.59 o                         
 -11  -7   3        202.09        165.51        12.78 o                         
 -10  -7   3         33.95         60.93         7.88 o                         
  -9  -7   3         12.81          0.95         4.81 o                         
  -8  -7   3         60.90         65.43         9.05 o                         
  -7  -7   3         53.24         53.36         8.88 o                         
  -6  -7   3         10.28          6.60         3.89 o                         
  -5  -7   3        526.45        500.40        14.75 o                         
  -4  -7   3          0.51          1.95         3.14 o                         
  -3  -7   3         18.98         12.06         3.56 o                         
  -2  -7   3        206.25        197.57         6.25 o                         
  -1  -7   3        847.55        806.81        14.30 o                         
   0  -7   3         54.40        105.73         6.00 o                         
   1  -7   3        864.67        815.55        19.22 o                         
   2  -7   3       1193.10       1143.77        21.34 o                         
   3  -7   3        242.90        278.98         8.99 o                         
   4  -7   3       1044.63        996.91        19.54 o                         
   5  -7   3        324.97        304.51        10.67 o                         
   6  -7   3        200.60        195.61        10.11 o                         
   7  -7   3         44.62         54.79         5.94 o                         
   8  -7   3         44.40         39.70         5.97 o                         
   9  -7   3          1.00          1.73         4.35 o                         
  10  -7   3         75.92         81.30         9.44 o                         
  11  -7   3         65.57         77.64         9.51 o                         
  12  -7   3          0.40          8.96         6.39 o                         
  13  -7   3        305.34        264.37        21.79 o                         
 -13  -6   3          1.99         18.10         7.30 o                         
 -12  -6   3        116.35        135.33        13.95 o                         
 -11  -6   3          5.04         10.75         5.48 o                         
 -10  -6   3          2.04         -0.20         3.88 o                         
  -9  -6   3          9.14          8.41         5.17 o                         
  -8  -6   3         41.31         35.95         7.54 o                         
  -7  -6   3        985.41        957.70        22.15 o                         
  -6  -6   3          0.27          5.75         3.75 o                         
  -5  -6   3       2399.16       2378.11        33.73 o                         
  -4  -6   3       4292.49       4282.69        50.95 o                         
  -3  -6   3       3201.30       3340.12        48.02 o                         
  -2  -6   3        526.63        548.48        11.81 o                         
  -1  -6   3         37.92         23.41         2.86 o                         
   0  -6   3        108.23        181.52         6.50 o                         
   1  -6   3        212.21        206.19         6.83 o                         
   2  -6   3        233.30        211.81         7.44 o                         
   3  -6   3       1170.30       1342.43        21.87 o                         
   4  -6   3         54.94         82.00         5.77 o                         
   5  -6   3       3451.74       3286.93        42.41 o                         
   6  -6   3        119.11        140.05        10.09 o                         
   7  -6   3        527.12        439.42        13.50 o                         
   8  -6   3         69.05         97.16         8.43 o                         
   9  -6   3        363.10        358.66        15.11 o                         
  10  -6   3          6.82          6.17         4.01 o                         
  11  -6   3          2.76         10.69         5.40 o                         
  12  -6   3         59.52         64.40         9.09 o                         
  13  -6   3          5.71          3.45         7.25 o                         
 -13  -5   3          5.51          2.06         5.09 o                         
 -12  -5   3          0.94          9.80         4.98 o                         
 -11  -5   3         21.21         30.22         5.29 o                         
 -10  -5   3         70.23         81.04         6.99 o                         
  -9  -5   3        254.47        236.53        11.81 o                         
  -8  -5   3        332.64        338.65        16.54 o                         
  -7  -5   3        684.88        640.89        18.55 o                         
  -6  -5   3        114.27        111.88         9.16 o                         
  -5  -5   3       2411.14       2368.62        35.62 o                         
  -4  -5   3        451.02        437.96        12.17 o                         
  -3  -5   3        235.05        254.40         8.27 o                         
  -2  -5   3        896.97        920.85        13.96 o                         
  -1  -5   3        481.08        496.95         9.84 o                         
   0  -5   3        331.62        374.56         6.81 o                         
   1  -5   3          5.94         16.08         2.78 o                         
   2  -5   3        451.52        462.01        10.30 o                         
   3  -5   3        419.96        412.38         9.71 o                         
   4  -5   3       1741.25       1911.30        27.19 o                         
   5  -5   3        711.69        579.58        13.51 o                         
   6  -5   3          4.31          6.39         2.92 o                         
   7  -5   3        215.69        223.98         9.65 o                         
   8  -5   3         77.76         81.09         6.47 o                         
   9  -5   3        335.84        365.17        12.56 o                         
  10  -5   3        502.18        456.89        16.97 o                         
  11  -5   3          2.80         14.83         6.42 o                         
  12  -5   3        136.79        152.74        13.49 o                         
  13  -5   3         82.04         71.04        11.14 o                         
  14  -5   3          0.06         31.95        18.09 o                         
 -14  -4   3          1.80         18.50         6.88 o                         
 -13  -4   3         98.62        100.04         9.75 o                         
 -12  -4   3         57.62         89.86        10.24 o                         
 -11  -4   3         22.17         33.76         6.13 o                         
 -10  -4   3        544.34        496.47        21.05 o                         
  -9  -4   3        113.87        104.65         9.04 o                         
  -8  -4   3         90.50         92.43         9.15 o                         
  -7  -4   3         32.19         24.98         5.42 o                         
  -6  -4   3        456.68        399.39        14.67 o                         
  -5  -4   3          2.72          5.91         1.77 o                         
  -4  -4   3       4242.88       4811.86        61.39 o                         
  -3  -4   3       3912.04       4429.98        48.67 o                         
  -2  -4   3        821.62        853.99        13.78 o                         
  -1  -4   3       1531.03       1522.67        17.70 o                         
   0  -4   3        887.14        914.39        12.17 o                         
   1  -4   3        353.91        371.90         8.78 o                         
   2  -4   3       1069.65       1040.61        15.11 o                         
   3  -4   3        863.08        789.97        14.06 o                         
   4  -4   3       2708.92       2795.19        36.82 o                         
   5  -4   3        793.81        806.22        13.98 o                         
   6  -4   3          9.76         20.42         4.24 o                         
   7  -4   3         29.63         25.72         4.42 o                         
   8  -4   3       1088.26        928.39        19.54 o                         
   9  -4   3        285.24        266.44        11.48 o                         
  10  -4   3          6.48         -2.05         4.47 o                         
  11  -4   3         75.88         83.70         9.07 o                         
  12  -4   3        157.65        186.45        14.30 o                         
  13  -4   3          3.31          2.46         6.33 o                         
  14  -4   3         58.48         43.82        16.93 o                         
 -14  -3   3          3.65          9.31         7.24 o                         
 -13  -3   3          6.30         28.70         6.53 o                         
 -12  -3   3         43.24         62.25         8.79 o                         
 -11  -3   3       1233.21       1096.77        26.24 o                         
 -10  -3   3          1.49          7.98         4.02 o                         
  -9  -3   3         74.80         70.91         7.05 o                         
  -8  -3   3        494.37        472.74        14.05 o                         
  -7  -3   3         82.02        102.59         8.57 o                         
  -6  -3   3          2.89          6.83         3.52 o                         
  -5  -3   3        433.04        513.92        14.00 o                         
  -4  -3   3        224.15        261.34         9.03 o                         
  -3  -3   3        750.70        669.29        11.36 o                         
  -2  -3   3       9203.39       9990.08       528.38 o                         
  -1  -3   3       1657.46       1779.67        19.08 o                         
   0  -3   3       1536.45       1595.28        16.15 o                         
   1  -3   3        808.70        821.02        12.35 o                         
   2  -3   3        274.24        310.05         6.74 o                         
   3  -3   3       1995.34       1977.45        23.70 o                         
   4  -3   3         73.07         93.12         4.74 o                         
   5  -3   3       3536.87       3561.81        40.78 o                         
   6  -3   3        256.78        254.19         8.73 o                         
   7  -3   3         92.23        114.19         7.63 o                         
   8  -3   3       3325.80       3040.71        41.14 o                         
   9  -3   3        494.48        418.97        13.26 o                         
  10  -3   3        239.21        217.67        11.57 o                         
  11  -3   3        254.88        243.78        12.90 o                         
  12  -3   3          0.04         13.36         6.57 o                         
  13  -3   3        265.78        250.80        19.18 o                         
  14  -3   3          1.80         17.79        11.46 o                         
 -14  -2   3        139.09        121.24        12.62 o                         
 -13  -2   3         30.10         44.49         8.45 o                         
 -12  -2   3         17.16         40.92         7.88 o                         
 -11  -2   3          3.27          0.39         4.39 o                         
 -10  -2   3        446.19        428.20        18.72 o                         
  -9  -2   3         20.73         20.53         4.57 o                         
  -8  -2   3         26.56         29.22         4.70 o                         
  -7  -2   3        783.68        784.15        16.53 o                         
  -6  -2   3        111.13        155.64         7.78 o                         
  -5  -2   3        413.52        394.33        12.22 o                         
  -4  -2   3       2255.13       2499.32        35.24 o                         
  -3  -2   3       5921.15       6200.25       104.31 o                         
  -2  -2   3      13061.89      14783.16       459.41 o                         
  -1  -2   3       6359.01       7623.63       262.62 o                         
   0  -2   3       1541.18       1525.52        18.56 o                         
   1  -2   3          0.14          1.26         1.07 o                         
   2  -2   3       2951.84       2969.13        34.88 o                         
   3  -2   3        312.91        388.29         7.93 o                         
   4  -2   3       2456.60       2781.23        34.02 o                         
   5  -2   3        370.14        393.20        10.78 o                         
   6  -2   3         10.47         15.31         3.43 o                         
   7  -2   3        703.01        703.70        17.60 o                         
   8  -2   3         23.39         18.40         4.26 o                         
   9  -2   3        176.81        184.63        10.11 o                         
  10  -2   3        278.84        297.36        13.79 o                         
  11  -2   3        350.64        331.87        15.33 o                         
  12  -2   3          2.84          7.21         5.06 o                         
  13  -2   3         10.67         15.60         7.48 o                         
  14  -2   3          4.63         11.60        13.34 o                         
 -14  -1   3          0.22         12.27         5.80 o                         
 -13  -1   3          8.18         23.88         7.01 o                         
 -12  -1   3        365.51        345.99        15.25 o                         
 -11  -1   3        102.23        106.97         9.15 o                         
 -10  -1   3        892.42        777.88        19.37 o                         
  -9  -1   3          8.77         16.22         5.15 o                         
  -8  -1   3         11.42         14.07         3.57 o                         
  -7  -1   3       1203.50       1117.42        20.22 o                         
  -6  -1   3        346.80        387.30        10.08 o                         
  -5  -1   3          3.57          0.17         1.70 o                         
  -4  -1   3       1973.18       2007.53        28.84 o                         
  -3  -1   3         20.54         43.87         2.87 o                         
  -2  -1   3       2735.29       2729.59        31.18 o                         
  -1  -1   3        411.48        426.12         8.78 o                         
   0  -1   3        131.44        109.59         2.91 o                         
   1  -1   3      16824.43      18813.94       678.19 o                         
   2  -1   3       9852.31      10546.94       399.42 o                         
   3  -1   3         17.49         39.25         3.50 o                         
   4  -1   3        111.86        114.93         5.48 o                         
   5  -1   3       1395.47       1395.74        20.52 o                         
   6  -1   3         44.11         37.14         4.16 o                         
   7  -1   3        176.85        194.47         9.53 o                         
   8  -1   3        103.28        116.75         8.59 o                         
   9  -1   3        431.57        377.27        12.70 o                         
  10  -1   3        142.84        157.31         9.70 o                         
  11  -1   3        366.94        354.20        19.78 o                         
  12  -1   3        238.73        234.11        13.34 o                         
  13  -1   3         29.30         39.55         8.30 o                         
  14  -1   3          9.56         33.98        10.45 o                         
 -14   0   3          0.65         10.99         8.27 o                         
 -13   0   3         74.03         79.76        10.23 o                         
 -12   0   3          0.61          1.93         6.47 o                         
 -11   0   3         85.63         79.81         7.78 o                         
 -10   0   3        158.76        167.79        10.57 o                         
  -9   0   3        796.91        747.04        17.88 o                         
  -8   0   3          7.08          7.78         4.53 o                         
  -7   0   3       3626.61       3573.90        44.21 o                         
  -6   0   3        118.32        116.27         5.98 o                         
  -5   0   3       1452.52       1499.24        20.89 o                         
  -4   0   3        245.90        246.52         6.39 o                         
  -3   0   3         48.26         77.39         4.11 o                         
  -2   0   3        281.34        297.84         4.85 o                         
  -1   0   3       1788.76       1775.59        20.14 o                         
   0   0   3        609.30        622.58         7.14 o                         
   1   0   3      10559.21      12025.29       506.62 o                         
   2   0   3      11365.71      14401.77       474.32 o                         
   3   0   3        589.19        646.06        15.59 o                         
   4   0   3       1449.01       1478.10        21.93 o                         
   5   0   3        196.28        216.10        12.81 o                         
   6   0   3         18.45          8.81         3.12 o                         
   7   0   3          2.33          5.44         3.33 o                         
   8   0   3        434.15        375.95        15.56 o                         
   9   0   3          0.13          0.09         3.86 o                         
  10   0   3         10.24          9.89         4.08 o                         
  11   0   3         98.68         95.32         8.35 o                         
  12   0   3         33.63         59.77         7.14 o                         
  13   0   3         16.51         23.78         7.83 o                         
  14   0   3         10.09         35.11         9.36 o                         
 -14   1   3         18.10         14.25         7.59 o                         
 -13   1   3         47.89         49.93         5.96 o                         
 -12   1   3        135.56        152.95         8.71 o                         
 -11   1   3         70.77         76.84         7.77 o                         
 -10   1   3        220.88        216.79         9.19 o                         
  -9   1   3        116.69        125.59         8.13 o                         
  -8   1   3         15.56         15.45         3.86 o                         
  -7   1   3         15.30         30.10         3.78 o                         
  -6   1   3        923.35        948.38        16.25 o                         
  -5   1   3       1335.81       1321.06        17.82 o                         
  -4   1   3       1654.23       1577.70        17.63 o                         
  -3   1   3       1133.96       1063.38        14.02 o                         
  -2   1   3       2837.63       2866.67        70.73 o                         
  -1   1   3         15.14         30.83         1.61 o                         
   0   1   3      15399.58      17540.72       435.00 o                         
   1   1   3      16370.87      19500.46       762.75 o                         
   2   1   3        670.73        728.23        13.56 o                         
   3   1   3        567.71        646.40        11.26 o                         
   4   1   3       2242.34       2243.74        29.77 o                         
   5   1   3       1830.42       1918.92        28.55 o                         
   6   1   3        550.70        589.82        15.75 o                         
   7   1   3         29.31         41.07         6.09 o                         
   8   1   3         88.25         87.58         8.64 o                         
   9   1   3        350.89        368.49        22.60 o                         
  10   1   3          0.44         -3.26         4.50 o                         
  11   1   3         56.75         54.42         6.88 o                         
  12   1   3         17.97         18.78         7.59 o                         
  13   1   3          0.58         27.78         6.50 o                         
 -15   2   3          8.10         12.75        14.73 o                         
 -14   2   3          2.35         15.31         7.12 o                         
 -13   2   3        242.72        245.30        15.68 o                         
 -12   2   3         32.44         31.82         6.56 o                         
 -11   2   3        100.38         81.02         8.45 o                         
 -10   2   3          1.66         10.02         4.17 o                         
  -9   2   3       1497.02       1411.34        27.42 o                         
  -8   2   3        461.90        439.63        13.31 o                         
  -7   2   3        695.33        658.99        15.59 o                         
  -6   2   3         14.61         14.71         2.91 o                         
  -5   2   3        378.87        386.36        10.77 o                         
  -4   2   3       1070.96       1093.75        14.93 o                         
  -3   2   3       2543.25       2526.75        26.55 o                         
  -2   2   3          7.16          3.85         1.00 o                         
  -1   2   3      10143.25      12122.94       365.35 o                         
   0   2   3       2047.58       1994.37        17.42 o                         
   1   2   3        296.03        347.92         6.33 o                         
   2   2   3        476.37        470.93         8.79 o                         
   3   2   3       1494.47       1514.51        21.51 o                         
   4   2   3        499.35        521.75        11.85 o                         
   5   2   3       1310.16       1408.30        23.41 o                         
   6   2   3        858.96        867.58        18.26 o                         
   7   2   3          2.34          1.51         2.93 o                         
   8   2   3         12.32         15.86         4.52 o                         
   9   2   3         49.66         63.37         7.41 o                         
  10   2   3        580.49        531.25        20.22 o                         
  11   2   3         53.33         49.45         7.88 o                         
  12   2   3        208.56        214.61        14.63 o                         
  13   2   3         41.05         38.69         7.55 o                         
 -14   3   3         81.85         70.83        17.40 o                         
 -13   3   3          1.65          9.14         9.17 o                         
 -12   3   3        140.54        148.59        11.87 o                         
 -11   3   3         60.71         67.33         7.82 o                         
 -10   3   3        271.29        292.02        16.56 o                         
  -9   3   3        167.81        183.77        10.94 o                         
  -8   3   3        238.63        261.34        11.96 o                         
  -7   3   3         53.19         54.53         4.88 o                         
  -6   3   3        226.56        289.80         8.24 o                         
  -5   3   3       2149.22       2283.75        29.15 o                         
  -4   3   3         22.19         30.33         3.16 o                         
  -3   3   3       1946.42       1942.79        23.91 o                         
  -2   3   3       6859.82       8643.05       340.86 o                         
  -1   3   3        573.95        591.53         7.47 o                         
   0   3   3       3318.37       3497.33        31.88 o                         
   1   3   3       6308.71       6337.59       130.57 o                         
   2   3   3        553.76        537.22         9.94 o                         
   3   3   3         95.17        141.04         6.47 o                         
   4   3   3        297.43        367.97        10.20 o                         
   5   3   3         21.04         24.00         3.97 o                         
   6   3   3       3796.07       3833.29        49.15 o                         
   7   3   3       1962.78       1874.40        31.00 o                         
   8   3   3         84.54         88.77         7.97 o                         
   9   3   3        474.02        436.37        15.50 o                         
  10   3   3         65.44         62.41         9.71 o                         
  11   3   3        867.24        835.07        23.51 o                         
  12   3   3          4.45         16.68         7.06 o                         
  13   3   3          2.84         -0.51         5.79 o                         
 -14   4   3         44.92         39.82         8.66 o                         
 -13   4   3         11.43         22.10         6.28 o                         
 -12   4   3         69.68         75.09        12.16 o                         
 -11   4   3         77.05         93.90         9.18 o                         
 -10   4   3        760.48        685.33        32.74 o                         
  -9   4   3         31.22         41.56         5.99 o                         
  -8   4   3        167.07        198.28         9.98 o                         
  -7   4   3        662.60        633.08        15.56 o                         
  -6   4   3         16.36         13.56         3.43 o                         
  -5   4   3         25.83         35.14         4.54 o                         
  -4   4   3        445.29        474.88        12.04 o                         
  -3   4   3        308.95        356.66         8.23 o                         
  -2   4   3        997.04       1191.35        16.48 o                         
  -1   4   3       1512.78       1522.96        15.40 o                         
   0   4   3        115.85        135.42         4.68 o                         
   1   4   3        982.14        855.37        12.86 o                         
   2   4   3        176.82        140.78         6.08 o                         
   3   4   3        210.86        263.98         8.85 o                         
   4   4   3        127.35        114.06         6.91 o                         
   5   4   3        536.36        513.26        13.28 o                         
   6   4   3        112.44        133.59         9.23 o                         
   7   4   3          0.06          5.03         3.80 o                         
   8   4   3         54.83         58.06         7.03 o                         
   9   4   3         20.41         23.70         5.60 o                         
  10   4   3        150.89        173.11        12.22 o                         
  11   4   3        288.10        240.60        15.35 o                         
  12   4   3          1.69         -5.03         5.81 o                         
  13   4   3          6.50         11.05         7.93 o                         
 -14   5   3         96.79         80.55        15.29 o                         
 -13   5   3        223.05        200.35        15.10 o                         
 -12   5   3          8.23          8.47         8.23 o                         
 -11   5   3         19.76         21.91         6.02 o                         
 -10   5   3        684.10        601.81        20.85 o                         
  -9   5   3        111.26        143.76        10.59 o                         
  -8   5   3          5.77         14.73         4.02 o                         
  -7   5   3         41.55         45.72         4.91 o                         
  -6   5   3        489.40        468.92         9.59 o                         
  -5   5   3         17.74         35.77         4.15 o                         
  -4   5   3          1.98          4.94         2.27 o                         
  -3   5   3        942.27       1020.61        16.85 o                         
  -2   5   3         51.07         30.28         2.84 o                         
  -1   5   3         27.81         61.35         3.98 o                         
   0   5   3       4014.44       4117.89        38.97 o                         
   1   5   3        205.24        227.04         6.60 o                         
   2   5   3        189.43        214.16         8.05 o                         
   3   5   3         11.44          2.43         2.67 o                         
   4   5   3          5.27         11.85         3.34 o                         
   5   5   3         18.29         15.67         4.00 o                         
   6   5   3         12.20         10.42         3.83 o                         
   7   5   3         55.79         55.62         7.08 o                         
   8   5   3         64.89         83.91         8.13 o                         
   9   5   3         20.72         30.97         6.70 o                         
  10   5   3         17.15         24.26         6.96 o                         
  11   5   3         48.85         56.90         8.79 o                         
  12   5   3         82.69         84.33         9.90 o                         
  13   5   3         59.93         67.91        11.04 o                         
 -14   6   3          0.08          9.41         7.08 o                         
 -13   6   3         17.45         17.86         7.75 o                         
 -12   6   3          1.46          2.73         5.23 o                         
 -11   6   3         48.17         38.51         8.73 o                         
 -10   6   3          0.44         14.17         5.21 o                         
  -9   6   3        156.12        160.96        10.15 o                         
  -8   6   3        261.93        236.92        10.41 o                         
  -7   6   3        198.55        231.58        10.74 o                         
  -6   6   3          1.83          4.73         2.25 o                         
  -5   6   3        407.24        470.76        12.72 o                         
  -4   6   3        310.55        300.20         9.11 o                         
  -3   6   3          6.87          1.30         1.79 o                         
  -2   6   3        136.37        107.00         5.41 o                         
  -1   6   3        813.40        862.25        16.08 o                         
   0   6   3       2616.99       2781.62        30.59 o                         
   1   6   3        936.33       1021.66        14.46 o                         
   2   6   3        669.77        762.62        14.57 o                         
   3   6   3          4.30          1.66         2.58 o                         
   4   6   3         45.35         62.70         5.22 o                         
   5   6   3         13.84          8.69         3.41 o                         
   6   6   3         13.97         16.33         4.30 o                         
   7   6   3       1311.28       1183.31        24.89 o                         
   8   6   3        272.31        287.37        13.86 o                         
   9   6   3        139.51        136.11        10.06 o                         
  10   6   3          4.46          3.91         4.44 o                         
  11   6   3          0.18          5.71         5.83 o                         
  12   6   3          5.27         13.78        12.74 o                         
 -14   7   3         91.67         76.82        12.62 o                         
 -13   7   3        151.77        174.13        12.78 o                         
 -12   7   3        248.48        266.11        16.18 o                         
 -11   7   3          5.94         15.08         5.50 o                         
 -10   7   3        103.34        136.72        10.26 o                         
  -9   7   3         97.48         82.14         7.15 o                         
  -8   7   3        146.37        123.43         8.18 o                         
  -7   7   3        377.13        370.04        13.69 o                         
  -6   7   3        140.93        170.04         9.47 o                         
  -5   7   3        342.79        368.94        12.06 o                         
  -4   7   3        341.34        365.12         9.83 o                         
  -3   7   3        135.60        164.12         7.24 o                         
  -2   7   3         17.85          3.36         2.26 o                         
  -1   7   3         10.30         14.29         2.96 o                         
   0   7   3        792.69        875.18        14.70 o                         
   1   7   3        216.06        228.11         6.77 o                         
   2   7   3          8.18          6.83         2.37 o                         
   3   7   3         48.24         65.97         5.74 o                         
   4   7   3        935.42        908.52        17.81 o                         
   5   7   3        491.08        452.12        16.32 o                         
   6   7   3        412.72        409.07        12.61 o                         
   7   7   3        642.29        619.01        16.48 o                         
   8   7   3         37.90         56.45         6.62 o                         
   9   7   3         17.73         25.31         7.83 o                         
  10   7   3          0.33         -0.68         4.29 o                         
  11   7   3         13.36         13.32         5.83 o                         
  12   7   3          1.91          7.99         7.26 o                         
 -14   8   3         38.47         62.71        16.73 o                         
 -13   8   3          8.50         19.49         7.18 o                         
 -12   8   3         73.56         61.52         8.53 o                         
 -11   8   3        480.20        425.08        16.30 o                         
 -10   8   3        270.07        261.02        15.05 o                         
  -9   8   3         15.72         17.45         4.41 o                         
  -8   8   3        270.24        278.00        11.89 o                         
  -7   8   3       3581.44       3119.14        40.17 o                         
  -6   8   3        345.74        355.27        12.76 o                         
  -5   8   3       1427.77       1471.00        25.13 o                         
  -4   8   3        344.23        346.34        10.21 o                         
  -3   8   3        853.83        794.59        15.37 o                         
  -2   8   3        260.90        244.10         7.09 o                         
  -1   8   3         83.44         97.76         6.19 o                         
   0   8   3        922.06        903.78        15.79 o                         
   1   8   3         30.92         31.36         3.39 o                         
   2   8   3          6.90          3.58         2.54 o                         
   3   8   3          0.84         -1.72         2.90 o                         
   4   8   3         26.07         31.83         4.88 o                         
   5   8   3          0.38         10.00         4.53 o                         
   6   8   3        336.79        362.22        17.38 o                         
   7   8   3         60.41         71.73         8.37 o                         
   8   8   3        112.50        125.88        13.59 o                         
   9   8   3         33.08         38.47         8.12 o                         
  10   8   3         86.98        101.05        10.47 o                         
  11   8   3         59.06         64.50         9.76 o                         
 -13   9   3         28.30         50.17        14.04 o                         
 -12   9   3          1.63          6.86         5.73 o                         
 -11   9   3        164.35        188.55        13.09 o                         
 -10   9   3          9.39         16.21         5.00 o                         
  -9   9   3          1.04          3.34         4.66 o                         
  -8   9   3        194.77        190.02         8.97 o                         
  -7   9   3        856.26        735.62        16.81 o                         
  -6   9   3         48.58         61.96         6.79 o                         
  -5   9   3        915.84        873.38        19.06 o                         
  -4   9   3         50.88         61.88         6.05 o                         
  -3   9   3       1824.71       1627.13        24.87 o                         
  -2   9   3       1207.41       1135.15        22.69 o                         
  -1   9   3        991.77        912.00        17.33 o                         
   0   9   3        185.14        207.90        11.41 o                         
   1   9   3         12.74          9.04         3.43 o                         
   2   9   3        107.59        114.13         6.63 o                         
   3   9   3        402.20        373.22        11.97 o                         
   4   9   3          0.70          8.12         3.64 o                         
   5   9   3         23.83         23.09         6.32 o                         
   6   9   3          0.67          1.06         4.20 o                         
   7   9   3          6.07         19.37         6.08 o                         
   8   9   3        346.02        358.86        18.28 o                         
   9   9   3          0.72          0.81         7.79 o                         
  10   9   3          2.89         13.98         7.43 o                         
  11   9   3         38.94         45.16         9.95 o                         
 -13  10   3          0.00         22.03        10.46 o                         
 -12  10   3        105.61        138.50        11.57 o                         
 -11  10   3          0.01          9.80         5.74 o                         
 -10  10   3          1.28          3.48         4.58 o                         
  -9  10   3         21.07         31.25         6.41 o                         
  -8  10   3         51.18         58.02         6.39 o                         
  -7  10   3        191.33        217.73        11.92 o                         
  -6  10   3         19.27         51.32         5.99 o                         
  -5  10   3         36.26         55.83         6.25 o                         
  -4  10   3         67.21         42.00         5.23 o                         
  -3  10   3        862.06        716.62        15.01 o                         
  -2  10   3         96.25        101.23         6.39 o                         
  -1  10   3         49.89         52.77         5.40 o                         
   0  10   3        704.24        636.42        14.83 o                         
   1  10   3          6.53         19.54         5.22 o                         
   2  10   3        141.63        153.74         7.05 o                         
   3  10   3          2.59         -1.69         3.22 o                         
   4  10   3        105.97        101.98         8.46 o                         
   5  10   3        693.69        642.42        15.28 o                         
   6  10   3        114.82        121.43        10.92 o                         
   7  10   3         45.00         45.39         7.28 o                         
   8  10   3        705.02        631.70        20.82 o                         
   9  10   3         62.45         64.06         8.91 o                         
  10  10   3         22.15         33.44         9.71 o                         
 -13  11   3         68.72         67.83        11.00 o                         
 -12  11   3         41.07         61.29         9.59 o                         
 -11  11   3         79.80         70.87         8.43 o                         
 -10  11   3         60.38         80.45        10.58 o                         
  -9  11   3         93.41        134.66        11.31 o                         
  -8  11   3         74.00         72.41         6.95 o                         
  -7  11   3        111.81        116.51         9.40 o                         
  -6  11   3         61.22         74.39         7.03 o                         
  -5  11   3         34.28         26.42         4.80 o                         
  -4  11   3        520.98        467.06        13.63 o                         
  -3  11   3         18.02         12.51         3.43 o                         
  -2  11   3          3.73          5.61         2.51 o                         
  -1  11   3        140.64        124.11         9.11 o                         
   0  11   3         20.22         31.81         6.13 o                         
   1  11   3        162.15        155.32        10.02 o                         
   2  11   3          2.49          1.26         3.34 o                         
   3  11   3        859.45        809.03        16.59 o                         
   4  11   3          0.85          0.31         3.07 o                         
   5  11   3          7.67         13.54         6.05 o                         
   6  11   3         45.92         60.19         7.58 o                         
   7  11   3         81.73         68.38         7.70 o                         
   8  11   3         41.46         55.71         7.20 o                         
   9  11   3         57.99         60.68        13.45 o                         
  10  11   3         44.43         38.79        11.71 o                         
 -12  12   3          0.17         20.35         7.57 o                         
 -11  12   3        131.09        118.08        11.57 o                         
 -10  12   3         24.11         34.58         7.92 o                         
  -9  12   3         15.31         24.91         5.67 o                         
  -8  12   3          4.32          7.09         6.48 o                         
  -7  12   3         64.56         70.57         8.20 o                         
  -6  12   3        256.19        260.30        14.64 o                         
  -5  12   3        196.82        227.75        16.34 o                         
  -4  12   3         22.54         23.14         4.25 o                         
  -3  12   3          8.10         12.24         3.52 o                         
  -2  12   3         16.44         32.26         5.25 o                         
  -1  12   3        335.98        339.92        12.60 o                         
   0  12   3         14.85         19.90         5.16 o                         
   1  12   3        574.22        511.96        15.04 o                         
   2  12   3        249.50        248.30        12.89 o                         
   3  12   3         61.55         72.68         5.93 o                         
   4  12   3        217.58        222.18        18.14 o                         
   5  12   3        213.78        215.87        13.49 o                         
   6  12   3         48.45         48.38         7.00 o                         
   7  12   3         37.35         47.78         8.07 o                         
   8  12   3         60.82         87.00         9.44 o                         
   9  12   3         23.18         32.12         8.81 o                         
 -11  13   3         26.10         36.99         7.73 o                         
 -10  13   3         76.77         71.87         8.82 o                         
  -9  13   3         18.09         40.31         6.15 o                         
  -8  13   3        214.72        202.64        11.31 o                         
  -7  13   3         26.63         36.48         5.91 o                         
  -6  13   3         61.07         63.39         7.61 o                         
  -5  13   3          1.05          3.16         3.77 o                         
  -4  13   3        266.68        244.30        10.17 o                         
  -3  13   3         14.51         10.85         3.25 o                         
  -2  13   3        142.08        117.76         9.11 o                         
  -1  13   3         15.11         22.18         4.88 o                         
   0  13   3          0.18          5.47         5.36 o                         
   1  13   3          0.26          8.49         4.29 o                         
   2  13   3        380.57        376.53        15.05 o                         
   3  13   3         25.23         24.44         6.58 o                         
   4  13   3        218.51        210.85        11.35 o                         
   5  13   3         58.82         63.96         7.47 o                         
   6  13   3         43.19         44.61        12.19 o                         
   7  13   3        151.10        158.15        11.19 o                         
   8  13   3          1.03          8.87         7.58 o                         
 -11  14   3         64.56         85.83        11.18 o                         
 -10  14   3        190.20        192.06        11.54 o                         
  -9  14   3        123.68        131.08        10.32 o                         
  -8  14   3        124.80        122.67         9.20 o                         
  -7  14   3          5.88         21.54         6.35 o                         
  -6  14   3        448.21        462.47        16.51 o                         
  -5  14   3          7.29          8.92         4.80 o                         
  -4  14   3        125.08        133.06        12.11 o                         
  -3  14   3        119.00        140.89         9.88 o                         
  -2  14   3        109.20        102.90         9.07 o                         
  -1  14   3         12.78         26.96         6.14 o                         
   0  14   3         42.25         38.85         6.78 o                         
   1  14   3          7.32          8.66         5.39 o                         
   2  14   3         91.97        124.43        10.32 o                         
   3  14   3         67.42         91.08        10.44 o                         
   4  14   3         55.49         52.91         5.94 o                         
   5  14   3         23.81         18.24         7.44 o                         
   6  14   3         70.59         83.79        12.51 o                         
   7  14   3         46.46         49.32        11.01 o                         
 -10  15   3          0.04         23.17         8.08 o                         
  -9  15   3         15.13         32.97         9.06 o                         
  -8  15   3        132.57        131.58        11.17 o                         
  -7  15   3        297.99        328.42        21.82 o                         
  -6  15   3        104.69         77.06         6.92 o                         
  -5  15   3         24.31         28.29        12.73 o                         
  -4  15   3          0.05          9.13         4.84 o                         
  -3  15   3          1.03          8.46         4.85 o                         
  -2  15   3          2.39         12.16         6.39 o                         
  -1  15   3         58.17         48.65         9.77 o                         
   0  15   3        264.35        284.38        16.93 o                         
   1  15   3          2.12         -1.75         5.87 o                         
   2  15   3         10.60         18.00         7.41 o                         
   3  15   3         22.13         19.37         6.34 o                         
   4  15   3         87.83         83.06        11.48 o                         
   5  15   3        252.81        238.36        22.41 o                         
   6  15   3          2.03         19.23         7.32 o                         
  -9  16   3         45.01         38.84         8.09 o                         
  -8  16   3         16.69         32.13         8.79 o                         
  -7  16   3         24.23         18.19         6.88 o                         
  -6  16   3        217.99        220.18        12.99 o                         
  -5  16   3        342.00        321.79        13.49 o                         
  -4  16   3         36.19         43.97         6.87 o                         
  -3  16   3          4.02          6.91         5.35 o                         
  -2  16   3         50.34         60.78         8.69 o                         
  -1  16   3         21.86         63.05        10.51 o                         
   0  16   3         28.00         47.97         7.74 o                         
   1  16   3         23.00         29.33         6.85 o                         
   2  16   3        150.02        153.90        12.42 o                         
   3  16   3        138.06        130.75        12.63 o                         
   4  16   3        159.83        155.13        16.26 o                         
   5  16   3          8.79         21.00        13.61 o                         
  -7  17   3         31.47         39.03         9.34 o                         
  -6  17   3        210.07        224.98        15.65 o                         
  -5  17   3        633.86        564.44        24.17 o                         
  -4  17   3          4.50         11.54         5.99 o                         
  -3  17   3         28.16         53.46         8.93 o                         
  -2  17   3         32.31         43.03         8.11 o                         
  -1  17   3         13.48         22.08         7.18 o                         
   0  17   3         24.80         31.40         7.22 o                         
   1  17   3        121.91        124.42        12.06 o                         
   2  17   3         92.30        104.32        11.47 o                         
   3  17   3        100.49        116.24        20.18 o                         
  -5  18   3        272.93        283.77        24.19 o                         
  -4  18   3         99.97         92.96        12.84 o                         
  -3  18   3          8.81         27.43        11.65 o                         
  -2  18   3        212.66        204.10        19.56 o                         
  -1  18   3          9.82         23.46         9.31 o                         
   0  18   3         57.35         44.66        11.16 o                         
  -2 -18   4          8.28         29.88        11.11 o                         
  -1 -18   4         65.04         91.45        14.35 o                         
   0 -18   4         52.12         72.55        12.41 o                         
   1 -18   4         15.61         38.04         8.86 o                         
   2 -18   4         45.12         34.79         9.11 o                         
   3 -18   4         43.37         39.05         8.73 o                         
   4 -18   4        162.92        156.61        13.75 o                         
   5 -18   4         67.79         52.16        13.89 o                         
  -4 -17   4         16.52         10.85         8.09 o                         
  -3 -17   4          4.46         32.96         9.51 o                         
  -2 -17   4        133.49        155.88        16.80 o                         
  -1 -17   4          3.07          7.95         7.49 o                         
   0 -17   4        242.66        233.35        15.82 o                         
   1 -17   4         13.18         28.05        11.24 o                         
   2 -17   4        171.10        194.61        13.26 o                         
   3 -17   4          0.91         12.46         6.41 o                         
   4 -17   4         32.91         30.94         8.53 o                         
   5 -17   4         61.60         61.03         8.40 o                         
   6 -17   4         64.04         72.44        10.77 o                         
   7 -17   4          3.00         17.51         9.42 o                         
  -6 -16   4         23.67         22.96        10.81 o                         
  -5 -16   4         86.49         97.29        12.28 o                         
  -4 -16   4        102.83        139.21        22.29 o                         
  -3 -16   4        714.70        638.06        18.46 o                         
  -2 -16   4        143.85        152.81        12.26 o                         
  -1 -16   4        259.79        242.83        15.31 o                         
   0 -16   4        404.81        401.05        21.37 o                         
   1 -16   4        219.15        199.37        13.28 o                         
   2 -16   4        454.86        416.58        18.14 o                         
   3 -16   4         65.45         67.27        11.06 o                         
   4 -16   4         41.30         42.67         5.88 o                         
   5 -16   4        160.18        174.87        14.08 o                         
   6 -16   4          0.04          7.70         5.99 o                         
   7 -16   4         31.89         32.30         8.01 o                         
   8 -16   4          0.17         15.89         9.55 o                         
  -7 -15   4         41.10         52.28        10.60 o                         
  -6 -15   4        190.38        171.16        15.38 o                         
  -5 -15   4        310.90        287.93        15.79 o                         
  -4 -15   4         12.67         15.22         6.98 o                         
  -3 -15   4        203.74        225.30        16.60 o                         
  -2 -15   4         22.74         27.89         6.48 o                         
  -1 -15   4         72.97         69.41         8.05 o                         
   0 -15   4         53.95         57.42         6.73 o                         
   1 -15   4         18.84         37.07         5.77 o                         
   2 -15   4          3.98         11.68         4.63 o                         
   3 -15   4         29.28         38.00         6.89 o                         
   4 -15   4         28.80         37.73         7.43 o                         
   5 -15   4         31.93         43.75         6.92 o                         
   6 -15   4        108.38        112.45         9.25 o                         
   7 -15   4        180.28        178.63        17.01 o                         
   8 -15   4         77.31         54.83        10.01 o                         
   9 -15   4          3.59         11.56        10.14 o                         
  -8 -14   4        141.64        144.84        16.49 o                         
  -7 -14   4         24.06         28.08         5.32 o                         
  -6 -14   4         40.98         34.90         7.19 o                         
  -5 -14   4         19.20         19.88         6.12 o                         
  -4 -14   4          8.92          9.64         4.88 o                         
  -3 -14   4         16.65         23.26         5.60 o                         
  -2 -14   4         37.78         34.07         6.90 o                         
  -1 -14   4         52.77         40.62         6.96 o                         
   0 -14   4         54.15         73.88         7.78 o                         
   1 -14   4        352.51        368.96        14.59 o                         
   2 -14   4         26.85         24.15         5.54 o                         
   3 -14   4          7.07          8.76         4.05 o                         
   4 -14   4        584.14        608.37        20.97 o                         
   5 -14   4          0.79          8.59         4.54 o                         
   6 -14   4          0.35          9.03         5.95 o                         
   7 -14   4         53.10         50.25         7.46 o                         
   8 -14   4        166.47        171.38        14.12 o                         
   9 -14   4          1.36         -2.84         7.04 o                         
  10 -14   4         14.39         20.14         8.83 o                         
  -9 -13   4         42.18         49.66         8.46 o                         
  -8 -13   4         42.74         47.69         8.16 o                         
  -7 -13   4         20.28         28.91         5.84 o                         
  -6 -13   4          2.78          4.11         3.93 o                         
  -5 -13   4         50.86         60.11         8.00 o                         
  -4 -13   4         16.91         15.00         5.43 o                         
  -3 -13   4         69.78         74.40         7.46 o                         
  -2 -13   4        106.39        106.07         9.15 o                         
  -1 -13   4         76.11         62.65         6.91 o                         
   0 -13   4        204.82        214.41        11.36 o                         
   1 -13   4         16.57         12.36         5.00 o                         
   2 -13   4         63.03         78.85         7.93 o                         
   3 -13   4        220.67        241.84        13.22 o                         
   4 -13   4         72.58         79.93         8.32 o                         
   5 -13   4          1.11          3.57         4.96 o                         
   6 -13   4         47.23         53.78         7.76 o                         
   7 -13   4         15.92         20.51         7.22 o                         
   8 -13   4         82.57         91.97         9.67 o                         
   9 -13   4          3.35          3.15         7.03 o                         
  10 -13   4         81.98         86.46        10.31 o                         
  11 -13   4         78.88         61.02        14.07 o                         
 -10 -12   4         52.19         43.92        12.59 o                         
  -9 -12   4          7.80         31.02         8.15 o                         
  -8 -12   4         19.75         47.10         9.10 o                         
  -7 -12   4          2.97         16.46         5.28 o                         
  -6 -12   4        295.90        301.79        12.45 o                         
  -5 -12   4        219.00        218.04        17.28 o                         
  -4 -12   4         69.33         73.74         5.90 o                         
  -3 -12   4        186.62        195.48        12.17 o                         
  -2 -12   4       1039.12        950.44        20.61 o                         
  -1 -12   4         21.10         18.81         5.00 o                         
   0 -12   4         91.30        106.46         8.04 o                         
   1 -12   4        233.90        234.92        11.71 o                         
   2 -12   4         39.53         35.18         6.24 o                         
   3 -12   4        469.02        415.79        15.22 o                         
   4 -12   4        439.38        396.99        12.83 o                         
   5 -12   4        143.58        152.27        10.40 o                         
   6 -12   4         37.11         42.51         7.10 o                         
   7 -12   4         33.03         45.36        12.25 o                         
   8 -12   4        405.97        399.20        17.21 o                         
   9 -12   4         35.81         38.49         7.24 o                         
  10 -12   4        281.18        276.70        14.08 o                         
  11 -12   4          0.48         19.07         8.31 o                         
 -11 -11   4         40.99         32.56         8.73 o                         
 -10 -11   4          0.82         12.57         6.95 o                         
  -9 -11   4          0.01          7.72         5.69 o                         
  -8 -11   4          0.65          3.53         5.77 o                         
  -7 -11   4       1371.65       1290.49        31.37 o                         
  -6 -11   4         57.75         73.74         9.98 o                         
  -5 -11   4        331.44        309.24        12.60 o                         
  -4 -11   4        228.80        216.80        13.13 o                         
  -3 -11   4          4.99         -0.52         4.18 o                         
  -2 -11   4        426.40        413.65        14.72 o                         
  -1 -11   4        285.53        244.58        10.50 o                         
   0 -11   4       3300.54       3052.90        40.30 o                         
   1 -11   4        854.21        696.27        17.41 o                         
   2 -11   4        392.24        380.69        12.91 o                         
   3 -11   4         12.54          4.33         4.94 o                         
   4 -11   4         40.32         37.77         6.02 o                         
   5 -11   4        105.89        132.44         9.62 o                         
   6 -11   4        197.34        161.63        10.84 o                         
   7 -11   4        115.65        119.21         9.51 o                         
   8 -11   4        263.49        264.57        15.68 o                         
   9 -11   4          3.20          4.88         9.28 o                         
  10 -11   4        197.29        191.32        15.04 o                         
  11 -11   4        253.70        275.54        19.96 o                         
  12 -11   4         38.20         55.46        12.76 o                         
 -11 -10   4        629.24        521.50        35.29 o                         
 -10 -10   4         54.21         51.80         8.21 o                         
  -9 -10   4         23.47         27.91         6.54 o                         
  -8 -10   4        191.26        193.74        13.58 o                         
  -7 -10   4          6.06          2.06         4.61 o                         
  -6 -10   4         40.77         48.18         7.05 o                         
  -5 -10   4        112.19         92.11         8.72 o                         
  -4 -10   4          7.94          2.76         3.75 o                         
  -3 -10   4          2.15          4.76         3.57 o                         
  -2 -10   4        418.52        447.71        17.40 o                         
  -1 -10   4        614.16        560.40        17.15 o                         
   0 -10   4       1574.49       1521.46        24.50 o                         
   1 -10   4        802.19        707.52        13.87 o                         
   2 -10   4          7.13         -2.63         5.32 o                         
   3 -10   4        188.08        200.44        11.95 o                         
   4 -10   4          0.55          0.25         4.96 o                         
   5 -10   4        204.71        221.48        11.40 o                         
   6 -10   4        171.75        150.47        10.23 o                         
   7 -10   4         19.03         20.68         5.25 o                         
   8 -10   4         68.80         50.60         7.13 o                         
   9 -10   4        131.70        155.97        10.60 o                         
  10 -10   4         24.49         42.36         8.29 o                         
  11 -10   4        113.41        101.86        11.13 o                         
  12 -10   4         37.68         20.08        11.69 o                         
 -12  -9   4         20.89         46.24         7.58 o                         
 -11  -9   4        777.12        658.54        27.72 o                         
 -10  -9   4          6.10          4.93         5.13 o                         
  -9  -9   4        159.92        158.36        12.59 o                         
  -8  -9   4         23.37         30.79         7.30 o                         
  -7  -9   4        152.57        164.92        11.34 o                         
  -6  -9   4          6.37          7.97         4.49 o                         
  -5  -9   4        476.05        469.67        15.15 o                         
  -4  -9   4        121.49        131.95         9.30 o                         
  -3  -9   4         33.17         23.10         2.68 o                         
  -2  -9   4        194.11        184.70         7.84 o                         
  -1  -9   4        217.64        203.86         8.12 o                         
   0  -9   4        898.82        885.00        19.35 o                         
   1  -9   4        483.20        452.84        12.80 o                         
   2  -9   4        360.29        375.36        11.11 o                         
   3  -9   4         96.71        109.99         7.93 o                         
   4  -9   4         19.16         10.95         3.69 o                         
   5  -9   4        592.10        571.08        16.17 o                         
   6  -9   4        194.27        206.03        11.59 o                         
   7  -9   4         77.30         88.51         8.04 o                         
   8  -9   4         47.13         43.90         5.98 o                         
   9  -9   4          0.35          8.16         4.92 o                         
  10  -9   4         32.98         42.92         8.32 o                         
  11  -9   4          5.55         18.41         6.73 o                         
  12  -9   4         13.49         25.12         9.63 o                         
 -12  -8   4          2.21         13.07         7.26 o                         
 -11  -8   4          1.55         15.28         5.12 o                         
 -10  -8   4         15.79         22.54         8.38 o                         
  -9  -8   4         98.70         93.81         8.96 o                         
  -8  -8   4         14.77         49.42         6.55 o                         
  -7  -8   4         24.30         25.42         5.11 o                         
  -6  -8   4       1626.09       1550.07        31.73 o                         
  -5  -8   4        840.62        786.09        21.58 o                         
  -4  -8   4         73.85        101.06         7.70 o                         
  -3  -8   4          4.43          8.44         3.16 o                         
  -2  -8   4       1025.82       1006.62        17.26 o                         
  -1  -8   4       2300.33       2289.13        28.17 o                         
   0  -8   4        277.75        253.79         9.68 o                         
   1  -8   4        101.04        146.39         8.47 o                         
   2  -8   4         64.44         66.05         5.45 o                         
   3  -8   4        986.76        918.66        17.78 o                         
   4  -8   4       1449.25       1404.98        23.40 o                         
   5  -8   4       3105.63       2865.93        40.46 o                         
   6  -8   4         13.26         22.33         5.12 o                         
   7  -8   4         30.23         28.98         5.97 o                         
   8  -8   4         50.01         81.90         7.79 o                         
   9  -8   4          9.41         16.95         6.35 o                         
  10  -8   4        604.71        563.81        19.24 o                         
  11  -8   4        179.67        168.57        13.26 o                         
  12  -8   4         80.78         80.61        12.33 o                         
  13  -8   4         52.86         33.67        11.35 o                         
 -13  -7   4         19.87         29.92         7.35 o                         
 -12  -7   4          1.16         23.58         6.09 o                         
 -11  -7   4         18.77         29.43         5.95 o                         
 -10  -7   4         14.62         19.21         6.00 o                         
  -9  -7   4         13.14         13.20         5.31 o                         
  -8  -7   4          2.89          4.95         7.04 o                         
  -7  -7   4         13.47         10.95         5.19 o                         
  -6  -7   4        891.04        824.54        18.40 o                         
  -5  -7   4         60.50         57.86         5.98 o                         
  -4  -7   4          5.78         22.21         4.33 o                         
  -3  -7   4        177.75        196.69         7.83 o                         
  -2  -7   4          5.04          6.79         2.76 o                         
  -1  -7   4        276.98        310.85         8.40 o                         
   0  -7   4          1.61          5.55         2.61 o                         
   1  -7   4        903.88        861.51        21.84 o                         
   2  -7   4        107.11        119.25         8.64 o                         
   3  -7   4        339.65        357.27        10.25 o                         
   4  -7   4        429.13        388.08        11.80 o                         
   5  -7   4          0.64         -3.19         3.19 o                         
   6  -7   4        890.28        871.80        26.42 o                         
   7  -7   4         29.07         30.02         5.05 o                         
   8  -7   4        111.36        118.50         9.45 o                         
   9  -7   4         53.75         69.17         7.88 o                         
  10  -7   4         87.52        100.39         9.82 o                         
  11  -7   4        291.76        251.02        18.12 o                         
  12  -7   4          8.93         27.72         6.82 o                         
  13  -7   4          0.62         -7.83         8.19 o                         
 -13  -6   4          3.51         10.32         8.10 o                         
 -12  -6   4          0.64         12.09         6.36 o                         
 -11  -6   4        269.01        262.64        13.51 o                         
 -10  -6   4        144.86        147.60        10.60 o                         
  -9  -6   4         66.26         77.82        10.81 o                         
  -8  -6   4        663.19        612.83        20.43 o                         
  -7  -6   4         26.01         27.61         5.82 o                         
  -6  -6   4        715.13        771.11        17.10 o                         
  -5  -6   4         84.43         92.00         6.67 o                         
  -4  -6   4        136.27        164.10         9.78 o                         
  -3  -6   4         27.54         27.00         2.72 o                         
  -2  -6   4          0.44          1.50         1.63 o                         
  -1  -6   4       2871.81       3099.56        36.66 o                         
   0  -6   4        214.45        217.72         5.71 o                         
   1  -6   4         44.90         49.46         4.09 o                         
   2  -6   4          5.69          5.87         2.81 o                         
   3  -6   4       1513.96       1383.35        22.10 o                         
   4  -6   4         38.14         28.87         4.12 o                         
   5  -6   4         63.42         61.28         5.66 o                         
   6  -6   4        565.86        459.66        13.22 o                         
   7  -6   4          1.48          0.78         3.47 o                         
   8  -6   4        446.94        431.36        20.05 o                         
   9  -6   4        110.43        124.77        10.00 o                         
  10  -6   4          5.35         18.37         6.35 o                         
  11  -6   4         84.09         81.53        11.62 o                         
  12  -6   4        212.19        200.97        14.76 o                         
  13  -6   4          6.73         16.65        12.75 o                         
 -14  -5   4          2.33         15.63         7.58 o                         
 -13  -5   4          4.68         21.69         6.92 o                         
 -12  -5   4          5.12          7.96         4.40 o                         
 -11  -5   4        356.62        333.08        12.69 o                         
 -10  -5   4          0.17          7.84         3.50 o                         
  -9  -5   4        264.03        265.91        15.01 o                         
  -8  -5   4        709.20        644.69        17.83 o                         
  -7  -5   4        226.56        227.87        16.72 o                         
  -6  -5   4         10.81         12.24         6.33 o                         
  -5  -5   4        105.99        128.14         7.03 o                         
  -4  -5   4        227.44        229.61         9.61 o                         
  -3  -5   4        847.72        844.51        14.59 o                         
  -2  -5   4        324.78        398.62         8.20 o                         
  -1  -5   4        329.37        266.04         7.05 o                         
   0  -5   4         34.40         65.73         3.46 o                         
   1  -5   4        201.58        191.64         6.90 o                         
   2  -5   4       5527.73       5842.27        62.59 o                         
   3  -5   4        150.88        171.55         9.01 o                         
   4  -5   4        366.05        389.47        10.55 o                         
   5  -5   4        369.59        344.66         9.88 o                         
   6  -5   4       2186.64       2141.24        28.10 o                         
   7  -5   4         21.59         20.40         4.99 o                         
   8  -5   4        506.15        488.50        13.84 o                         
   9  -5   4         54.97         67.98         7.01 o                         
  10  -5   4         44.68         41.21         6.00 o                         
  11  -5   4        134.84        156.44        11.78 o                         
  12  -5   4         56.94         55.91        10.91 o                         
  13  -5   4        152.51        153.66        18.32 o                         
 -14  -4   4         84.08         92.07        10.18 o                         
 -13  -4   4         89.83        102.25         9.39 o                         
 -12  -4   4         46.93         51.49         7.15 o                         
 -11  -4   4         54.93         61.57         7.37 o                         
 -10  -4   4         14.96         16.07         4.90 o                         
  -9  -4   4          1.99          7.36         4.09 o                         
  -8  -4   4        393.83        387.13        13.27 o                         
  -7  -4   4        164.83        223.58        12.65 o                         
  -6  -4   4         91.41        101.04         8.35 o                         
  -5  -4   4        127.91        131.82         6.36 o                         
  -4  -4   4       1936.25       1955.42        27.69 o                         
  -3  -4   4          0.60          6.54         1.94 o                         
  -2  -4   4        108.68         67.77         4.46 o                         
  -1  -4   4       1451.70       1540.81        17.96 o                         
   0  -4   4       1218.17       1299.12        16.15 o                         
   1  -4   4        121.69        157.08         5.67 o                         
   2  -4   4        494.98        596.89        13.01 o                         
   3  -4   4          9.57          1.56         1.92 o                         
   4  -4   4          0.92          3.84         2.31 o                         
   5  -4   4        155.48        191.41         7.26 o                         
   6  -4   4       2286.49       2314.93        31.47 o                         
   7  -4   4        341.70        337.41        12.52 o                         
   8  -4   4          0.70         27.64         4.81 o                         
   9  -4   4        123.29        124.42         8.57 o                         
  10  -4   4          3.58          7.95         4.40 o                         
  11  -4   4         36.00         23.38         5.46 o                         
  12  -4   4        108.05        109.56         9.11 o                         
  13  -4   4        156.69        125.27        11.37 o                         
 -14  -3   4         89.53        107.33        13.01 o                         
 -13  -3   4         30.21         41.59         8.74 o                         
 -12  -3   4        272.40        294.73        20.99 o                         
 -11  -3   4        106.11        139.95        10.47 o                         
 -10  -3   4         14.07         17.24         5.91 o                         
  -9  -3   4         13.01         12.46         4.01 o                         
  -8  -3   4         31.47         35.99         5.24 o                         
  -7  -3   4        304.69        293.68        12.25 o                         
  -6  -3   4        322.19        353.30        10.52 o                         
  -5  -3   4       3423.73       3456.76        48.23 o                         
  -4  -3   4         29.33         46.61         4.32 o                         
  -3  -3   4         15.63         19.00         2.64 o                         
  -2  -3   4         81.35        102.93         3.37 o                         
  -1  -3   4         59.52         86.97         3.23 o                         
   0  -3   4        822.51        871.33        11.91 o                         
   1  -3   4       1578.02       1705.21        19.99 o                         
   2  -3   4       3503.44       3616.47        39.83 o                         
   3  -3   4        272.87        302.06         7.83 o                         
   4  -3   4        460.50        581.09        12.78 o                         
   5  -3   4        907.65        929.07        17.13 o                         
   6  -3   4        162.47        199.57         8.72 o                         
   7  -3   4        304.94        294.97        10.84 o                         
   8  -3   4          8.84         10.87         5.32 o                         
   9  -3   4         65.42         76.14         6.92 o                         
  10  -3   4        336.10        348.06        13.54 o                         
  11  -3   4         32.24         29.40         6.44 o                         
  12  -3   4          8.21          9.75         5.62 o                         
  13  -3   4        197.19        199.31        14.46 o                         
 -14  -2   4         10.04          1.56         5.89 o                         
 -13  -2   4          7.50         20.69         5.28 o                         
 -12  -2   4         19.51         27.78         5.98 o                         
 -11  -2   4        140.72        147.68        10.53 o                         
 -10  -2   4          0.31          7.01         4.15 o                         
  -9  -2   4         92.65         95.76         7.44 o                         
  -8  -2   4          0.68          2.49         3.01 o                         
  -7  -2   4          4.92          3.11         2.83 o                         
  -6  -2   4       1038.55       1036.88        19.02 o                         
  -5  -2   4        253.44        286.48         9.62 o                         
  -4  -2   4        556.46        511.66        11.09 o                         
  -3  -2   4       2856.83       2997.32        32.62 o                         
  -2  -2   4        721.60        728.68        10.67 o                         
  -1  -2   4       1005.77       1020.62        11.95 o                         
   0  -2   4       3043.42       3315.37        40.11 o                         
   1  -2   4       1304.65       1318.97        17.74 o                         
   2  -2   4       2373.85       2386.38        27.80 o                         
   3  -2   4        313.02        332.45         7.59 o                         
   4  -2   4          9.87         29.06         3.38 o                         
   5  -2   4        408.30        432.99        11.13 o                         
   6  -2   4        346.89        313.94        12.05 o                         
   7  -2   4         67.12         66.82         8.78 o                         
   8  -2   4         55.77         82.44         7.80 o                         
   9  -2   4         30.57         16.05         4.22 o                         
  10  -2   4        318.19        337.77        15.09 o                         
  11  -2   4        223.26        266.50        17.60 o                         
  12  -2   4        135.60        144.79        12.04 o                         
  13  -2   4        405.10        338.54        17.89 o                         
 -14  -1   4         24.24         22.36         5.85 o                         
 -13  -1   4         32.25         32.14         6.76 o                         
 -12  -1   4         30.28         33.63         5.98 o                         
 -11  -1   4          3.15         10.18         4.74 o                         
 -10  -1   4         12.47         13.69         4.19 o                         
  -9  -1   4       1284.71       1169.43        22.66 o                         
  -8  -1   4        659.54        651.16        15.16 o                         
  -7  -1   4        553.43        521.55        12.64 o                         
  -6  -1   4         44.18         67.22         5.07 o                         
  -5  -1   4        249.59        212.86         6.94 o                         
  -4  -1   4          1.22          1.11         1.39 o                         
  -3  -1   4       4763.46       4969.74       144.76 o                         
  -2  -1   4        992.76        932.95        10.56 o                         
  -1  -1   4       3038.06       3109.08        32.32 o                         
   0  -1   4         23.41         18.80         1.35 o                         
   1  -1   4       1004.40       1089.58        13.43 o                         
   2  -1   4       7915.50       8489.01       234.69 o                         
   3  -1   4        660.22        588.85        11.20 o                         
   4  -1   4          5.88          1.99         1.85 o                         
   5  -1   4       2265.74       2377.45        30.39 o                         
   6  -1   4         53.48         36.40         4.23 o                         
   7  -1   4        150.67        176.40         9.03 o                         
   8  -1   4        291.31        301.09        11.25 o                         
   9  -1   4          0.56          6.26         3.86 o                         
  10  -1   4        312.33        352.92        15.44 o                         
  11  -1   4         54.73         41.53         7.06 o                         
  12  -1   4         30.62         19.45         6.05 o                         
  13  -1   4         20.79          9.47         6.86 o                         
 -14   0   4          0.91          2.63         7.08 o                         
 -13   0   4         37.71         33.34         7.42 o                         
 -12   0   4        129.89        127.51         9.52 o                         
 -11   0   4        228.89        216.72        11.55 o                         
 -10   0   4         75.51         84.04         7.03 o                         
  -9   0   4         45.40         69.04         6.44 o                         
  -8   0   4         18.80         21.49         3.86 o                         
  -7   0   4         62.01         62.43         5.16 o                         
  -6   0   4         34.76         32.65         3.58 o                         
  -5   0   4       3468.76       3514.42        42.24 o                         
  -4   0   4       1067.53       1050.13        13.51 o                         
  -3   0   4       1709.56       1876.34        21.14 o                         
  -2   0   4        620.29        674.34         9.81 o                         
  -1   0   4       1282.02       1360.73        16.25 o                         
   0   0   4      11209.45      13007.32       314.08 o                         
   1   0   4         15.70         23.67         1.85 o                         
   2   0   4       3596.06       3658.20        37.53 o                         
   3   0   4          8.42         30.47         3.27 o                         
   4   0   4       1761.38       1686.71        24.45 o                         
   5   0   4       1409.98       1337.89        25.48 o                         
   6   0   4         18.60         18.16         4.77 o                         
   7   0   4        402.72        414.05        13.31 o                         
   8   0   4         40.88         50.11         5.81 o                         
   9   0   4        146.91        176.30        12.76 o                         
  10   0   4        258.03        261.50        13.29 o                         
  11   0   4          4.84         13.34         4.39 o                         
  12   0   4         14.25         18.72         5.58 o                         
  13   0   4         20.52         28.72         8.16 o                         
 -15   1   4         44.89         47.76        10.48 o                         
 -14   1   4         11.62         22.73        12.03 o                         
 -13   1   4        204.97        200.15        14.02 o                         
 -12   1   4         17.38         18.21         5.71 o                         
 -11   1   4        315.20        294.99        10.64 o                         
 -10   1   4          1.01          5.98         4.55 o                         
  -9   1   4          1.76          1.32         3.06 o                         
  -8   1   4        496.33        456.30        12.69 o                         
  -7   1   4         16.90         23.64         3.39 o                         
  -6   1   4        426.04        331.45         7.87 o                         
  -5   1   4        248.77        228.65         5.09 o                         
  -4   1   4        154.49        226.56         5.26 o                         
  -3   1   4        888.30        817.79        13.84 o                         
  -2   1   4        716.39        628.77         7.83 o                         
  -1   1   4       4733.85       5400.13       248.39 o                         
   0   1   4       1621.65       1873.43        16.34 o                         
   1   1   4        748.80        778.14        10.16 o                         
   2   1   4       6434.84       6834.46       259.56 o                         
   3   1   4       1177.06       1118.06        16.41 o                         
   4   1   4       2232.11       2371.44        30.17 o                         
   5   1   4        374.80        496.00        12.66 o                         
   6   1   4        207.86        231.50        13.51 o                         
   7   1   4       1508.17       1527.00        29.29 o                         
   8   1   4       1238.01       1134.87        33.12 o                         
   9   1   4        401.19        404.13        16.64 o                         
  10   1   4          8.74         13.89         6.43 o                         
  11   1   4          0.60          0.86         4.80 o                         
  12   1   4        198.94        246.60        14.79 o                         
  13   1   4          0.80         13.72         7.16 o                         
 -15   2   4          0.92          8.47         6.77 o                         
 -14   2   4         22.32         31.10         9.19 o                         
 -13   2   4          0.01          6.88         5.16 o                         
 -12   2   4         39.49         37.01         7.07 o                         
 -11   2   4        326.64        347.48        22.24 o                         
 -10   2   4          4.40          7.10         4.28 o                         
  -9   2   4        160.38        176.77        10.41 o                         
  -8   2   4        276.89        261.63        10.30 o                         
  -7   2   4        232.34        249.24         9.46 o                         
  -6   2   4       2118.22       2094.09        28.25 o                         
  -5   2   4        446.79        483.35        10.11 o                         
  -4   2   4        534.53        554.32        10.55 o                         
  -3   2   4        408.01        373.47         6.67 o                         
  -2   2   4          2.73          4.15         1.05 o                         
  -1   2   4         19.91         18.94         1.60 o                         
   0   2   4       1108.02       1225.70        12.21 o                         
   1   2   4      14340.95      16913.71       763.05 o                         
   2   2   4        306.79        376.01         8.04 o                         
   3   2   4         81.28         51.49         4.45 o                         
   4   2   4        909.58        910.54        16.91 o                         
   5   2   4         10.73         16.81         4.15 o                         
   6   2   4          0.02          2.58         3.21 o                         
   7   2   4          8.43         14.54         3.75 o                         
   8   2   4          4.17          0.32         3.82 o                         
   9   2   4         32.18         39.37         5.97 o                         
  10   2   4        337.42        309.90        15.56 o                         
  11   2   4         31.39         27.50         5.92 o                         
  12   2   4        365.87        329.00        16.06 o                         
  13   2   4         79.12         75.98        10.91 o                         
 -15   3   4        267.91        243.86        18.62 o                         
 -14   3   4          0.25         23.72         8.60 o                         
 -13   3   4        145.36        177.34        12.89 o                         
 -12   3   4         21.22         19.06         5.45 o                         
 -11   3   4         33.59         44.11         8.06 o                         
 -10   3   4         20.54         29.14         5.48 o                         
  -9   3   4          7.64          5.49         3.16 o                         
  -8   3   4         42.14         46.16         5.43 o                         
  -7   3   4         58.86         52.85         4.81 o                         
  -6   3   4       2171.71       2347.17        31.02 o                         
  -5   3   4        256.02        245.15         6.78 o                         
  -4   3   4       1023.49        939.58        13.51 o                         
  -3   3   4       1226.33       1383.48        17.90 o                         
  -2   3   4        190.99        179.37         4.07 o                         
  -1   3   4       2468.44       2722.70        25.31 o                         
   0   3   4       1243.55       1261.89        15.63 o                         
   1   3   4       6400.11       6557.95       109.70 o                         
   2   3   4       1337.62       1202.56        17.06 o                         
   3   3   4        581.45        541.66        11.01 o                         
   4   3   4        131.92        170.52        10.41 o                         
   5   3   4        393.83        381.73        11.35 o                         
   6   3   4          4.53         -0.74         3.87 o                         
   7   3   4          9.86         11.36         4.35 o                         
   8   3   4        163.09        165.91        15.01 o                         
   9   3   4         58.92         78.24         8.41 o                         
  10   3   4        198.42        236.63        15.06 o                         
  11   3   4        261.34        295.71        17.10 o                         
  12   3   4         63.47         44.14         7.77 o                         
  13   3   4        100.65         77.78        12.57 o                         
 -14   4   4          4.23          6.19        10.40 o                         
 -13   4   4         55.89         51.32         7.35 o                         
 -12   4   4         53.51         49.83         7.69 o                         
 -11   4   4        248.00        271.71        17.08 o                         
 -10   4   4         25.58         22.70         6.65 o                         
  -9   4   4          0.06          8.69         3.99 o                         
  -8   4   4         57.85         95.49         7.13 o                         
  -7   4   4         43.40         82.01         6.12 o                         
  -6   4   4       2400.24       2371.85        29.93 o                         
  -5   4   4        175.00        166.11         7.87 o                         
  -4   4   4       4799.70       5019.02        54.61 o                         
  -3   4   4        636.33        838.10        13.40 o                         
  -2   4   4        280.73        311.52         6.12 o                         
  -1   4   4         18.45         18.02         1.61 o                         
   0   4   4          6.53         10.83         1.52 o                         
   1   4   4        361.79        326.87         8.16 o                         
   2   4   4         61.65         88.19         4.65 o                         
   3   4   4        514.75        502.34        11.08 o                         
   4   4   4         54.82         71.95         5.94 o                         
   5   4   4        561.43        498.83        18.26 o                         
   6   4   4        258.44        251.71        15.41 o                         
   7   4   4         39.42         38.99         5.52 o                         
   8   4   4        181.22        193.30        11.70 o                         
   9   4   4        396.21        396.10        16.26 o                         
  10   4   4         51.68         40.77         7.75 o                         
  11   4   4         56.68         83.02        12.23 o                         
  12   4   4         65.02         54.29         7.76 o                         
  13   4   4         67.14         44.80        10.96 o                         
 -14   5   4          0.60          2.96         6.47 o                         
 -13   5   4         21.35          8.41         5.08 o                         
 -12   5   4          8.48          3.85         3.96 o                         
 -11   5   4         64.79         59.47         8.81 o                         
 -10   5   4        203.20        187.67        13.30 o                         
  -9   5   4        719.09        611.38        19.22 o                         
  -8   5   4        212.53        224.83        15.22 o                         
  -7   5   4        442.04        451.57        11.59 o                         
  -6   5   4         67.43         54.81         5.25 o                         
  -5   5   4        530.17        415.11        10.72 o                         
  -4   5   4        210.37        208.66         6.69 o                         
  -3   5   4         42.11         68.32         4.11 o                         
  -2   5   4        136.24        133.50         4.78 o                         
  -1   5   4        675.02        765.08        11.81 o                         
   0   5   4        784.73        791.87        12.27 o                         
   1   5   4        479.44        608.46        11.49 o                         
   2   5   4        340.40        355.50         9.44 o                         
   3   5   4        408.82        384.11         8.96 o                         
   4   5   4       2612.88       2532.97        33.44 o                         
   5   5   4        255.11        304.14        15.46 o                         
   6   5   4        340.03        361.78        13.92 o                         
   7   5   4        106.15        132.44        10.04 o                         
   8   5   4         51.74         46.37         6.82 o                         
   9   5   4         26.46         29.87         6.55 o                         
  10   5   4         17.33         26.87         7.53 o                         
  11   5   4        103.29         88.98        14.84 o                         
  12   5   4        141.74        101.99        14.58 o                         
 -14   6   4         64.69         58.10        15.16 o                         
 -13   6   4          6.53         14.94         7.17 o                         
 -12   6   4         37.92         46.35         9.87 o                         
 -11   6   4         61.12         86.29        14.36 o                         
 -10   6   4        503.22        500.00        16.48 o                         
  -9   6   4          1.31          0.54         3.72 o                         
  -8   6   4        314.71        289.13        10.97 o                         
  -7   6   4        149.32        130.29         8.33 o                         
  -6   6   4         23.26         46.95         5.28 o                         
  -5   6   4         47.51         50.74         5.03 o                         
  -4   6   4        240.12        236.24         7.50 o                         
  -3   6   4         71.70         91.37         5.18 o                         
  -2   6   4          8.14         28.56         3.19 o                         
  -1   6   4        185.26        158.96         6.07 o                         
   0   6   4        622.63        605.47        11.25 o                         
   1   6   4        801.78        869.82        15.12 o                         
   2   6   4       2180.01       2203.85        29.37 o                         
   3   6   4        263.16        262.35         9.26 o                         
   4   6   4        207.74        208.27         8.29 o                         
   5   6   4          0.13         -0.31         3.34 o                         
   6   6   4         33.64         39.08         5.60 o                         
   7   6   4        171.19        176.70        12.92 o                         
   8   6   4        364.76        344.04        14.91 o                         
   9   6   4          0.12         10.90         5.47 o                         
  10   6   4         66.98         76.52         9.47 o                         
  11   6   4          7.22         11.94         6.74 o                         
  12   6   4        145.21        100.95        12.95 o                         
 -14   7   4         64.85         63.99        11.68 o                         
 -13   7   4          0.02         15.23         6.86 o                         
 -12   7   4          9.70         10.55         6.04 o                         
 -11   7   4         11.54         10.47         5.37 o                         
 -10   7   4        685.62        632.10        18.63 o                         
  -9   7   4        159.88        176.27         9.88 o                         
  -8   7   4        376.12        375.67        13.65 o                         
  -7   7   4        551.53        487.79        15.49 o                         
  -6   7   4        903.10        874.57        24.06 o                         
  -5   7   4       3535.05       3254.80        39.57 o                         
  -4   7   4        565.41        547.09        12.00 o                         
  -3   7   4        291.03        277.63         8.22 o                         
  -2   7   4         57.71         60.18         4.21 o                         
  -1   7   4       4349.80       4547.64        47.22 o                         
   0   7   4        401.83        354.82        10.19 o                         
   1   7   4       1353.09       1334.27        18.07 o                         
   2   7   4         10.95          9.09         3.40 o                         
   3   7   4        228.94        224.74         9.94 o                         
   4   7   4         45.01         45.57         5.48 o                         
   5   7   4        109.26        116.21         8.77 o                         
   6   7   4         50.22         63.45         6.34 o                         
   7   7   4          0.09          1.60         3.77 o                         
   8   7   4        146.80        170.43        10.71 o                         
   9   7   4        217.07        231.80        12.84 o                         
  10   7   4         33.13         42.25         7.49 o                         
  11   7   4          5.20         17.23         9.47 o                         
  12   7   4        451.32        355.13        33.60 o                         
 -14   8   4        124.30        140.19        18.28 o                         
 -13   8   4        198.24        235.06        19.00 o                         
 -12   8   4          4.76         24.98         6.88 o                         
 -11   8   4        129.85        110.63         9.66 o                         
 -10   8   4        276.64        244.88        14.15 o                         
  -9   8   4         94.39         80.74         7.23 o                         
  -8   8   4          4.35         16.36         3.08 o                         
  -7   8   4        232.41        236.15        12.24 o                         
  -6   8   4        129.41        102.96         7.74 o                         
  -5   8   4       1346.19       1260.91        22.89 o                         
  -4   8   4        318.70        339.52        10.11 o                         
  -3   8   4          4.69          6.60         2.95 o                         
  -2   8   4       2018.71       2013.65        25.84 o                         
  -1   8   4         19.51         14.41         3.79 o                         
   0   8   4         86.03        101.13         6.21 o                         
   1   8   4         31.09         31.88         6.42 o                         
   2   8   4          6.18         11.57         2.97 o                         
   3   8   4        224.11        238.23        11.29 o                         
   4   8   4         20.54         16.91         4.45 o                         
   5   8   4        245.55        248.16        12.55 o                         
   6   8   4        100.15        106.67         9.52 o                         
   7   8   4        823.25        745.43        21.25 o                         
   8   8   4        430.94        404.28        20.35 o                         
   9   8   4         55.94         52.00         7.09 o                         
  10   8   4        101.45         99.73        11.93 o                         
  11   8   4         18.12         18.89         8.02 o                         
 -13   9   4          4.38          7.97         8.90 o                         
 -12   9   4         71.34         77.58         8.63 o                         
 -11   9   4         37.72         45.53         9.70 o                         
 -10   9   4         39.78         35.51         6.16 o                         
  -9   9   4          3.37          6.48         4.84 o                         
  -8   9   4         86.78         92.34         9.72 o                         
  -7   9   4        144.41        193.28        11.22 o                         
  -6   9   4        938.31        824.37        17.54 o                         
  -5   9   4        265.77        240.26        10.13 o                         
  -4   9   4         28.17         29.16         4.63 o                         
  -3   9   4        291.08        277.27         9.65 o                         
  -2   9   4        220.74        252.71         9.39 o                         
  -1   9   4         52.40         55.27         5.31 o                         
   0   9   4        456.75        501.14        12.17 o                         
   1   9   4        406.20        358.36         9.90 o                         
   2   9   4       1393.09       1323.65        24.36 o                         
   3   9   4         34.63         48.16         5.12 o                         
   4   9   4          0.29          2.56         3.52 o                         
   5   9   4        899.59        814.62        18.98 o                         
   6   9   4         12.11         20.83         5.48 o                         
   7   9   4         53.92         72.29         9.17 o                         
   8   9   4        130.68        132.47        11.69 o                         
   9   9   4        102.23        127.31        12.01 o                         
  10   9   4         11.90         15.44         9.96 o                         
  11   9   4          6.61          0.56         8.58 o                         
 -13  10   4          5.12         10.99         7.24 o                         
 -12  10   4         19.12         22.73         8.02 o                         
 -11  10   4         99.16         97.60         9.55 o                         
 -10  10   4        416.99        417.21        17.29 o                         
  -9  10   4        224.92        259.08        16.56 o                         
  -8  10   4          0.89          0.49         3.37 o                         
  -7  10   4        143.42        145.08         9.40 o                         
  -6  10   4          0.27         -1.27         3.53 o                         
  -5  10   4        953.75        850.35        18.02 o                         
  -4  10   4        419.60        384.34        11.97 o                         
  -3  10   4       1740.99       1589.85        23.85 o                         
  -2  10   4        237.08        251.81        11.30 o                         
  -1  10   4         95.72         96.38         7.29 o                         
   0  10   4          1.63         -2.97         3.50 o                         
   1  10   4        209.37        217.65         9.81 o                         
   2  10   4        695.93        623.94        15.85 o                         
   3  10   4        387.28        390.46        11.87 o                         
   4  10   4        343.99        340.39        14.34 o                         
   5  10   4        171.22        171.82         9.58 o                         
   6  10   4        415.63        422.46        16.78 o                         
   7  10   4          4.44         -1.45         4.90 o                         
   8  10   4         56.46         64.01         8.48 o                         
   9  10   4          0.11          2.04         5.81 o                         
  10  10   4          9.28         22.43         9.10 o                         
 -13  11   4         56.15         51.78        15.29 o                         
 -12  11   4          2.46         20.41         6.92 o                         
 -11  11   4         12.71         15.41         6.43 o                         
 -10  11   4         42.80         44.24         7.85 o                         
  -9  11   4          0.44          6.31         4.29 o                         
  -8  11   4          9.62         10.92         4.24 o                         
  -7  11   4         31.96         27.45         5.01 o                         
  -6  11   4         12.88         27.36         5.31 o                         
  -5  11   4        447.19        399.81        13.31 o                         
  -4  11   4        421.38        377.60        11.83 o                         
  -3  11   4        526.64        441.75        12.88 o                         
  -2  11   4        346.60        357.94        11.80 o                         
  -1  11   4        743.79        686.23        19.12 o                         
   0  11   4        113.55        115.12        10.19 o                         
   1  11   4        139.65        142.73         8.73 o                         
   2  11   4        260.27        258.26        11.85 o                         
   3  11   4        316.02        324.35        14.00 o                         
   4  11   4        565.39        499.65        13.54 o                         
   5  11   4          1.95          1.36         3.75 o                         
   6  11   4        335.91        333.22        13.77 o                         
   7  11   4          7.36         22.90         6.41 o                         
   8  11   4        170.35        160.33        13.45 o                         
   9  11   4          8.40         20.22         9.10 o                         
 -12  12   4        178.57        196.40        15.05 o                         
 -11  12   4        136.27        127.59        13.27 o                         
 -10  12   4         33.86         32.49         5.35 o                         
  -9  12   4        308.89        284.25        12.06 o                         
  -8  12   4         56.52         63.65         6.98 o                         
  -7  12   4          8.18         -3.02         3.63 o                         
  -6  12   4          6.34          2.14         4.66 o                         
  -5  12   4        133.91        127.70         8.93 o                         
  -4  12   4        430.89        418.35        12.16 o                         
  -3  12   4         13.80         12.05         2.69 o                         
  -2  12   4          3.17          8.66         3.97 o                         
  -1  12   4        264.91        258.50        13.62 o                         
   0  12   4        736.52        647.65        18.32 o                         
   1  12   4         28.31         32.55         5.98 o                         
   2  12   4        687.85        621.71        17.88 o                         
   3  12   4         47.54         46.17         7.47 o                         
   4  12   4         18.15         25.90         4.59 o                         
   5  12   4         52.27         69.58         6.57 o                         
   6  12   4          8.97         31.30         7.92 o                         
   7  12   4        277.13        230.19        12.74 o                         
   8  12   4        198.36        203.68        17.02 o                         
   9  12   4          0.19          7.85         7.01 o                         
 -11  13   4         10.92         35.32         7.57 o                         
 -10  13   4        419.83        355.16        18.03 o                         
  -9  13   4        704.37        676.54        17.76 o                         
  -8  13   4        176.45        174.07        16.33 o                         
  -7  13   4         25.08         38.60         6.51 o                         
  -6  13   4         63.97         82.48         8.36 o                         
  -5  13   4         58.05         61.84         7.22 o                         
  -4  13   4        369.70        339.25        14.69 o                         
  -3  13   4        113.93        135.95         9.48 o                         
  -2  13   4        180.81        193.21        10.78 o                         
  -1  13   4        105.89        103.81         8.17 o                         
   0  13   4        219.06        267.79        16.36 o                         
   1  13   4        469.51        443.70        15.08 o                         
   2  13   4        117.84        113.42        10.10 o                         
   3  13   4        264.48        248.82        13.13 o                         
   4  13   4         59.24         68.16         6.75 o                         
   5  13   4          7.61          5.85         4.13 o                         
   6  13   4        266.58        240.70        14.05 o                         
   7  13   4        217.12        215.76        16.75 o                         
   8  13   4          9.10         16.95         8.88 o                         
 -11  14   4         70.16         71.40        14.82 o                         
 -10  14   4         62.22         82.36        11.30 o                         
  -9  14   4        129.50        126.45        10.72 o                         
  -8  14   4          3.26         11.25         6.04 o                         
  -7  14   4          0.12          7.07         4.80 o                         
  -6  14   4          1.41          3.70         4.11 o                         
  -5  14   4          3.62          6.26         4.17 o                         
  -4  14   4        125.81        111.87         7.30 o                         
  -3  14   4         17.11          9.89         5.22 o                         
  -2  14   4        447.61        416.95        14.59 o                         
  -1  14   4        324.77        312.81        15.88 o                         
   0  14   4         39.72         54.28         7.68 o                         
   1  14   4        269.67        286.62        13.97 o                         
   2  14   4         73.62         82.15         9.33 o                         
   3  14   4          5.88         15.07         6.09 o                         
   4  14   4        150.23        150.43        11.32 o                         
   5  14   4         14.49         19.16         4.53 o                         
   6  14   4        116.01        115.27        10.71 o                         
   7  14   4          3.51         15.54         6.93 o                         
 -10  15   4          1.74         15.32         6.07 o                         
  -9  15   4         43.48         48.40         8.08 o                         
  -8  15   4        363.30        344.69        19.44 o                         
  -7  15   4         12.35         37.49         7.65 o                         
  -6  15   4          6.32         20.63         5.54 o                         
  -5  15   4         48.84         42.05         5.84 o                         
  -4  15   4         28.23         28.51         6.31 o                         
  -3  15   4        150.41        149.11        10.27 o                         
  -2  15   4         25.67         38.64         6.46 o                         
  -1  15   4          1.36          8.05         5.75 o                         
   0  15   4        394.92        420.25        20.43 o                         
   1  15   4          0.33         17.44        10.76 o                         
   2  15   4          0.58         16.74         7.11 o                         
   3  15   4          1.43         -1.54         5.68 o                         
   4  15   4        189.74        214.29        15.00 o                         
   5  15   4         30.86         22.01         5.54 o                         
   6  15   4          5.87         20.31         6.83 o                         
  -8  16   4        101.39        103.91        13.09 o                         
  -7  16   4        302.72        282.20        13.28 o                         
  -6  16   4         22.59         35.74         7.60 o                         
  -5  16   4        153.02        156.88        11.70 o                         
  -4  16   4          6.09          6.33         5.14 o                         
  -3  16   4        126.82        130.11        12.98 o                         
  -2  16   4         37.71         34.13         7.29 o                         
  -1  16   4         46.05         58.11         9.22 o                         
   0  16   4        199.24        199.25        13.74 o                         
   1  16   4         55.99         69.65         9.57 o                         
   2  16   4          0.21          6.21         7.99 o                         
   3  16   4        177.53        163.09        16.38 o                         
   4  16   4          1.02         12.83         9.22 o                         
  -7  17   4         38.87         69.77        11.48 o                         
  -6  17   4         34.64         58.59        10.91 o                         
  -5  17   4        468.55        468.76        27.21 o                         
  -4  17   4          3.02         -7.70         7.70 o                         
  -3  17   4         41.70         33.92         7.63 o                         
  -2  17   4         30.65         35.51         8.20 o                         
  -1  17   4          5.42         17.45         7.32 o                         
   0  17   4         51.32         34.64        10.20 o                         
   1  17   4         44.97         47.12         9.65 o                         
   2  17   4        158.35        150.69        13.83 o                         
   3  17   4          7.21          8.46         9.35 o                         
  -4  18   4         55.67         63.34        11.07 o                         
  -3  18   4          3.68         14.41         8.67 o                         
  -2  18   4          3.71         17.83        13.59 o                         
  -1  18   4        288.30        304.52        21.78 o                         
   0  18   4          7.52         36.42        11.59 o                         
  -2 -18   5        120.59        140.40        16.40 o                         
  -1 -18   5        276.72        249.95        18.78 o                         
   0 -18   5          0.96         22.41         8.40 o                         
   1 -18   5          2.79         10.83         6.22 o                         
   2 -18   5         62.96         46.36         8.98 o                         
   3 -18   5         84.07        100.96        11.45 o                         
   4 -18   5         10.17         13.98         6.25 o                         
  -5 -17   5          0.97          9.03         8.06 o                         
  -4 -17   5        137.87        146.59        15.96 o                         
  -3 -17   5         97.65        120.02        14.65 o                         
  -2 -17   5        123.47        115.39        12.86 o                         
  -1 -17   5         21.92         29.56         8.20 o                         
   0 -17   5        212.23        238.03        15.60 o                         
   1 -17   5          7.56         11.36         5.79 o                         
   2 -17   5       1114.36       1110.23        26.51 o                         
   3 -17   5         14.07         18.14         6.50 o                         
   4 -17   5         31.40         28.17         7.48 o                         
   5 -17   5         19.90         24.77         7.35 o                         
   6 -17   5         22.94         18.23         8.49 o                         
  -6 -16   5         14.36          1.28         9.30 o                         
  -5 -16   5        153.81        158.64        20.53 o                         
  -4 -16   5          1.68         -0.39        13.51 o                         
  -3 -16   5         54.44         48.45         8.43 o                         
  -2 -16   5          7.04         15.81         6.75 o                         
  -1 -16   5         17.20         36.64         7.28 o                         
   0 -16   5         32.97         30.43         7.80 o                         
   1 -16   5        168.41        179.73        11.91 o                         
   2 -16   5          0.08          8.07         5.88 o                         
   3 -16   5          1.53         13.30         5.09 o                         
   4 -16   5         44.12         40.24         5.67 o                         
   5 -16   5         84.58         80.21        10.29 o                         
   6 -16   5         23.39         21.87         8.52 o                         
   7 -16   5          0.32         11.73         7.51 o                         
   8 -16   5          1.49         19.36         9.07 o                         
  -7 -15   5          0.25         13.10         7.24 o                         
  -6 -15   5          2.20          9.75         7.62 o                         
  -5 -15   5         10.34          5.79         5.32 o                         
  -4 -15   5        283.96        259.75        14.43 o                         
  -3 -15   5         78.11         77.85        11.70 o                         
  -2 -15   5        115.32        114.75        11.76 o                         
  -1 -15   5         32.50         30.13         6.97 o                         
   0 -15   5         19.07         23.55         5.70 o                         
   1 -15   5        220.94        211.83        12.25 o                         
   2 -15   5        683.54        654.78        18.59 o                         
   3 -15   5          3.27         -0.40         5.10 o                         
   4 -15   5         82.72         83.78         9.99 o                         
   5 -15   5        163.99        175.66        15.04 o                         
   6 -15   5        133.66        138.25        11.81 o                         
   7 -15   5         27.58         33.32        10.30 o                         
   8 -15   5        147.97        104.01        13.27 o                         
   9 -15   5        132.08         99.21        14.77 o                         
  -8 -14   5          7.49         14.75         6.35 o                         
  -7 -14   5        116.30        101.21         9.21 o                         
  -6 -14   5        141.89        187.42        18.33 o                         
  -5 -14   5        127.48        106.00        10.31 o                         
  -4 -14   5       1104.43       1045.30        21.83 o                         
  -3 -14   5         45.77         46.59         6.91 o                         
  -2 -14   5        111.56        105.18        12.54 o                         
  -1 -14   5        147.48        153.38        10.23 o                         
   0 -14   5         54.53         64.15         7.43 o                         
   1 -14   5         52.43         73.82         7.54 o                         
   2 -14   5          4.84          5.29         4.95 o                         
   3 -14   5         39.76         40.01         7.46 o                         
   4 -14   5         14.25         25.26         5.84 o                         
   5 -14   5        110.66        126.32        10.31 o                         
   6 -14   5        182.28        193.73        13.88 o                         
   7 -14   5          0.24         -2.81         7.77 o                         
   8 -14   5         22.67         21.82         6.33 o                         
   9 -14   5         34.72         41.58         9.18 o                         
  10 -14   5        167.03        124.89        16.37 o                         
  -9 -13   5         14.38         18.48        11.77 o                         
  -8 -13   5         15.14          4.02         4.84 o                         
  -7 -13   5        113.60        105.15         8.40 o                         
  -6 -13   5         56.74         62.83         5.75 o                         
  -5 -13   5        189.48        205.21        13.26 o                         
  -4 -13   5         17.99         27.89         4.91 o                         
  -3 -13   5         42.27         43.46         6.48 o                         
  -2 -13   5         67.22         62.58         7.46 o                         
  -1 -13   5          4.39         12.14         5.34 o                         
   0 -13   5        495.88        458.70        14.55 o                         
   1 -13   5         41.62         48.89         7.00 o                         
   2 -13   5         19.10         26.74         5.49 o                         
   3 -13   5        433.78        408.98        15.08 o                         
   4 -13   5         29.70         31.48         5.54 o                         
   5 -13   5         10.91          9.47         5.00 o                         
   6 -13   5          3.75          9.94         4.93 o                         
   7 -13   5         35.12         58.79         8.02 o                         
   8 -13   5          6.62         13.73         6.23 o                         
   9 -13   5         15.02         30.22         7.41 o                         
  10 -13   5         38.39         59.43         9.57 o                         
 -10 -12   5        348.68        314.07        19.73 o                         
  -9 -12   5         28.56         22.49         9.40 o                         
  -8 -12   5          6.66         16.57         8.67 o                         
  -7 -12   5          0.27          5.23         6.85 o                         
  -6 -12   5          1.85         15.88         8.16 o                         
  -5 -12   5        124.22        133.14        11.05 o                         
  -4 -12   5        191.52        165.34         7.26 o                         
  -3 -12   5        337.01        334.32        14.81 o                         
  -2 -12   5         56.53         73.02         7.31 o                         
  -1 -12   5        800.77        708.27        17.20 o                         
   0 -12   5         34.42         30.20         6.03 o                         
   1 -12   5        178.42        205.00        11.20 o                         
   2 -12   5        175.96        174.96        11.22 o                         
   3 -12   5         18.38          8.84         4.70 o                         
   4 -12   5         38.46         43.29         5.48 o                         
   5 -12   5         10.25          5.23         4.44 o                         
   6 -12   5          8.60         20.63         6.22 o                         
   7 -12   5        262.40        279.73        22.07 o                         
   8 -12   5         49.59         61.16         8.30 o                         
   9 -12   5          0.45          0.00         5.08 o                         
  10 -12   5         44.60         54.71         8.74 o                         
  11 -12   5          0.77          6.62         9.03 o                         
 -11 -11   5         11.77         25.23         8.62 o                         
 -10 -11   5         55.06         51.25         8.46 o                         
  -9 -11   5        256.15        254.86        18.35 o                         
  -8 -11   5          1.75          0.65         5.14 o                         
  -7 -11   5         25.44         15.89         6.44 o                         
  -6 -11   5         30.11         35.14         6.38 o                         
  -5 -11   5        109.89        112.61        10.61 o                         
  -4 -11   5          5.12          6.14         2.38 o                         
  -3 -11   5       1517.60       1471.22        26.97 o                         
  -2 -11   5          4.20          2.82         4.61 o                         
  -1 -11   5        568.80        531.78        14.07 o                         
   0 -11   5        103.93        125.24         8.21 o                         
   1 -11   5        104.36         93.32         7.88 o                         
   2 -11   5       1339.14       1209.40        24.11 o                         
   3 -11   5        401.35        354.09        13.19 o                         
   4 -11   5         41.84         37.19         5.62 o                         
   5 -11   5        200.04        176.32        11.09 o                         
   6 -11   5          0.11          1.60         4.31 o                         
   7 -11   5          0.15          6.37         4.59 o                         
   8 -11   5         26.58         50.71         7.56 o                         
   9 -11   5         74.84         71.53         8.86 o                         
  10 -11   5          2.77         13.50         6.18 o                         
  11 -11   5         12.12         28.81         9.51 o                         
 -11 -10   5          9.79         31.40         7.72 o                         
 -10 -10   5          0.62         18.68         6.30 o                         
  -9 -10   5        106.97        128.12        11.70 o                         
  -8 -10   5        178.89        185.01        13.67 o                         
  -7 -10   5         49.83         65.54         7.90 o                         
  -6 -10   5         94.43        119.47         9.36 o                         
  -5 -10   5        601.12        549.93        16.54 o                         
  -4 -10   5         53.09         44.32         4.32 o                         
  -3 -10   5        533.42        514.29        14.54 o                         
  -2 -10   5         19.52         10.17         4.67 o                         
  -1 -10   5         52.05         66.58         6.14 o                         
   0 -10   5         15.33         24.59         4.89 o                         
   1 -10   5       1425.22       1422.72        21.74 o                         
   2 -10   5        582.86        512.61        14.75 o                         
   3 -10   5       1233.27       1127.49        21.75 o                         
   4 -10   5        110.15         99.16         8.14 o                         
   5 -10   5        417.08        375.61        14.52 o                         
   6 -10   5        209.97        219.17        12.40 o                         
   7 -10   5         15.18         28.21         5.80 o                         
   8 -10   5         41.40         39.97         7.15 o                         
   9 -10   5         36.89         41.79         6.24 o                         
  10 -10   5         12.87         15.45         7.50 o                         
  11 -10   5         13.72         12.79         7.68 o                         
  12 -10   5         48.79         48.33        13.89 o                         
 -12  -9   5         65.08         67.62        10.42 o                         
 -11  -9   5         13.52         20.33         5.91 o                         
 -10  -9   5         48.97         49.58         8.60 o                         
  -9  -9   5          0.20          6.04         5.84 o                         
  -8  -9   5        725.03        692.63        20.97 o                         
  -7  -9   5       1201.70       1132.24        25.37 o                         
  -6  -9   5         16.11         13.70         5.18 o                         
  -5  -9   5        107.32         93.46         8.19 o                         
  -4  -9   5       1240.14       1106.67        23.39 o                         
  -3  -9   5       1815.41       1743.47        27.56 o                         
  -2  -9   5          1.22          2.29         2.68 o                         
  -1  -9   5          0.66         -2.33         2.46 o                         
   0  -9   5        733.31        766.59        17.22 o                         
   1  -9   5        154.26        183.74         9.73 o                         
   2  -9   5        142.02        144.40         8.24 o                         
   3  -9   5         13.73          8.97         3.87 o                         
   4  -9   5        772.21        752.94        19.31 o                         
   5  -9   5         12.27          9.11         3.91 o                         
   6  -9   5         34.98         28.36         5.00 o                         
   7  -9   5        354.17        330.14        13.84 o                         
   8  -9   5        161.10        136.63         9.71 o                         
   9  -9   5         78.99         80.86         7.74 o                         
  10  -9   5         13.49         26.23         7.27 o                         
  11  -9   5         37.47         53.06         8.52 o                         
  12  -9   5        213.29        205.62        17.81 o                         
 -12  -8   5        190.89        187.44        12.06 o                         
 -11  -8   5         12.60         12.68         4.80 o                         
 -10  -8   5          0.25          1.35         5.28 o                         
  -9  -8   5          0.24          5.12         6.34 o                         
  -8  -8   5        303.90        278.43        19.58 o                         
  -7  -8   5          7.28          9.85         6.26 o                         
  -6  -8   5        391.35        392.41        13.40 o                         
  -5  -8   5        769.51        702.41        20.10 o                         
  -4  -8   5        680.30        646.67        16.22 o                         
  -3  -8   5         17.48          8.64         3.06 o                         
  -2  -8   5         19.43         15.13         3.20 o                         
  -1  -8   5       1217.68       1184.98        21.56 o                         
   0  -8   5        165.89        139.46         7.86 o                         
   1  -8   5         90.08        100.80         7.53 o                         
   2  -8   5       1194.76       1176.18        22.12 o                         
   3  -8   5        647.44        557.17        16.24 o                         
   4  -8   5        481.10        451.32        13.46 o                         
   5  -8   5         45.44         59.68         7.17 o                         
   6  -8   5          0.02         -1.42         3.51 o                         
   7  -8   5         33.02         31.52         5.80 o                         
   8  -8   5         92.94         93.16         7.95 o                         
   9  -8   5          1.13         12.40         7.81 o                         
  10  -8   5         29.85         24.55         8.49 o                         
  11  -8   5         50.21         52.53         8.68 o                         
  12  -8   5        126.87        108.57        14.59 o                         
  13  -8   5          4.30          8.12         7.08 o                         
 -13  -7   5        205.79        210.05        14.06 o                         
 -12  -7   5        102.87        129.75        10.15 o                         
 -11  -7   5         58.37         55.46         6.70 o                         
 -10  -7   5         50.64         59.15         6.91 o                         
  -9  -7   5         16.07         26.24         5.57 o                         
  -8  -7   5        254.22        225.89        11.52 o                         
  -7  -7   5        241.94        217.89        11.24 o                         
  -6  -7   5        510.81        490.84        14.43 o                         
  -5  -7   5         43.29         45.96         7.39 o                         
  -4  -7   5        447.23        474.99        12.95 o                         
  -3  -7   5         63.56         72.17         4.34 o                         
  -2  -7   5       6202.54       5808.19        59.84 o                         
  -1  -7   5        187.00        197.69         7.55 o                         
   0  -7   5         80.38        121.28         5.05 o                         
   1  -7   5        419.68        421.44        11.50 o                         
   2  -7   5          7.38          9.36         2.77 o                         
   3  -7   5        127.76        105.49         7.23 o                         
   4  -7   5       1973.29       1798.13        28.44 o                         
   5  -7   5        346.71        340.39        11.81 o                         
   6  -7   5        183.32        180.47        12.71 o                         
   7  -7   5        550.11        468.07        13.99 o                         
   8  -7   5         23.50         23.01         5.66 o                         
   9  -7   5         31.05         29.87         6.56 o                         
  10  -7   5          0.47          3.32         4.84 o                         
  11  -7   5        291.28        283.58        22.13 o                         
  12  -7   5          0.38         15.09         6.55 o                         
  13  -7   5         11.37         16.61         9.66 o                         
 -13  -6   5        157.58        137.30        16.27 o                         
 -12  -6   5        122.26        114.04         9.80 o                         
 -11  -6   5         44.61         56.65         7.38 o                         
 -10  -6   5         19.33          6.54         5.32 o                         
  -9  -6   5        497.11        461.66        21.59 o                         
  -8  -6   5        383.10        335.49        13.22 o                         
  -7  -6   5        886.31        865.10        21.70 o                         
  -6  -6   5        208.40        209.67        10.09 o                         
  -5  -6   5        265.79        295.32        10.16 o                         
  -4  -6   5       1119.99       1014.51        18.97 o                         
  -3  -6   5        321.98        293.73         8.59 o                         
  -2  -6   5       2072.69       2301.87        28.17 o                         
  -1  -6   5       1012.95       1017.77        16.80 o                         
   0  -6   5        218.61        237.18         6.66 o                         
   1  -6   5        161.69        177.45         7.00 o                         
   2  -6   5        171.12        245.25         8.32 o                         
   3  -6   5        504.06        492.43        12.30 o                         
   4  -6   5       1416.19       1388.73        23.26 o                         
   5  -6   5          9.56          4.00         2.98 o                         
   6  -6   5          4.51          5.54         3.54 o                         
   7  -6   5        549.91        530.82        14.38 o                         
   8  -6   5       1642.75       1488.78        29.61 o                         
   9  -6   5        429.45        423.16        16.65 o                         
  10  -6   5        206.39        209.41        13.79 o                         
  11  -6   5         20.94         39.06         8.48 o                         
  12  -6   5         11.27         27.73        11.69 o                         
  13  -6   5        132.61        132.92        15.02 o                         
 -14  -5   5          1.88          6.80         6.28 o                         
 -13  -5   5          8.21         18.30         6.57 o                         
 -12  -5   5          0.70          4.82         4.00 o                         
 -11  -5   5        154.60        169.48         9.08 o                         
 -10  -5   5         70.35         73.24         6.74 o                         
  -9  -5   5        463.08        453.71        15.26 o                         
  -8  -5   5        225.61        237.60         8.32 o                         
  -7  -5   5          8.39         -1.03         5.46 o                         
  -6  -5   5          6.29         -0.54         2.38 o                         
  -5  -5   5        672.09        694.71        15.07 o                         
  -4  -5   5         47.71         47.96         3.80 o                         
  -3  -5   5       3619.11       3752.51        44.55 o                         
  -2  -5   5        736.41        869.58        12.69 o                         
  -1  -5   5       1161.44       1166.66        16.82 o                         
   0  -5   5         30.85         39.78         3.38 o                         
   1  -5   5        796.59        953.68        15.01 o                         
   2  -5   5         38.33         33.51         3.77 o                         
   3  -5   5        557.62        470.07        11.39 o                         
   4  -5   5         16.26         15.94         3.25 o                         
   5  -5   5        175.44        154.66         7.43 o                         
   6  -5   5        704.62        667.96        14.14 o                         
   7  -5   5        251.31        232.05        10.48 o                         
   8  -5   5       1204.31       1080.04        21.57 o                         
   9  -5   5        374.06        359.70        13.56 o                         
  10  -5   5          8.74         20.27         5.28 o                         
  11  -5   5          1.55          7.32         4.80 o                         
  12  -5   5        160.05        195.00        13.80 o                         
  13  -5   5          2.77          6.55         8.13 o                         
 -14  -4   5         32.41         47.88         8.62 o                         
 -13  -4   5        116.20        119.19        12.38 o                         
 -12  -4   5          1.47         14.96         5.57 o                         
 -11  -4   5        683.11        614.78        19.67 o                         
 -10  -4   5        462.65        437.57        15.78 o                         
  -9  -4   5        229.70        253.97        12.07 o                         
  -8  -4   5        280.18        279.26        11.40 o                         
  -7  -4   5         67.23         84.02         6.77 o                         
  -6  -4   5         66.99         67.37         4.95 o                         
  -5  -4   5        261.63        319.44         7.97 o                         
  -4  -4   5        167.77        172.66         5.04 o                         
  -3  -4   5       1069.92       1119.08        21.12 o                         
  -2  -4   5        409.26        437.58        11.09 o                         
  -1  -4   5       1493.15       1595.77        21.88 o                         
   0  -4   5       6932.30       7095.49       141.62 o                         
   1  -4   5         13.31          0.89         1.48 o                         
   2  -4   5       1931.78       1887.86        23.52 o                         
   3  -4   5         42.04         55.12         4.16 o                         
   4  -4   5         12.07         15.56         2.81 o                         
   5  -4   5        510.69        515.70        12.24 o                         
   6  -4   5        143.21        154.67         8.37 o                         
   7  -4   5        313.77        323.40        12.02 o                         
   8  -4   5         92.99         85.22         7.21 o                         
   9  -4   5         74.00         85.87         7.76 o                         
  10  -4   5          1.14          5.24         4.17 o                         
  11  -4   5          6.41          9.42         4.05 o                         
  12  -4   5        140.63        135.75        13.24 o                         
  13  -4   5         58.02         71.97        12.61 o                         
 -14  -3   5          1.45         27.65         8.59 o                         
 -13  -3   5         72.76         79.97         9.06 o                         
 -12  -3   5          8.17          7.10         4.95 o                         
 -11  -3   5         17.33         19.23         5.50 o                         
 -10  -3   5        322.04        306.85        12.86 o                         
  -9  -3   5        206.69        212.11        10.59 o                         
  -8  -3   5        110.97        134.54         8.64 o                         
  -7  -3   5        911.83        942.88        19.11 o                         
  -6  -3   5        685.70        711.89        15.15 o                         
  -5  -3   5        115.98        124.12         5.26 o                         
  -4  -3   5       1440.54       1699.85        21.85 o                         
  -3  -3   5        645.31        654.26        12.09 o                         
  -2  -3   5       6892.43       7380.16       212.05 o                         
  -1  -3   5      11148.94      12058.13       406.67 o                         
   0  -3   5      11601.27      12771.29       403.19 o                         
   1  -3   5        421.04        466.28         9.02 o                         
   2  -3   5        323.57        456.08         9.69 o                         
   3  -3   5        923.47       1036.77        15.82 o                         
   4  -3   5        226.27        214.69         7.45 o                         
   5  -3   5         53.43         92.17         7.25 o                         
   6  -3   5          9.11         11.52         3.31 o                         
   7  -3   5        335.76        321.49        11.01 o                         
   8  -3   5        102.11        104.49         7.92 o                         
   9  -3   5        144.09        141.07         9.26 o                         
  10  -3   5          1.37          0.20         3.64 o                         
  11  -3   5        353.24        307.66        17.06 o                         
  12  -3   5         92.63        102.95         9.73 o                         
  13  -3   5          0.48         13.85         7.66 o                         
 -14  -2   5          0.20          9.09         5.29 o                         
 -13  -2   5         58.86         70.41         8.02 o                         
 -12  -2   5          2.28          1.46         4.14 o                         
 -11  -2   5         60.57         64.15         7.22 o                         
 -10  -2   5          2.51         -1.27         3.43 o                         
  -9  -2   5        249.33        242.15        10.58 o                         
  -8  -2   5         67.51         86.46         6.53 o                         
  -7  -2   5         54.35         61.37         5.65 o                         
  -6  -2   5       1136.42       1061.78        18.93 o                         
  -5  -2   5         51.49         29.63         3.32 o                         
  -4  -2   5        153.95        149.53         5.16 o                         
  -3  -2   5       1580.81       1500.73        18.43 o                         
  -2  -2   5       8962.62      10017.82       471.47 o                         
  -1  -2   5         80.39         84.78         2.85 o                         
   0  -2   5        374.84        373.53         6.45 o                         
   1  -2   5       3793.11       3836.78        43.25 o                         
   2  -2   5        239.57        239.53         6.49 o                         
   3  -2   5        825.72        832.70        14.34 o                         
   4  -2   5          7.22         12.36         3.00 o                         
   5  -2   5        372.07        385.73        11.09 o                         
   6  -2   5       1065.20       1017.61        19.79 o                         
   7  -2   5        292.69        276.53        11.62 o                         
   8  -2   5          6.49          3.41         3.50 o                         
   9  -2   5        201.48        212.48        13.13 o                         
  10  -2   5        191.17        213.88        13.97 o                         
  11  -2   5        233.92        237.49        13.91 o                         
  12  -2   5         35.20         52.47         8.65 o                         
  13  -2   5         14.83         18.02         7.61 o                         
 -14  -1   5         13.38         24.66         7.07 o                         
 -13  -1   5         46.55         54.23         8.40 o                         
 -12  -1   5         31.21         34.50         5.74 o                         
 -11  -1   5        320.77        288.58        12.47 o                         
 -10  -1   5        304.51        299.82        12.01 o                         
  -9  -1   5       1516.35       1381.57        24.45 o                         
  -8  -1   5       1509.80       1464.83        24.50 o                         
  -7  -1   5       1340.79       1281.11        20.93 o                         
  -6  -1   5        957.31        961.83        17.20 o                         
  -5  -1   5         14.09         22.41         3.39 o                         
  -4  -1   5       1050.01       1065.66        16.29 o                         
  -3  -1   5        145.18        157.10         3.79 o                         
  -2  -1   5        970.37       1002.21        11.14 o                         
  -1  -1   5         48.18         71.74         2.35 o                         
   0  -1   5        122.85        120.94         2.97 o                         
   1  -1   5       3287.27       3219.95        31.05 o                         
   2  -1   5        987.01       1108.59        15.09 o                         
   3  -1   5        292.42        319.41         7.74 o                         
   4  -1   5          0.53          0.06         2.11 o                         
   5  -1   5        568.38        547.62        12.85 o                         
   6  -1   5        172.44        191.89         9.07 o                         
   7  -1   5        498.30        466.59        13.02 o                         
   8  -1   5         42.67         55.90         6.08 o                         
   9  -1   5         49.44         38.74         5.72 o                         
  10  -1   5        122.99        131.35        10.56 o                         
  11  -1   5         16.35         33.79         6.02 o                         
  12  -1   5        130.05        132.82        12.58 o                         
  13  -1   5        142.92        153.94        14.96 o                         
 -15   0   5        274.34        226.79        25.30 o                         
 -14   0   5        141.02        119.84        13.66 o                         
 -13   0   5          0.08          3.79         3.20 o                         
 -12   0   5        169.99        209.52        11.40 o                         
 -11   0   5        135.86        127.67         8.99 o                         
 -10   0   5        385.50        354.21        11.96 o                         
  -9   0   5       1569.29       1436.64        24.80 o                         
  -8   0   5        363.68        328.75        10.72 o                         
  -7   0   5        180.22        173.86         7.27 o                         
  -6   0   5          0.42          4.08         2.03 o                         
  -5   0   5        211.33        223.31         5.46 o                         
  -4   0   5         47.91         60.44         3.48 o                         
  -3   0   5         75.13         77.01         3.05 o                         
  -2   0   5        312.32        282.74         4.87 o                         
  -1   0   5       1829.47       2077.25        21.38 o                         
   0   0   5        845.98        840.18         9.40 o                         
   1   0   5        228.17        248.69         5.74 o                         
   2   0   5        321.82        300.49         6.53 o                         
   3   0   5       3613.83       3887.39        39.44 o                         
   4   0   5       2917.50       3171.22        39.04 o                         
   5   0   5        847.97        853.19        15.92 o                         
   6   0   5        472.70        447.19        11.96 o                         
   7   0   5        122.96        123.57         7.98 o                         
   8   0   5         12.86         16.81         4.49 o                         
   9   0   5        351.66        374.98        16.89 o                         
  10   0   5          1.11          7.23         4.82 o                         
  11   0   5          1.55         -1.37         5.21 o                         
  12   0   5          0.04         11.39         6.29 o                         
  13   0   5        124.56        115.54        16.75 o                         
 -15   1   5         20.40         30.85         7.71 o                         
 -14   1   5          2.65         15.90         6.57 o                         
 -13   1   5         11.24         25.00         6.42 o                         
 -12   1   5         54.26         63.49         8.36 o                         
 -11   1   5         86.15         86.92         7.30 o                         
 -10   1   5         32.74         30.22         5.64 o                         
  -9   1   5        201.95        201.30         9.18 o                         
  -8   1   5          1.29          0.58         1.87 o                         
  -7   1   5          9.74          6.15         2.78 o                         
  -6   1   5        696.71        623.46         9.94 o                         
  -5   1   5         37.13         35.26         2.52 o                         
  -4   1   5        335.06        416.76         8.78 o                         
  -3   1   5        111.48        112.81         3.72 o                         
  -2   1   5       2393.09       2427.02        22.19 o                         
  -1   1   5        279.03        286.80         4.39 o                         
   0   1   5      21642.33      25321.07       718.55 o                         
   1   1   5       2562.55       2859.64        27.09 o                         
   2   1   5       3164.61       3456.82        36.53 o                         
   3   1   5        466.99        504.09        10.31 o                         
   4   1   5        661.36        707.66        13.67 o                         
   5   1   5        892.51        929.16        17.21 o                         
   6   1   5        268.23        262.33        10.23 o                         
   7   1   5        322.11        299.91        13.26 o                         
   8   1   5        210.77        213.01        12.13 o                         
   9   1   5         10.99         20.17         5.31 o                         
  10   1   5         99.33        103.96         9.07 o                         
  11   1   5        115.49        125.53        10.82 o                         
  12   1   5        116.65        111.48        12.12 o                         
  13   1   5        220.17        190.64        14.47 o                         
 -15   2   5         30.37         80.97        17.04 o                         
 -14   2   5          0.02         13.19         8.38 o                         
 -13   2   5         57.14         54.75         9.47 o                         
 -12   2   5        150.56        168.48        16.08 o                         
 -11   2   5         89.13        102.27         8.86 o                         
 -10   2   5          7.31          4.88         3.63 o                         
  -9   2   5        323.74        326.03        11.75 o                         
  -8   2   5          5.00          2.12         3.09 o                         
  -7   2   5        807.90        749.27        14.96 o                         
  -6   2   5       1017.37       1037.07        16.91 o                         
  -5   2   5        781.20        745.06        12.36 o                         
  -4   2   5        859.82        892.59        13.69 o                         
  -3   2   5        341.22        408.10         6.83 o                         
  -2   2   5        969.77        946.08        11.74 o                         
  -1   2   5        505.09        424.78         6.38 o                         
   0   2   5       1360.38       1485.54        13.85 o                         
   1   2   5        767.41        804.85        11.18 o                         
   2   2   5         70.55         58.50         3.57 o                         
   3   2   5        786.50        818.16        14.64 o                         
   4   2   5       1389.89       1392.27        22.58 o                         
   5   2   5          5.43         24.95         4.39 o                         
   6   2   5          0.43         11.48         4.06 o                         
   7   2   5          8.12         11.37         3.96 o                         
   8   2   5        562.72        505.84        16.77 o                         
   9   2   5          5.38          6.72         4.77 o                         
  10   2   5          4.69         15.64         5.92 o                         
  11   2   5          6.76         17.94         6.02 o                         
  12   2   5          0.79         12.54         6.86 o                         
  13   2   5         34.30         21.84         7.92 o                         
 -15   3   5          0.61         12.23         7.30 o                         
 -14   3   5          7.60          9.67         7.34 o                         
 -13   3   5          2.38         10.16         5.04 o                         
 -12   3   5         12.43         36.34         7.70 o                         
 -11   3   5        286.75        294.18        13.68 o                         
 -10   3   5        113.78        118.62        11.01 o                         
  -9   3   5        160.22        168.98        14.30 o                         
  -8   3   5        385.47        363.25        12.73 o                         
  -7   3   5       1613.92       1564.88        25.72 o                         
  -6   3   5        275.00        287.49         8.11 o                         
  -5   3   5       1232.41       1381.19        17.79 o                         
  -4   3   5          1.42          0.97         1.11 o                         
  -3   3   5          4.79         -0.73         0.84 o                         
  -2   3   5         43.30         76.35         3.50 o                         
  -1   3   5          3.00          6.82         1.32 o                         
   0   3   5       2837.10       2835.92        25.17 o                         
   1   3   5        651.69        662.88        10.19 o                         
   2   3   5       1188.79       1282.03        18.63 o                         
   3   3   5        201.30        192.44         7.82 o                         
   4   3   5          6.73          6.67         2.95 o                         
   5   3   5       1169.18       1177.02        21.87 o                         
   6   3   5       2202.36       2126.45        34.18 o                         
   7   3   5        100.69        113.34        12.57 o                         
   8   3   5        191.85        219.44        12.46 o                         
   9   3   5        110.09        151.24        11.29 o                         
  10   3   5        258.28        247.08        15.44 o                         
  11   3   5          1.32         12.44         6.80 o                         
  12   3   5          4.49         15.11         8.24 o                         
  13   3   5         19.88         14.00         9.92 o                         
 -15   4   5         12.76         26.36         8.50 o                         
 -14   4   5        325.20        267.17        17.61 o                         
 -13   4   5        183.06        208.10        12.86 o                         
 -12   4   5        480.79        467.11        16.76 o                         
 -11   4   5        154.01        141.86        10.53 o                         
 -10   4   5         35.92         57.07         6.61 o                         
  -9   4   5         80.25         59.60         6.68 o                         
  -8   4   5          1.22          1.35         2.71 o                         
  -7   4   5       2065.24       1996.09        28.95 o                         
  -6   4   5        736.39        728.23        14.89 o                         
  -5   4   5        225.52        252.75         6.11 o                         
  -4   4   5       2474.81       2743.55        30.89 o                         
  -3   4   5        473.00        462.67        10.65 o                         
  -2   4   5       7127.58       7277.82       148.57 o                         
  -1   4   5       8347.39      10429.45       599.55 o                         
   0   4   5        140.40        141.70         4.84 o                         
   1   4   5         59.45         39.75         3.14 o                         
   2   4   5        205.88        238.23         7.28 o                         
   3   4   5       1816.78       1804.37        24.90 o                         
   4   4   5        895.97        890.13        17.89 o                         
   5   4   5        126.77        171.29         9.43 o                         
   6   4   5         23.22         39.79         5.90 o                         
   7   4   5         55.45         69.16         7.13 o                         
   8   4   5          5.55         13.80         4.66 o                         
   9   4   5         63.03         61.68         7.89 o                         
  10   4   5        375.41        379.89        18.35 o                         
  11   4   5        103.03        116.39        13.33 o                         
  12   4   5        310.39        278.65        19.77 o                         
 -14   5   5         53.57         59.53        12.51 o                         
 -13   5   5        175.03        188.34        13.18 o                         
 -12   5   5         20.79         30.24         6.75 o                         
 -11   5   5         39.89         51.35         8.22 o                         
 -10   5   5        283.45        253.40        15.10 o                         
  -9   5   5         84.94        104.66         7.87 o                         
  -8   5   5        523.39        470.33        17.56 o                         
  -7   5   5        576.69        500.50        12.46 o                         
  -6   5   5        199.81        204.49         8.75 o                         
  -5   5   5        190.59        191.01         6.67 o                         
  -4   5   5        210.73        184.93         6.29 o                         
  -3   5   5        599.51        676.22        21.18 o                         
  -2   5   5        760.43        792.07        10.40 o                         
  -1   5   5       1445.06       1407.26        17.88 o                         
   0   5   5        869.48       1094.89        14.01 o                         
   1   5   5        472.33        538.90        11.85 o                         
   2   5   5         69.91         66.28         4.38 o                         
   3   5   5         28.67         34.02         3.92 o                         
   4   5   5        450.20        429.71        11.47 o                         
   5   5   5          9.49         10.47         4.04 o                         
   6   5   5         72.89         73.23         7.17 o                         
   7   5   5        887.39        816.45        22.50 o                         
   8   5   5        294.78        294.90        14.45 o                         
   9   5   5         75.75         71.99         9.23 o                         
  10   5   5         15.41         33.19         6.71 o                         
  11   5   5         15.64         34.68         8.07 o                         
  12   5   5          4.38         10.51         8.21 o                         
 -14   6   5         18.68         19.81         6.54 o                         
 -13   6   5        106.77        120.12        12.41 o                         
 -12   6   5        229.62        239.81        14.68 o                         
 -11   6   5        308.23        301.17        14.52 o                         
 -10   6   5          5.52         10.10         5.16 o                         
  -9   6   5         78.04        104.91         7.66 o                         
  -8   6   5       2425.40       2164.39        31.81 o                         
  -7   6   5          0.75          1.95         3.14 o                         
  -6   6   5         16.54          4.70         3.11 o                         
  -5   6   5        261.82        263.95         8.01 o                         
  -4   6   5         10.72         13.18         2.86 o                         
  -3   6   5        747.50        763.96        13.15 o                         
  -2   6   5        319.68        331.78         9.17 o                         
  -1   6   5        578.55        606.27        10.98 o                         
   0   6   5        244.69        229.90         6.76 o                         
   1   6   5        109.77        142.42         7.02 o                         
   2   6   5       1104.86       1094.89        19.11 o                         
   3   6   5        845.14        835.75        15.58 o                         
   4   6   5         50.93         68.37         5.33 o                         
   5   6   5         18.57         19.72         5.42 o                         
   6   6   5        534.18        469.63        14.81 o                         
   7   6   5        121.28        125.48         9.60 o                         
   8   6   5         36.51         42.92         6.74 o                         
   9   6   5        284.91        287.34        22.07 o                         
  10   6   5          1.36         14.50         5.95 o                         
  11   6   5          1.23         15.58         9.77 o                         
  12   6   5         85.91         88.03        13.72 o                         
 -14   7   5          8.60         26.83        12.01 o                         
 -13   7   5        105.96         97.44        11.22 o                         
 -12   7   5          1.46          4.62         5.53 o                         
 -11   7   5         50.58         62.13         9.41 o                         
 -10   7   5         38.78         33.85         7.12 o                         
  -9   7   5         19.89         13.33         4.17 o                         
  -8   7   5        227.83        285.26        13.12 o                         
  -7   7   5          2.51          4.97         3.54 o                         
  -6   7   5          9.14          5.06         3.12 o                         
  -5   7   5        987.20        965.88        17.07 o                         
  -4   7   5         33.71         47.22         4.86 o                         
  -3   7   5         90.90         93.44         5.10 o                         
  -2   7   5        368.38        344.76        10.35 o                         
  -1   7   5        713.95        654.76        12.45 o                         
   0   7   5       1411.87       1408.88        23.61 o                         
   1   7   5       2269.59       2227.88        26.28 o                         
   2   7   5        210.47        230.13        10.18 o                         
   3   7   5         82.39        135.92         8.23 o                         
   4   7   5        583.60        621.85        15.54 o                         
   5   7   5        587.42        557.86        14.02 o                         
   6   7   5         70.48         85.58         7.42 o                         
   7   7   5        619.06        580.28        16.58 o                         
   8   7   5        100.44         95.96         8.68 o                         
   9   7   5         16.05         17.43         5.94 o                         
  10   7   5          0.97          1.31         5.97 o                         
  11   7   5          2.12          9.23         6.51 o                         
 -14   8   5         35.56         32.54        12.18 o                         
 -13   8   5        204.12        170.88        17.37 o                         
 -12   8   5         11.92         20.04         6.87 o                         
 -11   8   5          0.00         11.62         5.87 o                         
 -10   8   5          3.59          6.19         4.87 o                         
  -9   8   5        191.21        214.67        11.08 o                         
  -8   8   5         74.83         77.94         5.13 o                         
  -7   8   5        751.24        606.34        14.81 o                         
  -6   8   5        501.51        436.71        12.27 o                         
  -5   8   5        395.59        408.02        11.23 o                         
  -4   8   5          0.10          1.22         2.26 o                         
  -3   8   5        301.81        266.31         8.15 o                         
  -2   8   5        250.97        249.76         8.75 o                         
  -1   8   5       2287.86       2334.91        32.15 o                         
   0   8   5        629.09        580.76        11.33 o                         
   1   8   5          0.61         -2.03         2.50 o                         
   2   8   5        563.15        509.38        13.66 o                         
   3   8   5          0.54          6.62         4.34 o                         
   4   8   5         10.84          5.35         3.28 o                         
   5   8   5          3.67          7.42         4.19 o                         
   6   8   5         35.14         29.35         6.48 o                         
   7   8   5         34.57         35.88         7.28 o                         
   8   8   5        102.58        104.29         9.64 o                         
   9   8   5         92.81         90.37         8.74 o                         
  10   8   5        258.32        269.71        14.11 o                         
  11   8   5         99.54         89.45        10.29 o                         
 -13   9   5          5.80         13.22         7.16 o                         
 -12   9   5        146.67        153.52        12.22 o                         
 -11   9   5         41.28         28.39         6.15 o                         
 -10   9   5          1.84         -1.23         3.84 o                         
  -9   9   5         58.75         83.16         8.81 o                         
  -8   9   5        158.01        183.81         8.35 o                         
  -7   9   5         29.67         20.82         4.25 o                         
  -6   9   5          0.43          3.63         3.52 o                         
  -5   9   5       1533.64       1269.03        23.78 o                         
  -4   9   5        323.86        316.54        10.76 o                         
  -3   9   5        584.39        560.79        12.34 o                         
  -2   9   5        542.40        547.66        13.06 o                         
  -1   9   5         38.86         48.14         4.90 o                         
   0   9   5        175.29        152.34         7.23 o                         
   1   9   5        443.22        395.28        11.83 o                         
   2   9   5         11.45          5.07         2.86 o                         
   3   9   5        274.51        284.45        10.29 o                         
   4   9   5         32.60         39.42         5.67 o                         
   5   9   5        225.97        226.21        10.73 o                         
   6   9   5        737.67        694.41        19.51 o                         
   7   9   5         44.75         34.18         6.42 o                         
   8   9   5         91.89         90.38         9.28 o                         
   9   9   5        124.52        132.46        11.89 o                         
  10   9   5        144.08        128.22        15.23 o                         
 -13  10   5        176.82        152.04        14.28 o                         
 -12  10   5         93.82        103.05        12.57 o                         
 -11  10   5        102.12         85.55         8.00 o                         
 -10  10   5          9.58          7.48         4.29 o                         
  -9  10   5        595.46        519.00        16.07 o                         
  -8  10   5        265.79        292.95        13.63 o                         
  -7  10   5         20.47         26.87         5.16 o                         
  -6  10   5        327.29        325.93        11.99 o                         
  -5  10   5        326.36        310.12        11.46 o                         
  -4  10   5        151.66        175.52         8.41 o                         
  -3  10   5       1516.29       1412.77        20.85 o                         
  -2  10   5          1.93          1.69         2.92 o                         
  -1  10   5         80.57         77.05         6.54 o                         
   0  10   5        112.96        127.46         7.24 o                         
   1  10   5        242.28        235.41        10.12 o                         
   2  10   5        107.18        120.67         6.13 o                         
   3  10   5        310.22        291.17        15.06 o                         
   4  10   5        322.72        310.52        11.44 o                         
   5  10   5        734.14        672.90        16.94 o                         
   6  10   5          5.43         13.47         7.21 o                         
   7  10   5          0.99          1.84         5.55 o                         
   8  10   5        448.94        437.02        19.66 o                         
   9  10   5        111.34        125.28        11.71 o                         
  10  10   5        329.67        267.70        18.68 o                         
 -13  11   5         96.74         86.62        12.57 o                         
 -12  11   5         66.61         68.24         8.13 o                         
 -11  11   5         30.75         27.64         6.28 o                         
 -10  11   5        138.35        155.65        10.78 o                         
  -9  11   5        109.54        123.43         9.67 o                         
  -8  11   5          6.31         15.38         4.54 o                         
  -7  11   5         57.09         72.27         7.19 o                         
  -6  11   5          0.01          1.57         5.31 o                         
  -5  11   5        153.82        133.89         8.75 o                         
  -4  11   5         34.85         23.88         4.56 o                         
  -3  11   5        164.60        183.60         9.48 o                         
  -2  11   5          5.13          6.16         4.32 o                         
  -1  11   5        582.34        521.38        14.26 o                         
   0  11   5        408.50        415.79        13.09 o                         
   1  11   5         43.83         42.92         5.56 o                         
   2  11   5        610.49        625.45        17.68 o                         
   3  11   5       1043.38        896.38        17.86 o                         
   4  11   5          0.08          4.47         3.58 o                         
   5  11   5        130.52        138.32        10.38 o                         
   6  11   5        155.54        156.67        11.67 o                         
   7  11   5         57.48         60.47         8.52 o                         
   8  11   5        165.21        165.78        14.41 o                         
   9  11   5         42.43         43.40         9.55 o                         
 -12  12   5          4.90          5.61         5.91 o                         
 -11  12   5          2.02         14.81         6.61 o                         
 -10  12   5         18.60         11.18         5.84 o                         
  -9  12   5         86.51         85.45         7.14 o                         
  -8  12   5        489.45        490.31        15.47 o                         
  -7  12   5        138.92        155.09        10.65 o                         
  -6  12   5         63.07         76.72         7.60 o                         
  -5  12   5        331.51        334.89        14.63 o                         
  -4  12   5         94.04         98.46         6.22 o                         
  -3  12   5         15.04         14.64         5.70 o                         
  -2  12   5        436.80        387.01        14.70 o                         
  -1  12   5         69.92         74.65         7.81 o                         
   0  12   5         67.45         76.59         7.30 o                         
   1  12   5         13.88         22.47         5.23 o                         
   2  12   5          8.44          4.67         4.54 o                         
   3  12   5        273.61        264.45        13.36 o                         
   4  12   5        403.59        395.49        14.13 o                         
   5  12   5         83.06         78.97         7.27 o                         
   6  12   5        100.79         95.91         8.62 o                         
   7  12   5        409.02        374.46        17.54 o                         
   8  12   5          6.10         29.54         9.37 o                         
 -11  13   5         29.04         34.24         8.27 o                         
 -10  13   5        370.67        352.26        22.07 o                         
  -9  13   5         67.54         96.85         8.03 o                         
  -8  13   5         35.88         39.09         6.08 o                         
  -7  13   5         55.04         44.28         6.49 o                         
  -6  13   5        170.68        172.13         9.90 o                         
  -5  13   5        122.05        120.36         7.23 o                         
  -4  13   5        151.90        145.87         6.60 o                         
  -3  13   5        122.85        118.92         8.97 o                         
  -2  13   5          0.52         12.98         5.24 o                         
  -1  13   5        138.35        153.06         9.73 o                         
   0  13   5          0.00         19.35         6.25 o                         
   1  13   5          2.74          3.19         4.94 o                         
   2  13   5         23.38         28.92         7.79 o                         
   3  13   5         10.63         22.63         5.72 o                         
   4  13   5          0.06         -2.98         4.02 o                         
   5  13   5         10.04         19.45         6.20 o                         
   6  13   5         87.36         83.19         8.45 o                         
   7  13   5        276.49        268.64        16.10 o                         
 -11  14   5         87.55         73.24        10.47 o                         
 -10  14   5          1.28          3.31         4.94 o                         
  -9  14   5        116.38        154.84        13.04 o                         
  -8  14   5         40.85         22.92         7.13 o                         
  -7  14   5          0.21         20.39         6.20 o                         
  -6  14   5        211.66        212.17        11.93 o                         
  -5  14   5         27.37         40.47         5.35 o                         
  -4  14   5         37.32         53.47         6.62 o                         
  -3  14   5         66.74         73.53         9.30 o                         
  -2  14   5         15.08         16.06         4.95 o                         
  -1  14   5        115.01        135.10        11.30 o                         
   0  14   5        146.60        155.83        10.86 o                         
   1  14   5        411.02        393.17        21.48 o                         
   2  14   5         26.86         18.70         6.08 o                         
   3  14   5        166.29        181.81        13.28 o                         
   4  14   5         47.71         52.69         9.62 o                         
   5  14   5        543.32        502.08        22.18 o                         
   6  14   5         27.32         30.90         6.63 o                         
 -10  15   5         10.48         21.76         6.61 o                         
  -9  15   5         28.07         36.57         6.74 o                         
  -8  15   5         13.33         18.75         7.04 o                         
  -7  15   5         37.45         48.77         7.29 o                         
  -6  15   5        179.63        182.80        10.07 o                         
  -5  15   5          4.84         12.22         5.10 o                         
  -4  15   5         26.72         34.15         6.98 o                         
  -3  15   5        105.49         94.77         8.88 o                         
  -2  15   5          0.22         -0.48         4.83 o                         
  -1  15   5          5.71         17.26         6.72 o                         
   0  15   5        122.98        158.32        11.98 o                         
   1  15   5         11.21         18.74         6.04 o                         
   2  15   5        431.13        412.94        19.03 o                         
   3  15   5         32.94         29.16         7.69 o                         
   4  15   5        207.25        174.91        15.07 o                         
   5  15   5          7.95         18.27         8.51 o                         
  -8  16   5        289.68        311.73        19.09 o                         
  -7  16   5         88.79         94.50        10.10 o                         
  -6  16   5        172.44        174.24        13.59 o                         
  -5  16   5        366.92        401.33        17.12 o                         
  -4  16   5          1.56         13.43         6.55 o                         
  -3  16   5        251.80        256.03        15.13 o                         
  -2  16   5         99.72        113.40        10.83 o                         
  -1  16   5        114.14        162.61        13.31 o                         
   0  16   5          0.01         13.09         6.33 o                         
   1  16   5          5.83         19.76         8.62 o                         
   2  16   5          1.07         13.94         8.41 o                         
   3  16   5         13.53         24.98         8.24 o                         
   4  16   5          7.65         18.36         9.74 o                         
  -7  17   5         65.05         77.21         9.77 o                         
  -6  17   5         32.46         44.98         8.45 o                         
  -5  17   5        119.02        112.88        13.58 o                         
  -4  17   5         79.01         79.67         9.76 o                         
  -3  17   5         42.91         60.98         8.65 o                         
  -2  17   5         51.73         39.03         9.31 o                         
  -1  17   5        256.61        250.64        16.81 o                         
   0  17   5          4.62         11.38         7.83 o                         
   1  17   5          0.26         21.14         8.73 o                         
   2  17   5          4.09         17.32         8.78 o                         
  -3  18   5          3.74         17.10         9.87 o                         
  -2  18   5         99.06         97.67        13.73 o                         
  -2 -18   6          2.87         20.18         8.84 o                         
  -1 -18   6          5.32         13.57         8.66 o                         
   0 -18   6        254.89        204.40        27.47 o                         
   1 -18   6         32.22         37.16         8.19 o                         
   2 -18   6         28.65         33.21        10.37 o                         
   3 -18   6          4.69         16.89         6.79 o                         
   4 -18   6         34.59         39.69         9.43 o                         
  -5 -17   6         53.57         73.78        14.01 o                         
  -4 -17   6         10.67         41.12        11.95 o                         
  -3 -17   6         79.90         74.87        10.62 o                         
  -2 -17   6          0.99         16.29        11.37 o                         
  -1 -17   6          4.64          8.78         7.41 o                         
   0 -17   6        188.84        201.27        18.03 o                         
   1 -17   6        332.86        317.28        30.77 o                         
   2 -17   6          5.54         17.69        10.31 o                         
   3 -17   6        184.34        168.73        13.07 o                         
   4 -17   6         36.51         62.17         9.94 o                         
   5 -17   6         17.15         22.43         7.74 o                         
   6 -17   6          2.32         14.49         8.63 o                         
  -6 -16   6          0.00          4.67         8.37 o                         
  -5 -16   6         91.76         78.46        13.43 o                         
  -4 -16   6         62.35         55.91        10.30 o                         
  -3 -16   6        102.56         93.25        10.84 o                         
  -2 -16   6        251.92        235.85        14.32 o                         
  -1 -16   6        187.09        178.80        13.49 o                         
   0 -16   6          9.04         18.72         6.00 o                         
   1 -16   6          0.21         10.51         5.79 o                         
   2 -16   6         96.98        109.70        10.08 o                         
   3 -16   6        137.08        148.94        10.55 o                         
   4 -16   6        141.37        122.07         9.00 o                         
   5 -16   6          5.53          1.89         6.44 o                         
   6 -16   6          4.68         13.30         7.26 o                         
   7 -16   6        453.49        439.92        24.76 o                         
  -7 -15   6        353.28        351.64        19.77 o                         
  -6 -15   6         95.25         90.50        11.11 o                         
  -5 -15   6        115.31        108.67        10.16 o                         
  -4 -15   6         31.98         29.60         6.07 o                         
  -3 -15   6         26.49         19.25         6.06 o                         
  -2 -15   6         69.03         91.19        13.43 o                         
  -1 -15   6        197.63        186.83        11.71 o                         
   0 -15   6         27.06         31.85         5.86 o                         
   1 -15   6        156.37        154.63        11.11 o                         
   2 -15   6         16.23         37.38         6.78 o                         
   3 -15   6         76.04         93.25         7.42 o                         
   4 -15   6         13.30         21.81         6.93 o                         
   5 -15   6          4.51         10.82         6.17 o                         
   6 -15   6         59.91         77.34        10.79 o                         
   7 -15   6         37.76         38.06         8.83 o                         
   8 -15   6         56.58         52.98        10.16 o                         
   9 -15   6         25.21         39.12        15.79 o                         
  -8 -14   6        207.57        184.66        21.40 o                         
  -7 -14   6          6.75         -1.75         9.74 o                         
  -6 -14   6         11.10         14.71         7.27 o                         
  -5 -14   6          0.46         -3.34         8.79 o                         
  -4 -14   6         22.83         27.85         6.13 o                         
  -3 -14   6        165.16        161.80        10.34 o                         
  -2 -14   6        137.52        125.63        12.06 o                         
  -1 -14   6          4.47          4.59         4.84 o                         
   0 -14   6        191.17        203.86        11.74 o                         
   1 -14   6        375.31        346.86        14.61 o                         
   2 -14   6         83.68         89.44        10.53 o                         
   3 -14   6        118.68        132.69        10.31 o                         
   4 -14   6         82.67         86.70         8.42 o                         
   5 -14   6         56.35         65.11         7.99 o                         
   6 -14   6         69.32         74.32         8.92 o                         
   7 -14   6        107.58        101.78        11.27 o                         
   8 -14   6         58.58         64.23         9.93 o                         
   9 -14   6          0.04         12.68         8.51 o                         
  -9 -13   6        132.43        166.97        17.30 o                         
  -8 -13   6         32.39         39.59         7.83 o                         
  -7 -13   6        296.41        285.34        12.28 o                         
  -6 -13   6         42.49         43.32        11.07 o                         
  -5 -13   6         47.51         52.34         7.57 o                         
  -4 -13   6        209.04        204.57        11.73 o                         
  -3 -13   6          1.03          4.64         4.19 o                         
  -2 -13   6         62.00         68.08         7.90 o                         
  -1 -13   6        684.71        663.17        17.85 o                         
   0 -13   6        193.40        197.82        11.58 o                         
   1 -13   6        863.79        769.39        22.15 o                         
   2 -13   6         75.16         55.09         6.20 o                         
   3 -13   6        583.14        521.93        16.02 o                         
   4 -13   6        101.71        122.11         9.11 o                         
   5 -13   6        239.13        231.61        14.15 o                         
   6 -13   6         76.72         83.53         9.29 o                         
   7 -13   6          2.33          5.62         9.59 o                         
   8 -13   6         38.07         39.45         7.79 o                         
   9 -13   6         28.48         27.78         9.18 o                         
  10 -13   6        145.83        154.75        13.95 o                         
 -10 -12   6          5.97         -0.19        11.42 o                         
  -9 -12   6        252.49        230.40        31.17 o                         
  -8 -12   6          9.82         26.25         5.89 o                         
  -7 -12   6        216.67        214.16        12.46 o                         
  -6 -12   6         72.47         78.45         8.27 o                         
  -5 -12   6         22.39         39.80         8.12 o                         
  -4 -12   6        331.40        340.69        16.28 o                         
  -3 -12   6          0.24         -1.06         3.27 o                         
  -2 -12   6         22.16         21.72         5.39 o                         
  -1 -12   6         12.55         24.48         5.29 o                         
   0 -12   6         27.88         41.76         5.49 o                         
   1 -12   6        396.64        398.65        16.12 o                         
   2 -12   6          0.52         -1.93         4.42 o                         
   3 -12   6         20.28         36.55         6.42 o                         
   4 -12   6          1.11         -0.67         4.08 o                         
   5 -12   6        238.85        236.49        13.65 o                         
   6 -12   6        164.54        203.71        13.73 o                         
   7 -12   6         39.23         43.10         7.13 o                         
   8 -12   6        161.78        156.82        12.66 o                         
   9 -12   6         38.75         25.41         5.84 o                         
  10 -12   6         15.98         18.91         8.15 o                         
  11 -12   6         35.52         35.64        13.00 o                         
 -11 -11   6         56.57         60.03        14.22 o                         
 -10 -11   6        228.05        211.60        14.76 o                         
  -9 -11   6        255.32        224.13        12.93 o                         
  -8 -11   6        178.93        177.75        11.36 o                         
  -7 -11   6          0.14          4.90         5.10 o                         
  -6 -11   6        252.50        260.80        13.77 o                         
  -5 -11   6        554.53        497.92        13.17 o                         
  -4 -11   6        138.86        143.53        12.25 o                         
  -3 -11   6          0.53          2.12         3.32 o                         
  -2 -11   6          0.46         -1.95         3.53 o                         
  -1 -11   6         59.25         55.32         6.08 o                         
   0 -11   6        451.70        443.21        13.97 o                         
   1 -11   6         82.82         86.77         8.00 o                         
   2 -11   6        215.03        240.10        11.79 o                         
   3 -11   6        275.31        294.69        11.92 o                         
   4 -11   6        115.76        125.82         9.00 o                         
   5 -11   6        202.81        207.66        12.54 o                         
   6 -11   6         21.53         32.77         6.57 o                         
   7 -11   6         18.84         25.77         7.62 o                         
   8 -11   6         40.56         28.27         6.99 o                         
   9 -11   6          0.08         13.68         5.60 o                         
  10 -11   6         35.20         40.08         8.15 o                         
  11 -11   6          5.32          9.49         7.46 o                         
 -11 -10   6        279.19        261.61        16.38 o                         
 -10 -10   6         79.74         83.00         7.40 o                         
  -9 -10   6        322.67        320.36        15.25 o                         
  -8 -10   6         17.67         26.31         5.25 o                         
  -7 -10   6         33.71         40.72         6.13 o                         
  -6 -10   6         34.60         50.39         6.36 o                         
  -5 -10   6          5.58         14.55         4.71 o                         
  -4 -10   6          0.54         10.99         4.40 o                         
  -3 -10   6        536.27        522.98        13.92 o                         
  -2 -10   6         87.63         96.35         6.66 o                         
  -1 -10   6       1371.39       1185.03        23.95 o                         
   0 -10   6         73.46         89.98         7.63 o                         
   1 -10   6        500.88        403.47        10.88 o                         
   2 -10   6       1636.25       1431.67        23.22 o                         
   3 -10   6         19.12         41.79         5.56 o                         
   4 -10   6       1440.59       1288.98        25.48 o                         
   5 -10   6        700.87        616.97        17.64 o                         
   6 -10   6        542.80        501.96        16.39 o                         
   7 -10   6          3.90         17.70         6.82 o                         
   8 -10   6         36.45         36.68         6.59 o                         
   9 -10   6        529.23        546.41        17.90 o                         
  10 -10   6         43.91         38.40        10.98 o                         
  11 -10   6         53.80         34.91         8.91 o                         
  12 -10   6          3.69         19.78         9.74 o                         
 -12  -9   6        154.48        134.24        17.87 o                         
 -11  -9   6         69.45         84.24         8.93 o                         
 -10  -9   6         76.81         77.58         7.26 o                         
  -9  -9   6         44.03         52.85         7.84 o                         
  -8  -9   6        131.00        139.65         9.45 o                         
  -7  -9   6         54.34         42.05        10.36 o                         
  -6  -9   6        493.04        480.59        14.87 o                         
  -5  -9   6        320.08        310.18        12.33 o                         
  -4  -9   6       1497.05       1444.20        24.78 o                         
  -3  -9   6        429.58        444.86        13.36 o                         
  -2  -9   6       1240.62       1124.66        18.49 o                         
  -1  -9   6        272.65        264.95         9.62 o                         
   0  -9   6        227.58        226.43        11.12 o                         
   1  -9   6        416.59        405.79        10.43 o                         
   2  -9   6        980.74        990.99        18.09 o                         
   3  -9   6        310.01        298.84        11.32 o                         
   4  -9   6         44.12         57.61         6.94 o                         
   5  -9   6        501.96        464.89        14.58 o                         
   6  -9   6         62.94         71.14         7.96 o                         
   7  -9   6          1.46          2.68         4.32 o                         
   8  -9   6        203.47        223.63        13.41 o                         
   9  -9   6          1.53          3.45         4.74 o                         
  10  -9   6          0.08         10.90         7.56 o                         
  11  -9   6        136.84        161.00        13.96 o                         
  12  -9   6         91.94         83.50        12.32 o                         
 -13  -8   6          0.56          9.37        12.08 o                         
 -12  -8   6          0.00          6.01         5.14 o                         
 -11  -8   6          1.72         11.60         9.68 o                         
 -10  -8   6         47.99         55.02         6.53 o                         
  -9  -8   6          0.73          2.02         3.68 o                         
  -8  -8   6        360.24        353.12        13.90 o                         
  -7  -8   6         39.84         71.90         6.84 o                         
  -6  -8   6         42.24         34.86         4.89 o                         
  -5  -8   6        198.96        210.76        12.67 o                         
  -4  -8   6        200.18        227.23        11.54 o                         
  -3  -8   6         92.61        101.98         4.37 o                         
  -2  -8   6        325.49        301.69         8.93 o                         
  -1  -8   6        280.66        296.64         9.09 o                         
   0  -8   6          4.79          7.45         2.15 o                         
   1  -8   6         50.85         70.82         6.26 o                         
   2  -8   6          0.23          3.10         2.94 o                         
   3  -8   6       1042.23       1015.82        20.52 o                         
   4  -8   6        555.31        539.47        14.88 o                         
   5  -8   6        870.00        816.86        20.28 o                         
   6  -8   6         65.03         78.46         7.66 o                         
   7  -8   6        445.81        411.65        13.58 o                         
   8  -8   6         37.63         44.69         5.92 o                         
   9  -8   6         34.93         34.44         8.94 o                         
  10  -8   6          3.48          9.30         6.44 o                         
  11  -8   6          0.44         13.29         6.74 o                         
  12  -8   6         13.92         11.34         9.80 o                         
 -13  -7   6         15.17         24.54         6.99 o                         
 -12  -7   6        144.11        162.07        10.87 o                         
 -11  -7   6         18.61         25.10         5.93 o                         
 -10  -7   6        339.98        326.99        13.04 o                         
  -9  -7   6        324.00        312.59        12.13 o                         
  -8  -7   6          2.52         -0.29         4.12 o                         
  -7  -7   6         84.87        103.80         8.14 o                         
  -6  -7   6         55.58         57.08         5.45 o                         
  -5  -7   6          0.09          2.55         3.20 o                         
  -4  -7   6        449.91        412.78        11.54 o                         
  -3  -7   6         68.42         84.00         4.28 o                         
  -2  -7   6        171.45        204.14         7.84 o                         
  -1  -7   6          2.44         -2.16         2.16 o                         
   0  -7   6        755.98        807.31        13.75 o                         
   1  -7   6         35.76         65.00         5.06 o                         
   2  -7   6       1874.52       1856.19        26.14 o                         
   3  -7   6        413.66        400.66        11.86 o                         
   4  -7   6        209.20        228.86        11.22 o                         
   5  -7   6        434.15        399.27        12.77 o                         
   6  -7   6       3120.44       2832.90        41.18 o                         
   7  -7   6        976.90        877.80        19.56 o                         
   8  -7   6         70.81         87.67         8.22 o                         
   9  -7   6          0.14          4.79         5.12 o                         
  10  -7   6         39.01         46.65         7.54 o                         
  11  -7   6          3.26          6.97         8.68 o                         
  12  -7   6        148.97        145.86        16.04 o                         
  13  -7   6        148.21        109.36        15.18 o                         
 -13  -6   6         34.53         38.88         8.51 o                         
 -12  -6   6          6.64         19.79         5.98 o                         
 -11  -6   6         91.30         88.87         8.56 o                         
 -10  -6   6         10.03         16.99         4.84 o                         
  -9  -6   6        187.45        175.65        10.44 o                         
  -8  -6   6         16.60         11.74         3.56 o                         
  -7  -6   6        215.82        175.47         9.60 o                         
  -6  -6   6        102.35        129.79         7.13 o                         
  -5  -6   6          8.99          9.47         2.52 o                         
  -4  -6   6        874.24        843.39        16.02 o                         
  -3  -6   6       4676.06       4745.57        49.53 o                         
  -2  -6   6       3827.66       3670.22        42.43 o                         
  -1  -6   6          5.42          8.52         2.68 o                         
   0  -6   6       1254.31       1288.00        19.29 o                         
   1  -6   6          1.88          2.94         2.18 o                         
   2  -6   6        406.12        390.94        10.65 o                         
   3  -6   6       1796.92       1708.73        26.18 o                         
   4  -6   6       1033.63        987.49        19.26 o                         
   5  -6   6       1189.53       1123.58        21.53 o                         
   6  -6   6        382.63        388.16        11.96 o                         
   7  -6   6         59.03         67.25         6.02 o                         
   8  -6   6        147.88        150.58         9.77 o                         
   9  -6   6         96.66        103.75         8.57 o                         
  10  -6   6         67.79         69.31         7.62 o                         
  11  -6   6        202.02        202.64        15.18 o                         
  12  -6   6         13.97         25.32         7.64 o                         
  13  -6   6         22.85         37.23         9.54 o                         
 -14  -5   6        100.82        108.66        12.56 o                         
 -13  -5   6         49.90         57.72         7.81 o                         
 -12  -5   6         76.50         77.22         9.86 o                         
 -11  -5   6        129.56        145.82        10.21 o                         
 -10  -5   6          0.65          6.99         3.28 o                         
  -9  -5   6        499.78        441.65        15.41 o                         
  -8  -5   6          4.28          5.71         2.15 o                         
  -7  -5   6        163.82        167.09         7.03 o                         
  -6  -5   6        594.20        591.67        12.48 o                         
  -5  -5   6       2638.30       2538.66        31.27 o                         
  -4  -5   6       3289.04       3203.29        46.46 o                         
  -3  -5   6        398.45        502.03        11.44 o                         
  -2  -5   6         44.09         64.61         3.58 o                         
  -1  -5   6        748.04        738.23        14.35 o                         
   0  -5   6         28.11         42.85         3.95 o                         
   1  -5   6       2372.43       2525.88        29.92 o                         
   2  -5   6         33.37         42.27         4.25 o                         
   3  -5   6         18.01         16.26         2.96 o                         
   4  -5   6        204.00        198.76         8.51 o
[truncated: 883,549 more chars]
